# Supplementary material for: Continuous artificial synthesis of glucose precursor using enzyme-immobilized microfluidic reactors
Source: Nat Commun. 2019 Sep 6;10:4049. doi: 10.1038/s41467-019-12089-6 (PMC6731257; doi:10.1038/s41467-019-12089-6)
Supplement: Supplementary file 4 — Source Data [file 41467_2019_12089_MOESM4_ESM.xlsx]

## Sheet: Fig. 1d
Fig. 1d
		RuBisCO concentration (μg∙μL-1)	Protein loading amount (μg)			Protein loading efficiency
		0.78125	1.88	2.944	2.4533	0.95567	1.23625	0.805386
		1.565	3.038	5.39	3.514	0.805877	1.00806	0.866121
		3.125	5.95	5.518	5.087	0.653846	0.565912	0.420643
		6.25	8.01667	7.11667	7.23333	0.56196	0.510698	0.496415
		12.5	6.29833	6.27333	7.13	0.231933	0.2644	0.233806
		25	7.1	5.22	9.26667	0.149135	0.187195	0.10448

## Sheet: Table 1
Table 1
	Bulk reaction					RIMRs reaction
	RuBP concentration (mM)	3-PGA production rate (mmol∙g-1 RuBisCO∙min-1)				RuBP concentration (mM)	3-PGA production rate (mmol∙g-1 RuBisCO∙min-1)
	2	0.164902	0.149739	0.175378		2	0.0554147	0.0665176	0.0743609
	1	0.150858	0.184672	0.136628		1	0.0666877	0.0607502	0.0619084
	0.5	0.141016	0.128273	0.18466		0.5	0.0626181	0.0604752	0.0592209
	0.2	0.152148	0.152199	0.123051		0.2	0.0571653	0.0622047	0.059646
	0.1	0.10005	0.113052	0.138697		0.1	0.0322181	0.0546676	0.0344221
	0.05	0.0849243	0.0731523	0.0934964		0.05	0.0324861	0.0188332	0.0251727
	0.025	0.0482166	0.047315	0.0508927		0.025	0.0190494	0.0164018	0.0138369
	0.01	0.0299867	0.0284214	0.0305782
	Bulk reaction																										RIMRs reaction
	RuBP concentration (mM)	2			1			0.5			0.2			0.1			0.05			0.025			0.01				RuBP concentration (mM)	2			1			0.5			0.2			0.1			0.05			0.025
	Time ( Second )	Abs. (a.u.)	Abs. (a.u.)	Abs. (a.u.)	Abs. (a.u.)	Abs. (a.u.)	Abs. (a.u.)	Abs. (a.u.)	Abs. (a.u.)	Abs. (a.u.)	Abs. (a.u.)	Abs. (a.u.)	Abs. (a.u.)	Abs. (a.u.)	Abs. (a.u.)	Abs. (a.u.)	Abs. (a.u.)	Abs. (a.u.)	Abs. (a.u.)	Abs. (a.u.)	Abs. (a.u.)	Abs. (a.u.)	Abs. (a.u.)	Abs. (a.u.)	Abs. (a.u.)		Time ( Second )	Abs. (a.u.)	Abs. (a.u.)	Abs. (a.u.)	Abs. (a.u.)	Abs. (a.u.)	Abs. (a.u.)	Abs. (a.u.)	Abs. (a.u.)	Abs. (a.u.)	Abs. (a.u.)	Abs. (a.u.)	Abs. (a.u.)	Abs. (a.u.)	Abs. (a.u.)	Abs. (a.u.)	Abs. (a.u.)	Abs. (a.u.)	Abs. (a.u.)	Abs. (a.u.)	Abs. (a.u.)	Abs. (a.u.)
	0	0.4708	0.805	1.0027	0.5032	0.801	0.9013	0.53	0.8143	0.9312	0.4912	0.7967	0.9221	0.9226	0.9391	0.776	0.8225	0.8584	0.7543	0.8706	0.7319	0.8683	0.8283	0.7521	0.7878		0	0.8535	0.6803	0.6179	0.8358	0.7749	0.7012	0.7208	0.9001	0.7704	0.7087	0.7889	0.7262	0.8814	0.8328	0.7257	0.8559	0.727	0.8081	0.7546	0.8883	0.756
	4.5	0.4688	0.7987	0.9949	0.4955	0.7936	0.9002	0.4876	0.8132	0.9298	0.4907	0.7957	0.9241	0.9182	0.9336	0.7781	0.8168	0.8531	0.7519	0.8662	0.7325	0.8618	0.8238	0.7544	0.7853		4.5	0.8557	0.6756	0.6189	0.8386	0.7709	0.7124	0.7185	0.8957	0.7653	0.7095	0.7886	0.7238	0.8793	0.8318	0.7227	0.8584	0.7188	0.8046	0.7589	0.887	0.7517
	9	0.4689	0.7967	0.9924	0.494	0.7887	0.8967	0.4787	0.8089	0.9289	0.4846	0.7891	0.9254	0.9153	0.9395	0.7762	0.8096	0.8552	0.7496	0.8602	0.7368	0.8662	0.8161	0.7513	0.7844		9	0.8553	0.6736	0.6231	0.838	0.7715	0.7054	0.7284	0.8999	0.7669	0.7158	0.7946	0.7241	0.8822	0.8366	0.7219	0.8573	0.7249	0.8047	0.7562	0.8829	0.754
	13.5	0.4613	0.7922	0.9892	0.4917	0.7836	0.8869	0.4682	0.7977	0.9247	0.4874	0.7854	0.9192	0.9144	0.9327	0.78	0.8122	0.8544	0.752	0.8609	0.7347	0.8627	0.8161	0.7532	0.7829		13.5	0.8627	0.6767	0.624	0.8422	0.7719	0.7021	0.7305	0.8983	0.7624	0.7134	0.7865	0.7243	0.8804	0.831	0.7147	0.8565	0.7197	0.8078	0.7544	0.8808	0.7461
	18	0.4659	0.7895	0.9856	0.4917	0.7804	0.8831	0.4698	0.8003	0.9183	0.4854	0.789	0.9168	0.913	0.9334	0.7843	0.812	0.8536	0.7505	0.8588	0.7334	0.8622	0.8146	0.7509	0.7806		18	0.8601	0.6754	0.6173	0.8386	0.7665	0.6997	0.7242	0.8943	0.7588	0.7162	0.7895	0.7213	0.876	0.8269	0.7212	0.8511	0.7209	0.8043	0.7511	0.8839	0.7533
	22.5	0.4667	0.7847	0.9806	0.4891	0.7804	0.8808	0.4652	0.7961	0.9189	0.4842	0.7859	0.911	0.9107	0.9257	0.7807	0.8055	0.8495	0.748	0.8574	0.7329	0.8618	0.8119	0.7543	0.7819		22.5	0.86	0.6761	0.6187	0.8396	0.7741	0.7015	0.7255	0.8919	0.7584	0.7132	0.7915	0.7228	0.878	0.8325	0.7175	0.8547	0.721	0.8028	0.7554	0.8869	0.7499
	27	0.4607	0.7813	0.9757	0.4841	0.7679	0.8736	0.4638	0.797	0.9096	0.4836	0.7791	0.904	0.9078	0.9226	0.7842	0.8128	0.8472	0.747	0.8597	0.7401	0.8557	0.8169	0.7536	0.7826		27	0.8622	0.6744	0.6129	0.8394	0.7714	0.6982	0.729	0.8945	0.7608	0.71	0.7882	0.7237	0.8757	0.8312	0.7173	0.8563	0.7259	0.8058	0.7541	0.8858	0.7517
	31.5	0.4605	0.7761	0.968	0.4848	0.7718	0.8716	0.4638	0.7968	0.9099	0.4825	0.771	0.9064	0.9027	0.9294	0.7804	0.8033	0.8441	0.7499	0.856	0.7458	0.8591	0.8143	0.7526	0.7804		31.5	0.8591	0.678	0.6143	0.8347	0.7703	0.7008	0.7242	0.8887	0.7612	0.7133	0.7869	0.7274	0.8774	0.8259	0.7202	0.854	0.7177	0.8013	0.757	0.8846	0.7523
	36	0.4561	0.7744	0.9611	0.4804	0.7663	0.8672	0.4613	0.7926	0.9032	0.483	0.7707	0.9041	0.9023	0.9216	0.779	0.804	0.845	0.7555	0.854	0.7416	0.8569	0.8139	0.7525	0.7795		36	0.8597	0.6747	0.6145	0.8328	0.7694	0.6995	0.7225	0.8615	0.7564	0.7111	0.7874	0.7216	0.8783	0.8237	0.7187	0.8526	0.7182	0.8033	0.7576	0.8851	0.7555
	40.5	0.4524	0.7728	0.961	0.4784	0.7602	0.8602	0.4601	0.7952	0.9044	0.4777	0.7657	0.9033	0.8988	0.919	0.7821	0.7976	0.8445	0.7548	0.8498	0.7417	0.8606	0.8095	0.7499	0.7824		40.5	0.8556	0.6738	0.6149	0.8287	0.7699	0.6976	0.7217	0.8544	0.7556	0.7106	0.7907	0.7214	0.8752	0.8281	0.7169	0.8482	0.7201	0.8031	0.7552	0.8865	0.7594
	45	0.4525	0.7646	0.9595	0.4752	0.7622	0.8564	0.4559	0.787	0.8979	0.4788	0.7556	0.8956	0.8959	0.922	0.7755	0.799	0.84	0.7518	0.8519	0.7438	0.8619	0.8145	0.7476	0.777		45	0.8556	0.6715	0.6154	0.8303	0.772	0.6921	0.7218	0.8544	0.7556	0.7058	0.7791	0.7181	0.8776	0.8232	0.72	0.8453	0.7196	0.8015	0.7561	0.8793	0.7539
	49.5	0.4541	0.7596	0.9516	0.4707	0.7516	0.853	0.4538	0.7859	0.8967	0.4771	0.7577	0.8912	0.8948	0.9171	0.7721	0.7969	0.8366	0.7522	0.8514	0.746	0.8597	0.8061	0.7467	0.7796		49.5	0.8475	0.6749	0.6133	0.8277	0.7744	0.6942	0.7217	0.8596	0.7578	0.7071	0.7828	0.7153	0.8732	0.8222	0.7162	0.8483	0.7227	0.8001	0.7521	0.8817	0.7501
	54	0.4483	0.7571	0.9416	0.4719	0.749	0.8504	0.4521	0.7796	0.8881	0.4746	0.7521	0.8841	0.893	0.9149	0.7717	0.7977	0.8358	0.7519	0.8515	0.7448	0.8577	0.8107	0.7471	0.7797		54	0.8473	0.6713	0.6074	0.8278	0.7737	0.6958	0.7185	0.8552	0.7543	0.7036	0.7807	0.7134	0.874	0.8271	0.72	0.8435	0.7211	0.8032	0.7516	0.8822	0.7519
	58.5	0.4435	0.7549	0.9332	0.4664	0.7444	0.8492	0.4485	0.7824	0.889	0.4688	0.7467	0.8816	0.8908	0.9104	0.7676	0.7942	0.8348	0.7455	0.8534	0.7424	0.8547	0.8113	0.751	0.7789		58.5	0.8482	0.67	0.6077	0.8279	0.7676	0.6891	0.7131	0.8571	0.751	0.7079	0.7859	0.7171	0.8737	0.8196	0.7163	0.8447	0.7162	0.8038	0.7502	0.8845	0.7469
	63	0.4423	0.753	0.9375	0.463	0.7397	0.8404	0.4435	0.7762	0.8821	0.4674	0.7428	0.8788	0.8883	0.9063	0.7719	0.7872	0.8315	0.7494	0.8454	0.7396	0.8567	0.8095	0.7453	0.7786		63	0.8468	0.6741	0.6076	0.8261	0.7747	0.6952	0.7138	0.8512	0.7482	0.708	0.7838	0.714	0.8701	0.8212	0.7153	0.8378	0.72	0.8047	0.7578	0.881	0.7453
	67.5	0.4416	0.7476	0.9302	0.4626	0.7355	0.8353	0.4447	0.7767	0.8763	0.4678	0.7428	0.8761	0.8867	0.9068	0.7691	0.7878	0.8258	0.7507	0.848	0.7414	0.8564	0.8096	0.7472	0.7824		67.5	0.8447	0.6673	0.6058	0.8225	0.7723	0.6927	0.7093	0.8544	0.7507	0.703	0.7806	0.7106	0.8687	0.8167	0.7167	0.8361	0.7151	0.8018	0.7481	0.8815	0.7463
	72	0.4353	0.7445	0.9264	0.4611	0.7349	0.8282	0.4406	0.7669	0.8689	0.4608	0.7398	0.8721	0.8785	0.9075	0.7718	0.7862	0.8317	0.7462	0.8432	0.7397	0.8531	0.808	0.7464	0.7803		72	0.8448	0.6679	0.6079	0.8244	0.7684	0.6906	0.7112	0.8531	0.7462	0.7026	0.7796	0.7086	0.8636	0.8185	0.7147	0.8385	0.7124	0.8047	0.7535	0.8761	0.7434
	76.5	0.4358	0.7356	0.9222	0.4552	0.7281	0.8297	0.4404	0.767	0.8694	0.4603	0.7373	0.8707	0.8781	0.9033	0.7651	0.7823	0.8246	0.7491	0.8444	0.7409	0.8562	0.8067	0.7428	0.7801		76.5	0.8439	0.6637	0.605	0.8161	0.7696	0.692	0.7091	0.8506	0.7506	0.7005	0.7733	0.7112	0.8709	0.8157	0.7122	0.848	0.716	0.8029	0.7484	0.8788	0.7451
	81	0.4386	0.7352	0.916	0.4559	0.7256	0.8217	0.4398	0.7692	0.8648	0.4556	0.7308	0.8627	0.8773	0.9043	0.7659	0.7843	0.8274	0.7476	0.8444	0.7421	0.8603	0.808	0.7446	0.7776		81	0.8461	0.6653	0.6068	0.8225	0.7715	0.693	0.7065	0.8468	0.748	0.7048	0.7779	0.7124	0.8646	0.8187	0.7123	0.8356	0.71	0.8031	0.7517	0.8778	0.7427
	85.5	0.4328	0.7313	0.9125	0.4537	0.7194	0.8222	0.438	0.7579	0.8618	0.4549	0.7335	0.8598	0.8707	0.9001	0.7642	0.7854	0.8231	0.7439	0.8452	0.7388	0.851	0.8026	0.7476	0.7744		85.5	0.8449	0.6637	0.6036	0.8128	0.771	0.6934	0.7118	0.8493	0.7422	0.7012	0.7814	0.7043	0.8641	0.8185	0.7129	0.8366	0.7087	0.7996	0.7495	0.8788	0.7404
	90	0.43	0.7262	0.9135	0.4534	0.7164	0.8192	0.4351	0.764	0.8595	0.4573	0.7291	0.8547	0.8703	0.8985	0.7575	0.7809	0.8159	0.7434	0.8504	0.7355	0.8548	0.8035	0.7462	0.7749		90	0.8402	0.6599	0.6038	0.8131	0.7717	0.6939	0.7067	0.8501	0.7386	0.7	0.7772	0.7026	0.8624	0.8167	0.7128	0.8359	0.7101	0.794	0.7484	0.8761	0.741
	94.5	0.4258	0.7265	0.9088	0.4498	0.716	0.8191	0.4341	0.7599	0.8551	0.4583	0.723	0.8556	0.8682	0.8999	0.7634	0.7797	0.8167	0.7395	0.8437	0.7353	0.8532	0.8007	0.7462	0.777		94.5	0.8399	0.6622	0.6036	0.8126	0.7651	0.6937	0.7024	0.8473	0.7401	0.7025	0.7795	0.7003	0.8612	0.8138	0.7114	0.838	0.7128	0.7964	0.7494	0.8775	0.742
	99	0.4247	0.7205	0.9055	0.4447	0.7114	0.812	0.432	0.7537	0.8476	0.4535	0.7221	0.856	0.8676	0.8958	0.7626	0.7769	0.8177	0.7443	0.8465	0.7344	0.8479	0.8067	0.7454	0.7773		99	0.8365	0.6633	0.6008	0.8131	0.7711	0.6885	0.7049	0.8424	0.7405	0.7003	0.7751	0.6977	0.8561	0.817	0.7119	0.8339	0.7065	0.7974	0.7525	0.8754	0.7363
	103.5	0.4223	0.7184	0.8987	0.4492	0.7101	0.81	0.4349	0.7512	0.8459	0.4536	0.7213	0.8492	0.8616	0.8947	0.7575	0.7732	0.8177	0.7423	0.8406	0.7357	0.8543	0.8013	0.7425	0.7726		103.5	0.8393	0.6584	0.6017	0.8128	0.7713	0.6885	0.7027	0.8446	0.7355	0.7001	0.7764	0.6975	0.8597	0.8089	0.7128	0.8362	0.7082	0.7964	0.7464	0.8762	0.7422
	108	0.4248	0.7173	0.8975	0.4428	0.7047	0.804	0.4298	0.7535	0.8382	0.4488	0.7165	0.8424	0.8602	0.8912	0.7608	0.7753	0.8132	0.7451	0.8374	0.7318	0.8541	0.8014	0.7396	0.7745		108	0.8394	0.6584	0.6001	0.8111	0.7688	0.6905	0.7069	0.8417	0.7349	0.697	0.7733	0.6946	0.8587	0.8165	0.7116	0.8339	0.7038	0.7972	0.7472	0.8717	0.7426
	112.5	0.4226	0.7153	0.8941	0.4422	0.7018	0.8016	0.4319	0.7486	0.8383	0.4518	0.716	0.8429	0.8616	0.8899	0.7577	0.772	0.8161	0.7402	0.8382	0.7325	0.8509	0.8028	0.7419	0.7771		112.5	0.8381	0.6587	0.598	0.8054	0.7669	0.6844	0.7044	0.8414	0.7341	0.7012	0.7773	0.6974	0.8552	0.8155	0.7126	0.8314	0.7092	0.7955	0.7482	0.8726	0.7397
	117	0.4165	0.7106	0.8866	0.4406	0.7	0.7988	0.4302	0.7456	0.8372	0.4482	0.7171	0.8428	0.86	0.8914	0.76	0.7685	0.8161	0.7411	0.8433	0.7293	0.8546	0.8007	0.7386	0.7728		117	0.838	0.6595	0.599	0.8097	0.7707	0.6826	0.7056	0.8447	0.7322	0.6991	0.7748	0.7001	0.8556	0.8146	0.7081	0.8266	0.7057	0.7964	0.7439	0.8752	0.7379
	121.5	0.4161	0.7068	0.8832	0.4394	0.6952	0.7935	0.4308	0.7404	0.8323	0.4431	0.7144	0.8392	0.8542	0.8844	0.7609	0.7654	0.8107	0.7444	0.8372	0.7309	0.8527	0.7977	0.7355	0.7756		121.5	0.8339	0.6575	0.6003	0.8078	0.7669	0.6829	0.7012	0.8433	0.7311	0.7	0.7684	0.6953	0.8483	0.8136	0.7053	0.8282	0.7006	0.7958	0.7448	0.8765	0.7358
	126	0.4156	0.7034	0.8866	0.4383	0.6931	0.7909	0.4316	0.742	0.8316	0.4435	0.7112	0.8398	0.8569	0.8883	0.7556	0.7699	0.813	0.7391	0.8394	0.7291	0.8516	0.801	0.7366	0.7748		126	0.8334	0.6557	0.5954	0.8073	0.7727	0.685	0.7034	0.8428	0.7303	0.6958	0.7652	0.692	0.8479	0.8172	0.7088	0.8269	0.7048	0.7941	0.7485	0.8731	0.7331
	130.5	0.4106	0.702	0.8865	0.4412	0.6889	0.7921	0.4308	0.7385	0.8263	0.4452	0.7093	0.8396	0.8537	0.8842	0.7604	0.7663	0.8058	0.7362	0.8362	0.7261	0.8504	0.8046	0.7384	0.771		130.5	0.8277	0.6519	0.5957	0.8061	0.7688	0.6809	0.6976	0.8418	0.7264	0.6935	0.7619	0.6903	0.8473	0.8085	0.7055	0.8232	0.704	0.794	0.7461	0.8723	0.7346
	135	0.4099	0.7004	0.8796	0.4342	0.6857	0.7874	0.4275	0.7415	0.8282	0.4442	0.7085	0.8374	0.8526	0.8804	0.75	0.7673	0.804	0.7348	0.8413	0.7265	0.849	0.7998	0.7359	0.7686		135	0.8316	0.6527	0.5917	0.8056	0.7688	0.6774	0.7012	0.8418	0.7227	0.6929	0.7604	0.6915	0.8535	0.8139	0.71	0.8277	0.7042	0.7926	0.7498	0.8699	0.7338
	139.5	0.4093	0.6918	0.8774	0.4352	0.6902	0.7823	0.4268	0.7368	0.8238	0.441	0.7034	0.8329	0.8519	0.8824	0.7583	0.7628	0.8079	0.7363	0.8378	0.7269	0.8496	0.801	0.7341	0.7686		139.5	0.83	0.6541	0.5916	0.8006	0.7668	0.6771	0.697	0.8338	0.7265	0.6923	0.764	0.6871	0.8494	0.8136	0.7052	0.8239	0.7058	0.7893	0.7484	0.8694	0.7357
	144	0.4083	0.6913	0.8732	0.4338	0.686	0.783	0.4252	0.7418	0.8217	0.4395	0.7036	0.8306	0.8455	0.8848	0.7538	0.7619	0.8046	0.7384	0.8356	0.7223	0.8495	0.8002	0.7352	0.7713		144	0.8326	0.6482	0.5923	0.8014	0.7661	0.6714	0.6995	0.8427	0.718	0.6967	0.7593	0.6867	0.8485	0.8133	0.7066	0.825	0.7039	0.7931	0.7463	0.8711	0.7374
	148.5	0.4049	0.6937	0.8728	0.4299	0.6847	0.778	0.4256	0.7357	0.8192	0.4387	0.7011	0.8262	0.8477	0.8824	0.7554	0.7608	0.8078	0.733	0.8342	0.7255	0.8447	0.7985	0.7381	0.769		148.5	0.8387	0.6553	0.5894	0.8031	0.7685	0.672	0.6943	0.8378	0.722	0.692	0.7606	0.6844	0.8459	0.8137	0.7042	0.8238	0.7026	0.7924	0.7453	0.8671	0.7308
	153	0.406	0.6866	0.875	0.4306	0.6829	0.7767	0.422	0.7327	0.8174	0.4402	0.701	0.8265	0.8453	0.8855	0.7521	0.7621	0.8004	0.7375	0.8342	0.7245	0.844	0.7995	0.7339	0.7725		153	0.8281	0.6521	0.5878	0.797	0.7699	0.6715	0.6955	0.8392	0.7161	0.6922	0.7562	0.6866	0.8443	0.8118	0.7006	0.8194	0.701	0.7912	0.7415	0.8657	0.732
	157.5	0.4071	0.6894	0.8683	0.4252	0.6803	0.7751	0.4241	0.7332	0.8142	0.4371	0.6977	0.8227	0.843	0.8762	0.7494	0.7619	0.8004	0.74	0.8329	0.7209	0.8451	0.8	0.7327	0.768		157.5	0.8285	0.6501	0.5904	0.8038	0.7645	0.6712	0.6951	0.8369	0.7156	0.6909	0.7589	0.6863	0.8477	0.8128	0.7024	0.8203	0.7037	0.7965	0.7447	0.8705	0.732
	162	0.4026	0.6889	0.8687	0.4241	0.6778	0.7719	0.4237	0.7286	0.8083	0.4322	0.6958	0.8239	0.8438	0.8823	0.7509	0.7579	0.8075	0.7327	0.8362	0.7223	0.8464	0.7983	0.7313	0.7679		162	0.8268	0.6466	0.5852	0.8002	0.7648	0.665	0.696	0.8383	0.7128	0.6908	0.7559	0.683	0.8451	0.8123	0.7031	0.8201	0.7023	0.7927	0.7405	0.8696	0.7292
	166.5	0.3997	0.6836	0.8663	0.4234	0.6733	0.7694	0.4263	0.7275	0.8165	0.4332	0.6906	0.8279	0.8375	0.8799	0.7423	0.7574	0.8008	0.7304	0.8342	0.7236	0.8428	0.793	0.733	0.7681		166.5	0.8246	0.6519	0.5843	0.799	0.7646	0.6723	0.6956	0.8382	0.7213	0.6852	0.7569	0.6855	0.8416	0.8068	0.705	0.8276	0.6994	0.7897	0.7442	0.8684	0.7297
	171	0.4008	0.6816	0.8634	0.4227	0.6743	0.7724	0.4203	0.7223	0.8153	0.4343	0.6984	0.8209	0.8368	0.8803	0.7458	0.7563	0.8007	0.7329	0.8365	0.7202	0.846	0.7928	0.7335	0.7712		171	0.8262	0.6479	0.5839	0.7959	0.7679	0.6616	0.6957	0.8356	0.7194	0.6903	0.7575	0.6811	0.8459	0.808	0.6998	0.8186	0.6975	0.7867	0.7478	0.8667	0.725
	175.5	0.4013	0.6802	0.8602	0.4224	0.6739	0.7673	0.4186	0.7268	0.812	0.4283	0.6941	0.8225	0.8391	0.8745	0.742	0.7556	0.798	0.7329	0.8362	0.7202	0.8477	0.7964	0.731	0.7637		175.5	0.8252	0.6478	0.582	0.8009	0.7678	0.6629	0.6955	0.8373	0.7159	0.6819	0.7542	0.6799	0.8399	0.8107	0.6999	0.8212	0.6977	0.7877	0.7426	0.8645	0.7245
	180	0.3911	0.6755	0.8566	0.4224	0.6681	0.7669	0.4203	0.726	0.8047	0.4296	0.6895	0.8171	0.8353	0.8788	0.7419	0.75	0.798	0.7285	0.8329	0.7203	0.8479	0.7938	0.7321	0.7657		180	0.8281	0.6441	0.5837	0.7965	0.7672	0.6661	0.6943	0.8386	0.7147	0.683	0.753	0.6801	0.8419	0.8092	0.7007	0.816	0.6982	0.7906	0.7385	0.8618	0.7254
	184.5	0.3986	0.6743	0.8519	0.4188	0.664	0.7634	0.4192	0.7225	0.8069	0.4329	0.6889	0.8177	0.8324	0.8756	0.7482	0.7511	0.802	0.7308	0.8342	0.7216	0.8453	0.7951	0.7309	0.7638		184.5	0.8252	0.6449	0.58	0.7943	0.7672	0.66	0.6912	0.8342	0.715	0.6871	0.7562	0.6793	0.84	0.811	0.6961	0.8142	0.699	0.7846	0.7394	0.8636	0.7269
	189	0.3931	0.672	0.852	0.4143	0.6654	0.7666	0.4178	0.7278	0.8103	0.4293	0.6898	0.8215	0.833	0.882	0.741	0.7515	0.795	0.7307	0.8321	0.7212	0.8468	0.7948	0.7289	0.7673		189	0.8236	0.6389	0.58	0.7932	0.7669	0.6606	0.6893	0.8376	0.7175	0.6873	0.7566	0.6787	0.8366	0.807	0.701	0.8204	0.6997	0.7888	0.7392	0.8647	0.7255
	193.5	0.3933	0.6694	0.8528	0.4179	0.6673	0.7615	0.4184	0.7242	0.8022	0.4286	0.6842	0.8188	0.8329	0.8765	0.7408	0.7505	0.7968	0.7313	0.832	0.7226	0.8399	0.7942	0.7246	0.763		193.5	0.8204	0.6451	0.5824	0.7951	0.7621	0.6637	0.6898	0.8332	0.7144	0.6796	0.7522	0.6707	0.8398	0.8051	0.7004	0.8161	0.697	0.787	0.738	0.8648	0.7221
	198	0.3911	0.67	0.8542	0.4154	0.6644	0.7573	0.4174	0.7223	0.8017	0.4242	0.6859	0.8175	0.8291	0.8775	0.7415	0.7452	0.7963	0.7355	0.8329	0.7154	0.8482	0.7935	0.7243	0.763		198	0.8197	0.6396	0.5783	0.7921	0.762	0.6584	0.688	0.8323	0.7161	0.6798	0.7524	0.6732	0.8354	0.8098	0.6992	0.8173	0.6998	0.7865	0.7381	0.8595	0.7243
	202.5	0.3892	0.6727	0.8475	0.4139	0.6638	0.7576	0.4127	0.7193	0.8007	0.4296	0.6839	0.8126	0.8312	0.8723	0.7387	0.7497	0.7999	0.7303	0.8336	0.7165	0.8402	0.7954	0.7293	0.7637		202.5	0.8219	0.6412	0.5815	0.7896	0.7642	0.6582	0.6897	0.8321	0.7162	0.6776	0.7492	0.6745	0.8347	0.8082	0.6962	0.8141	0.6927	0.7855	0.7431	0.8609	0.7203
	207	0.3848	0.6707	0.8453	0.4119	0.6611	0.7534	0.4092	0.717	0.8003	0.4251	0.6824	0.8105	0.825	0.8737	0.7371	0.7498	0.7951	0.7294	0.8309	0.7194	0.8429	0.7923	0.7254	0.7652		207	0.8197	0.642	0.5771	0.7897	0.7619	0.6553	0.6866	0.8353	0.7105	0.6784	0.7443	0.6734	0.8336	0.8058	0.6942	0.816	0.6973	0.7847	0.7403	0.8611	0.727
	211.5	0.3837	0.6659	0.8447	0.4087	0.6603	0.7567	0.414	0.7188	0.8027	0.4228	0.684	0.809	0.8248	0.8715	0.7385	0.7446	0.7928	0.7275	0.827	0.7198	0.8389	0.7951	0.7279	0.7641		211.5	0.8176	0.6418	0.5772	0.7897	0.7602	0.6545	0.6842	0.8293	0.7164	0.6768	0.7474	0.6725	0.8329	0.805	0.6959	0.8091	0.6938	0.7844	0.7401	0.8615	0.7228
	216	0.3865	0.6656	0.8424	0.4044	0.6608	0.7526	0.4119	0.7116	0.7928	0.4222	0.6802	0.8071	0.824	0.8718	0.7389	0.7496	0.7931	0.728	0.834	0.717	0.8363	0.7907	0.722	0.763		216	0.8192	0.6436	0.5734	0.7914	0.7624	0.6545	0.6881	0.8253	0.7122	0.6777	0.7506	0.6722	0.8288	0.8056	0.6924	0.8129	0.6929	0.7844	0.7375	0.8657	0.7226
	220.5	0.3831	0.6654	0.8414	0.4077	0.6593	0.7534	0.4096	0.7175	0.7932	0.421	0.6789	0.808	0.824	0.8694	0.7354	0.7449	0.7894	0.7289	0.8278	0.7175	0.8375	0.7958	0.7249	0.7632		220.5	0.8159	0.6402	0.5736	0.7861	0.7596	0.6549	0.6831	0.8278	0.7039	0.6776	0.746	0.6751	0.8327	0.8032	0.6946	0.8113	0.6918	0.7837	0.7373	0.8593	0.7197
	225	0.3815	0.6615	0.8406	0.4057	0.6545	0.7505	0.41	0.7142	0.793	0.4203	0.677	0.8085	0.8277	0.8758	0.7296	0.7467	0.7891	0.7245	0.8274	0.7215	0.8376	0.7912	0.7229	0.7628		225	0.8165	0.636	0.5717	0.7849	0.7608	0.6547	0.6802	0.8281	0.7087	0.6766	0.7473	0.6737	0.8295	0.8082	0.6917	0.813	0.6912	0.7812	0.7361	0.8637	0.7234
	229.5	0.3864	0.6593	0.8378	0.4033	0.6561	0.754	0.4093	0.7163	0.7915	0.4162	0.6723	0.8076	0.826	0.8692	0.7304	0.7441	0.7905	0.7227	0.8293	0.7153	0.8369	0.7897	0.7263	0.7658		229.5	0.8146	0.6352	0.5746	0.7914	0.7625	0.6521	0.6758	0.8229	0.7077	0.6788	0.747	0.6717	0.8329	0.8065	0.693	0.811	0.6926	0.7789	0.7373	0.8629	0.7194
	234	0.3804	0.6591	0.839	0.4025	0.6531	0.7467	0.4099	0.7155	0.791	0.4187	0.6774	0.8067	0.8263	0.8692	0.7323	0.7422	0.7854	0.7263	0.825	0.7162	0.8354	0.7928	0.7225	0.7655		234	0.8158	0.6352	0.5694	0.7823	0.7623	0.6523	0.6802	0.8244	0.705	0.6736	0.7432	0.6688	0.8316	0.8031	0.6878	0.81	0.6876	0.7818	0.7334	0.8628	0.7202
	238.5	0.3811	0.6581	0.8379	0.4005	0.654	0.7424	0.4079	0.7142	0.7922	0.4171	0.6781	0.805	0.8247	0.865	0.728	0.7446	0.7874	0.7236	0.8271	0.7148	0.8344	0.7925	0.7244	0.7605		238.5	0.8149	0.6329	0.5716	0.7859	0.7572	0.6489	0.6784	0.8279	0.7039	0.6757	0.7444	0.6711	0.8303	0.8035	0.6916	0.8114	0.6898	0.7795	0.7363	0.8629	0.7176
	243	0.3787	0.6594	0.8352	0.4019	0.6539	0.7433	0.4102	0.7139	0.7872	0.4141	0.6757	0.8037	0.8199	0.8708	0.7287	0.7421	0.7909	0.7255	0.828	0.7126	0.838	0.7902	0.7194	0.7634		243	0.8156	0.6333	0.5676	0.7856	0.7573	0.6524	0.6807	0.8218	0.7047	0.677	0.7389	0.6653	0.8257	0.8018	0.6913	0.8077	0.6912	0.7819	0.7371	0.8603	0.7265
	247.5	0.3755	0.6566	0.8328	0.405	0.6503	0.7415	0.4024	0.7136	0.7891	0.4146	0.6746	0.8001	0.8207	0.8701	0.7265	0.7403	0.7829	0.7169	0.8272	0.7167	0.8377	0.792	0.7208	0.7651		247.5	0.813	0.6349	0.5676	0.7861	0.7566	0.653	0.6784	0.819	0.7019	0.6721	0.7461	0.668	0.826	0.8017	0.6901	0.8088	0.6869	0.7802	0.7367	0.8635	0.721
	252	0.3753	0.6564	0.8288	0.3982	0.6484	0.74	0.407	0.7112	0.7861	0.413	0.6728	0.8014	0.8209	0.87	0.7278	0.7413	0.7898	0.7225	0.826	0.7119	0.8333	0.787	0.7259	0.7621		252	0.8144	0.6322	0.5686	0.7849	0.7599	0.6471	0.675	0.8185	0.6987	0.6725	0.7414	0.6645	0.8251	0.8056	0.6897	0.8069	0.6887	0.778	0.7361	0.8552	0.7177
	256.5	0.3696	0.6523	0.832	0.3999	0.6491	0.7423	0.409	0.7116	0.7829	0.4133	0.6725	0.8034	0.8155	0.8624	0.7225	0.7407	0.7865	0.7181	0.8287	0.7121	0.831	0.7902	0.7243	0.7643		256.5	0.8107	0.6307	0.5687	0.7816	0.757	0.6493	0.6741	0.8219	0.6996	0.6758	0.7389	0.6632	0.8298	0.8032	0.6857	0.8093	0.6872	0.7805	0.7355	0.8607	0.7205
	261	0.3721	0.6497	0.8289	0.3997	0.6454	0.7329	0.4043	0.7126	0.7814	0.4132	0.6713	0.7966	0.8178	0.8674	0.7239	0.7385	0.7834	0.7166	0.8271	0.7116	0.8315	0.7938	0.7187	0.7644		261	0.8116	0.6253	0.5652	0.783	0.7576	0.6481	0.6763	0.8177	0.7044	0.666	0.7409	0.6595	0.8265	0.8024	0.6816	0.8039	0.6869	0.7764	0.7376	0.8594	0.7175
	265.5	0.3717	0.6496	0.8297	0.3987	0.6458	0.7351	0.4045	0.7098	0.782	0.4148	0.672	0.802	0.8162	0.8628	0.7204	0.741	0.7874	0.718	0.8266	0.7081	0.8299	0.7906	0.7233	0.7588		265.5	0.8099	0.6293	0.5647	0.7807	0.7563	0.6412	0.6714	0.8233	0.6968	0.6662	0.7414	0.6611	0.8265	0.8017	0.6868	0.8109	0.6831	0.7751	0.7381	0.8565	0.7177
	270	0.3668	0.6507	0.8281	0.3969	0.6443	0.7387	0.4009	0.7061	0.7834	0.4132	0.6692	0.7977	0.816	0.869	0.7234	0.7327	0.7847	0.722	0.8237	0.7126	0.8314	0.7929	0.7182	0.7587		270	0.8079	0.6288	0.5627	0.7814	0.7561	0.6471	0.6714	0.8151	0.6943	0.6665	0.7397	0.6646	0.8235	0.7997	0.6833	0.8091	0.6869	0.7782	0.7351	0.8613	0.7203
	274.5	0.3696	0.6467	0.8228	0.3939	0.6423	0.7381	0.4013	0.7051	0.7814	0.4113	0.6665	0.7941	0.8148	0.8628	0.7194	0.7354	0.7923	0.7195	0.8246	0.7107	0.8329	0.7912	0.7193	0.7655		274.5	0.8092	0.6249	0.5621	0.7843	0.7543	0.6407	0.6679	0.8158	0.6984	0.6676	0.743	0.6611	0.8255	0.7968	0.6849	0.8111	0.6868	0.7751	0.7365	0.8582	0.7172
	279	0.366	0.6456	0.8216	0.3988	0.6401	0.7381	0.4025	0.711	0.7762	0.4109	0.665	0.7929	0.8169	0.863	0.7222	0.7371	0.787	0.7214	0.8203	0.7108	0.8295	0.7899	0.7168	0.7589		279	0.809	0.6255	0.5598	0.7786	0.7525	0.6432	0.6703	0.8133	0.6962	0.6651	0.7395	0.6603	0.8275	0.7981	0.683	0.811	0.6822	0.7733	0.7339	0.856	0.7199
	283.5	0.3684	0.6452	0.8191	0.3923	0.6411	0.7355	0.395	0.7065	0.7729	0.408	0.6682	0.796	0.8177	0.8676	0.715	0.7371	0.779	0.7161	0.8244	0.7052	0.8283	0.7905	0.7195	0.758		283.5	0.8105	0.6228	0.5616	0.7801	0.7526	0.6431	0.6688	0.8155	0.6966	0.6671	0.7383	0.6604	0.8197	0.8052	0.6829	0.8084	0.6825	0.7757	0.7385	0.8578	0.7176
	288	0.3634	0.6442	0.8246	0.3905	0.6417	0.7355	0.3993	0.7043	0.7766	0.4093	0.663	0.7956	0.8129	0.8648	0.7143	0.7331	0.7843	0.7157	0.8238	0.7061	0.8316	0.791	0.7182	0.7581		288	0.8084	0.6191	0.5635	0.776	0.7471	0.6435	0.6712	0.8167	0.6954	0.6659	0.7457	0.6574	0.8206	0.799	0.6816	0.8094	0.6805	0.772	0.7365	0.8579	0.7164
	292.5	0.3649	0.643	0.8186	0.3907	0.6403	0.7307	0.3976	0.7058	0.7721	0.4068	0.6644	0.794	0.8065	0.863	0.7149	0.7332	0.7894	0.7188	0.8225	0.7043	0.8304	0.7894	0.7169	0.7579		292.5	0.8083	0.6202	0.5578	0.7758	0.7477	0.6379	0.6676	0.8159	0.6968	0.6648	0.7374	0.6598	0.818	0.8009	0.683	0.8078	0.6882	0.7767	0.7357	0.8551	0.7187
	297	0.3663	0.6407	0.8207	0.3883	0.6344	0.7313	0.3965	0.7074	0.7731	0.4069	0.6597	0.7917	0.8109	0.8581	0.7135	0.7323	0.7839	0.7125	0.8189	0.7005	0.8257	0.789	0.7183	0.7583		297	0.8033	0.6196	0.5578	0.7754	0.7519	0.6447	0.6687	0.8112	0.693	0.6631	0.7404	0.6544	0.8185	0.8006	0.6827	0.8039	0.6822	0.7786	0.7397	0.8531	0.7139
	301.5	0.3622	0.6394	0.816	0.3853	0.6368	0.7293	0.3925	0.7066	0.7708	0.4082	0.6608	0.7933	0.8119	0.8587	0.7176	0.7293	0.7767	0.7164	0.8232	0.7077	0.8257	0.7914	0.7137	0.7575		301.5	0.8023	0.6198	0.5563	0.7755	0.7481	0.6383	0.6658	0.8153	0.6974	0.6664	0.7388	0.6562	0.8162	0.7964	0.6812	0.8115	0.6819	0.7821	0.7354	0.8572	0.7153
	306	0.3596	0.641	0.8168	0.3883	0.6389	0.7281	0.3923	0.702	0.7729	0.4034	0.6598	0.7929	0.81	0.8593	0.7149	0.732	0.7852	0.7188	0.8186	0.7033	0.831	0.7896	0.7174	0.7565		306	0.8009	0.6205	0.5555	0.7741	0.7536	0.6375	0.6611	0.8107	0.6909	0.6608	0.7372	0.6581	0.8217	0.8024	0.6811	0.8063	0.6849	0.7731	0.7364	0.8543	0.715
	310.5	0.3609	0.6396	0.8149	0.3868	0.6357	0.7287	0.396	0.7025	0.7705	0.4049	0.6644	0.7917	0.8091	0.8623	0.712	0.7313	0.7813	0.7132	0.818	0.7047	0.8282	0.7859	0.7164	0.7593		310.5	0.8014	0.6203	0.5543	0.7769	0.7523	0.6381	0.6667	0.8087	0.6927	0.659	0.7377	0.6556	0.8207	0.7992	0.6793	0.8054	0.6798	0.7757	0.7285	0.8554	0.7176
	315	0.3569	0.6401	0.8184	0.3867	0.6336	0.7285	0.3915	0.7014	0.7714	0.4041	0.6585	0.7902	0.807	0.8583	0.7092	0.7254	0.7779	0.7128	0.8232	0.7058	0.8264	0.7893	0.7174	0.7573		315	0.8055	0.6186	0.5531	0.7739	0.7462	0.6322	0.6609	0.8009	0.6911	0.6618	0.7323	0.6586	0.82	0.7993	0.6844	0.8078	0.6801	0.7733	0.7338	0.8543	0.7171
	319.5	0.3552	0.6356	0.8133	0.3831	0.6314	0.729	0.3893	0.7004	0.771	0.3998	0.6545	0.7849	0.8076	0.8575	0.7131	0.7331	0.7776	0.7154	0.8212	0.7033	0.83	0.7832	0.7135	0.76		319.5	0.802	0.6167	0.5538	0.7694	0.7505	0.6348	0.6613	0.8029	0.6896	0.6606	0.7334	0.6566	0.8178	0.8022	0.6769	0.8039	0.676	0.7758	0.7324	0.8563	0.7146
	324	0.3553	0.6308	0.8106	0.3839	0.6291	0.7238	0.3918	0.7002	0.7695	0.4029	0.66	0.7866	0.8106	0.8598	0.711	0.7286	0.7761	0.711	0.8192	0.7024	0.8279	0.784	0.7181	0.756		324	0.799	0.6152	0.5524	0.7711	0.7501	0.6358	0.6641	0.8045	0.685	0.6546	0.7307	0.6542	0.8154	0.8024	0.6799	0.8065	0.6792	0.7733	0.7344	0.8573	0.7154
	328.5	0.352	0.6319	0.8083	0.3821	0.6263	0.724	0.3854	0.6962	0.7616	0.4017	0.6535	0.7876	0.805	0.861	0.7107	0.7294	0.7729	0.7154	0.8207	0.7023	0.8234	0.7879	0.714	0.756		328.5	0.8035	0.6138	0.5484	0.7701	0.7472	0.6343	0.6624	0.8051	0.6862	0.6598	0.7327	0.6536	0.8173	0.7983	0.677	0.8046	0.6767	0.7747	0.733	0.853	0.7112
	333	0.3492	0.6245	0.8047	0.3795	0.6263	0.7254	0.3844	0.6951	0.7576	0.3951	0.6527	0.7842	0.8072	0.8534	0.7048	0.7294	0.7826	0.7091	0.8175	0.7017	0.8246	0.7853	0.7171	0.7545		333	0.7972	0.6154	0.5506	0.7688	0.7478	0.6263	0.6613	0.7997	0.6808	0.6561	0.7362	0.6509	0.8164	0.7983	0.6788	0.8028	0.6738	0.7691	0.7357	0.8537	0.714
	337.5	0.3534	0.6301	0.8096	0.3813	0.6249	0.7186	0.3882	0.7005	0.7617	0.4	0.657	0.7846	0.8042	0.8543	0.7089	0.7343	0.7748	0.7087	0.8174	0.7034	0.8227	0.7914	0.7135	0.7571		337.5	0.8017	0.6154	0.5464	0.7685	0.7482	0.6308	0.6557	0.802	0.6847	0.6535	0.7347	0.6508	0.8193	0.7977	0.6802	0.804	0.6789	0.7688	0.7351	0.8524	0.7113
	342	0.3519	0.6296	0.8084	0.3781	0.6243	0.7206	0.3874	0.6942	0.7634	0.3982	0.6522	0.7828	0.8034	0.8564	0.703	0.7256	0.7794	0.7085	0.8226	0.7032	0.8236	0.7868	0.7155	0.7547		342	0.7983	0.6126	0.5457	0.7734	0.7433	0.6296	0.659	0.7995	0.6833	0.6551	0.7332	0.6491	0.8142	0.799	0.6738	0.8029	0.6799	0.7746	0.7321	0.8576	0.7107
	346.5	0.3508	0.6283	0.8031	0.3787	0.628	0.7126	0.384	0.6952	0.7607	0.3989	0.6533	0.7856	0.7988	0.8569	0.704	0.7204	0.7726	0.712	0.8157	0.7008	0.8266	0.7848	0.7119	0.7522		346.5	0.7975	0.6136	0.5446	0.7707	0.7403	0.6282	0.6557	0.7947	0.682	0.6528	0.7312	0.6513	0.8137	0.7966	0.6776	0.8049	0.6739	0.7696	0.7276	0.8526	0.7102
	351	0.3481	0.6242	0.8056	0.374	0.6211	0.7183	0.3847	0.6927	0.7619	0.3985	0.6515	0.7814	0.8013	0.85	0.706	0.7258	0.774	0.7126	0.817	0.6997	0.821	0.7847	0.7131	0.7529		351	0.8006	0.6097	0.544	0.7686	0.7419	0.6269	0.6575	0.7987	0.6833	0.6518	0.7344	0.6493	0.8124	0.797	0.6806	0.8033	0.6718	0.7713	0.7302	0.85	0.7159
	355.5	0.3504	0.6253	0.8011	0.3784	0.6247	0.7162	0.3833	0.6967	0.7614	0.3963	0.65	0.7794	0.8014	0.8574	0.7015	0.7255	0.7762	0.71	0.8178	0.6998	0.8225	0.7853	0.7168	0.7534		355.5	0.7948	0.6104	0.5407	0.7653	0.7413	0.6258	0.655	0.7965	0.6786	0.6512	0.7257	0.6489	0.8107	0.8001	0.6749	0.8049	0.6763	0.7695	0.7312	0.8518	0.716
	360	0.3461	0.6219	0.7985	0.3742	0.624	0.7119	0.3792	0.6918	0.7555	0.3937	0.6509	0.7801	0.8036	0.853	0.7004	0.7234	0.7787	0.7097	0.8196	0.7019	0.8192	0.7843	0.7092	0.7552		360	0.7977	0.6094	0.5379	0.7609	0.7437	0.6283	0.6538	0.7962	0.6777	0.6549	0.7284	0.6536	0.8108	0.7971	0.6763	0.8047	0.6715	0.7707	0.7296	0.8465	0.7157
	364.5	0.3443	0.6286	0.8021	0.3717	0.6237	0.7168	0.378	0.6927	0.7603	0.3919	0.6483	0.7779	0.7951	0.8525	0.6981	0.7254	0.773	0.708	0.8148	0.7013	0.8247	0.7852	0.7098	0.7485		364.5	0.799	0.6074	0.541	0.7656	0.7396	0.6257	0.656	0.7995	0.6755	0.6533	0.7269	0.6476	0.8125	0.7953	0.6741	0.8076	0.6746	0.772	0.7307	0.8558	0.7088
	369	0.3432	0.6231	0.7988	0.3684	0.6148	0.7136	0.3771	0.6942	0.7546	0.3936	0.6441	0.7755	0.7984	0.8484	0.6974	0.7215	0.7788	0.7092	0.813	0.7052	0.822	0.7851	0.7117	0.7525		369	0.7957	0.611	0.5394	0.7661	0.7367	0.6232	0.6524	0.7941	0.6773	0.6539	0.7299	0.652	0.8127	0.7997	0.6799	0.8056	0.6768	0.7661	0.7292	0.8528	0.7108
	373.5	0.3452	0.6213	0.8	0.3735	0.6188	0.7119	0.3754	0.6875	0.7513	0.3929	0.6462	0.7785	0.7928	0.8533	0.6973	0.7209	0.7717	0.707	0.8155	0.6982	0.8224	0.7844	0.7137	0.7529		373.5	0.7896	0.6098	0.539	0.7634	0.7379	0.6269	0.6525	0.7962	0.6772	0.6551	0.7268	0.6479	0.806	0.7947	0.6706	0.806	0.6716	0.7682	0.7301	0.8472	0.7131
	378	0.3439	0.6229	0.7968	0.3681	0.615	0.7092	0.3758	0.6901	0.7533	0.3937	0.6458	0.7754	0.797	0.8484	0.697	0.7224	0.7749	0.7045	0.8148	0.697	0.8193	0.7846	0.7137	0.7489		378	0.7921	0.6054	0.5358	0.7629	0.7425	0.6202	0.6517	0.793	0.6748	0.6509	0.7255	0.6438	0.81	0.7968	0.6734	0.8044	0.6729	0.7718	0.7282	0.8494	0.7129
	382.5	0.3422	0.6189	0.7928	0.3691	0.616	0.7075	0.3751	0.6918	0.7514	0.3915	0.6445	0.776	0.7904	0.8475	0.6965	0.7236	0.778	0.7062	0.8166	0.6964	0.8198	0.7788	0.7098	0.7538		382.5	0.7858	0.606	0.5382	0.7648	0.7375	0.6228	0.6515	0.7903	0.6744	0.6508	0.7253	0.6465	0.8104	0.7943	0.6766	0.8046	0.6741	0.7714	0.7313	0.8488	0.711
	387	0.3393	0.6204	0.7956	0.367	0.6158	0.7093	0.3748	0.6868	0.7472	0.3915	0.6452	0.773	0.7921	0.8479	0.6962	0.7145	0.7786	0.7066	0.8156	0.6998	0.8192	0.781	0.7069	0.7557		387	0.7885	0.6042	0.5356	0.7617	0.7376	0.6236	0.6516	0.7925	0.6739	0.6544	0.7232	0.6492	0.806	0.7978	0.6744	0.8055	0.6739	0.769	0.732	0.8485	0.713
	391.5	0.3382	0.6151	0.7928	0.3647	0.615	0.7073	0.3731	0.6847	0.7465	0.392	0.6443	0.7764	0.7972	0.8472	0.6941	0.7191	0.7722	0.7046	0.814	0.6967	0.8209	0.7824	0.7083	0.7533		391.5	0.789	0.6044	0.5336	0.764	0.7393	0.6189	0.6487	0.7907	0.6731	0.6518	0.7263	0.6436	0.8071	0.7938	0.6712	0.803	0.6743	0.7684	0.7242	0.8575	0.7098
	396	0.3382	0.6158	0.7906	0.367	0.612	0.706	0.374	0.6836	0.7458	0.3882	0.6398	0.7686	0.7913	0.8446	0.6942	0.7198	0.771	0.7079	0.8111	0.6955	0.8177	0.7828	0.7102	0.7538		396	0.788	0.602	0.5334	0.7622	0.7346	0.6198	0.6474	0.7893	0.674	0.6503	0.7275	0.6527	0.8043	0.7987	0.6732	0.8003	0.672	0.7676	0.7255	0.8464	0.7085
	400.5	0.3391	0.6161	0.7872	0.3678	0.6124	0.705	0.3739	0.6829	0.747	0.3889	0.6414	0.7734	0.7905	0.848	0.6934	0.7135	0.7722	0.7021	0.81	0.6957	0.815	0.7791	0.7078	0.7507		400.5	0.7854	0.6012	0.5334	0.7585	0.7339	0.6177	0.6464	0.7855	0.6698	0.649	0.7221	0.6476	0.8076	0.7986	0.6726	0.8007	0.6757	0.769	0.7269	0.8522	0.7081
	405	0.3364	0.6143	0.7906	0.3657	0.6119	0.7019	0.3707	0.6864	0.744	0.3886	0.641	0.7697	0.7896	0.8444	0.695	0.7168	0.7744	0.7038	0.8112	0.6956	0.8205	0.7838	0.7079	0.7508		405	0.7879	0.5996	0.5301	0.7601	0.7338	0.6184	0.6429	0.7826	0.669	0.65	0.7229	0.6405	0.8078	0.7952	0.6718	0.8011	0.6696	0.7692	0.7285	0.8523	0.7099
	409.5	0.3361	0.611	0.7866	0.3623	0.609	0.7023	0.3706	0.6853	0.7415	0.3859	0.6404	0.7676	0.7898	0.8431	0.6903	0.716	0.7703	0.7027	0.8108	0.6955	0.8148	0.7854	0.7092	0.7486		409.5	0.7865	0.6012	0.5313	0.7594	0.7313	0.6166	0.6449	0.7843	0.669	0.6524	0.721	0.6426	0.8013	0.7941	0.6693	0.8046	0.6676	0.7664	0.7233	0.8504	0.7092
	414	0.3338	0.6124	0.7871	0.364	0.6089	0.6998	0.3694	0.6827	0.7425	0.3904	0.6361	0.772	0.7883	0.8468	0.6931	0.7174	0.7687	0.6994	0.8104	0.6979	0.8136	0.7809	0.7057	0.7501		414	0.7845	0.6003	0.5262	0.7544	0.7331	0.622	0.6436	0.7858	0.6714	0.6488	0.7226	0.6406	0.8015	0.7964	0.6692	0.8084	0.6699	0.7619	0.7273	0.8511	0.7096
	418.5	0.3333	0.6113	0.7865	0.3607	0.605	0.6963	0.3689	0.6875	0.7394	0.3887	0.6384	0.7644	0.7901	0.8471	0.6901	0.7176	0.7729	0.7047	0.8114	0.6904	0.8153	0.7815	0.7088	0.7509		418.5	0.7811	0.5987	0.5271	0.7554	0.7359	0.6144	0.6428	0.7866	0.6677	0.6456	0.7198	0.6434	0.801	0.7999	0.669	0.8014	0.6721	0.7652	0.724	0.8475	0.7117
	423	0.3331	0.6133	0.7833	0.3621	0.605	0.6992	0.3642	0.6829	0.7407	0.3856	0.6399	0.7701	0.7858	0.8448	0.6914	0.7136	0.7707	0.7021	0.8103	0.6956	0.8203	0.7793	0.7109	0.7497		423	0.7843	0.5995	0.5279	0.7545	0.7308	0.6154	0.6399	0.7849	0.6686	0.6426	0.7193	0.6402	0.8044	0.7929	0.6701	0.8001	0.6682	0.7602	0.7243	0.85	0.712
	427.5	0.3304	0.6074	0.7845	0.3613	0.6025	0.6976	0.3674	0.6784	0.7406	0.386	0.6346	0.7624	0.7855	0.848	0.6842	0.7159	0.7704	0.6985	0.8095	0.6957	0.8133	0.7793	0.7115	0.7509		427.5	0.7851	0.5998	0.5261	0.7481	0.7325	0.6151	0.6417	0.7811	0.6679	0.6476	0.721	0.6417	0.7977	0.7948	0.6703	0.802	0.6669	0.7659	0.7235	0.8522	0.7115
	432	0.3341	0.6055	0.7801	0.3616	0.6038	0.6949	0.3683	0.6819	0.7361	0.3868	0.6335	0.7645	0.7843	0.8401	0.6849	0.7121	0.766	0.7045	0.8135	0.6949	0.812	0.7826	0.7103	0.7478		432	0.7827	0.5956	0.5224	0.7552	0.7327	0.6175	0.6438	0.7787	0.6659	0.6465	0.7206	0.644	0.798	0.7937	0.6702	0.7998	0.6633	0.7653	0.7262	0.8489	0.7092
	436.5	0.3294	0.6087	0.7789	0.3571	0.6008	0.6919	0.3639	0.6812	0.7383	0.3856	0.6328	0.7594	0.7824	0.8435	0.6837	0.7109	0.7644	0.6991	0.8101	0.6962	0.8151	0.7806	0.7094	0.7476		436.5	0.7835	0.5971	0.5236	0.7519	0.7327	0.6144	0.642	0.782	0.6645	0.6418	0.7183	0.6424	0.7958	0.7967	0.6658	0.8057	0.6685	0.7589	0.7224	0.8485	0.7092
	441	0.3288	0.606	0.7776	0.36	0.5994	0.6926	0.3646	0.6815	0.7339	0.3825	0.6279	0.7652	0.7832	0.8414	0.6842	0.7153	0.764	0.7032	0.8107	0.6948	0.8157	0.7781	0.7089	0.7472		441	0.784	0.5958	0.5224	0.7549	0.7291	0.6141	0.6406	0.7807	0.664	0.6454	0.7191	0.6411	0.7993	0.795	0.6686	0.802	0.6695	0.7605	0.7289	0.8488	0.7047
	445.5	0.3247	0.6064	0.7765	0.3569	0.6032	0.6885	0.3617	0.6763	0.7356	0.3825	0.6293	0.759	0.7803	0.8433	0.6853	0.7155	0.7654	0.7039	0.8076	0.6936	0.8133	0.7746	0.7057	0.7515		445.5	0.7759	0.6006	0.5177	0.7495	0.7272	0.6161	0.6385	0.7843	0.6602	0.6446	0.7141	0.6373	0.7982	0.7987	0.6671	0.8026	0.6653	0.7624	0.7244	0.8445	0.7092
	450	0.3292	0.6016	0.7766	0.3533	0.5955	0.6905	0.3636	0.678	0.734	0.3802	0.6344	0.7615	0.7826	0.8441	0.6867	0.7128	0.7624	0.6977	0.8076	0.69	0.811	0.7727	0.705	0.7449		450	0.7818	0.5959	0.5206	0.7471	0.7285	0.6126	0.6404	0.775	0.6641	0.6423	0.7112	0.6401	0.799	0.7963	0.6682	0.8017	0.6619	0.761	0.726	0.8466	0.7085
	454.5	0.3244	0.6039	0.7749	0.3531	0.5972	0.6931	0.3618	0.6782	0.7303	0.3803	0.6306	0.7581	0.7821	0.8475	0.68	0.7088	0.7615	0.6973	0.8125	0.6916	0.8123	0.7753	0.7073	0.7482		454.5	0.7785	0.5928	0.5209	0.7541	0.7271	0.6149	0.6406	0.779	0.6627	0.64	0.7134	0.6385	0.7957	0.7941	0.6677	0.7995	0.6679	0.7576	0.7253	0.8457	0.7075
	459	0.3231	0.6015	0.7695	0.3546	0.5997	0.6857	0.3584	0.6757	0.7319	0.3801	0.6293	0.7626	0.7843	0.8422	0.6829	0.7057	0.763	0.6965	0.8079	0.6888	0.809	0.7831	0.7062	0.7479		459	0.7776	0.5896	0.517	0.7507	0.7292	0.6093	0.6382	0.7754	0.664	0.6416	0.7107	0.6327	0.7977	0.7948	0.6681	0.8037	0.6648	0.7564	0.7265	0.8501	0.7069
	463.5	0.3267	0.6006	0.7753	0.3573	0.597	0.6908	0.3593	0.6754	0.7281	0.38	0.6262	0.7589	0.7776	0.8387	0.68	0.7107	0.7616	0.7008	0.8108	0.6912	0.81	0.778	0.707	0.7472		463.5	0.7826	0.5911	0.5175	0.7503	0.7287	0.6141	0.6378	0.7774	0.6613	0.6438	0.7144	0.6376	0.7988	0.7938	0.6614	0.8	0.6647	0.7556	0.7218	0.8421	0.7081
	468	0.3235	0.6016	0.7651	0.3533	0.5976	0.6848	0.3565	0.6773	0.7303	0.3803	0.6266	0.756	0.7807	0.8385	0.682	0.7092	0.7602	0.6913	0.8077	0.6917	0.8125	0.7778	0.7045	0.7439		468	0.7804	0.5937	0.516	0.7507	0.7294	0.6103	0.6345	0.7754	0.6558	0.6371	0.7163	0.6333	0.7956	0.7926	0.665	0.8007	0.6617	0.7589	0.7226	0.8482	0.7076
	472.5	0.3221	0.5979	0.7717	0.3503	0.596	0.6846	0.3593	0.6746	0.7253	0.3762	0.6265	0.758	0.7801	0.8378	0.6816	0.7053	0.759	0.6972	0.8066	0.6913	0.8108	0.7766	0.7076	0.7472		472.5	0.7755	0.5908	0.5134	0.75	0.7291	0.6091	0.6323	0.774	0.6573	0.6382	0.7091	0.6349	0.7947	0.793	0.6631	0.8017	0.6613	0.7558	0.7207	0.8496	0.7054
	477	0.3201	0.5975	0.7672	0.3509	0.5905	0.6857	0.3574	0.6722	0.7254	0.3791	0.6233	0.7566	0.7803	0.8375	0.6759	0.7094	0.7583	0.6945	0.8069	0.6913	0.8093	0.7766	0.705	0.7467		477	0.7814	0.5914	0.5159	0.7522	0.727	0.6061	0.6324	0.7704	0.6566	0.644	0.711	0.6347	0.7934	0.7954	0.6655	0.7997	0.6608	0.7554	0.723	0.8459	0.7085
	481.5	0.3177	0.6005	0.7672	0.349	0.5894	0.6836	0.3533	0.6741	0.725	0.3775	0.6236	0.7548	0.776	0.8388	0.6778	0.7086	0.7602	0.6923	0.8095	0.6895	0.8135	0.7757	0.7054	0.7449		481.5	0.7762	0.5889	0.5147	0.746	0.7267	0.6076	0.635	0.7709	0.6565	0.6367	0.7069	0.6318	0.795	0.7897	0.663	0.8023	0.6613	0.7572	0.7184	0.8488	0.7052
	486	0.3206	0.5964	0.7679	0.3478	0.5887	0.6796	0.3564	0.673	0.726	0.375	0.6243	0.7534	0.7767	0.8359	0.6745	0.7082	0.7565	0.6919	0.8076	0.6876	0.813	0.776	0.7072	0.7438		486	0.7737	0.5908	0.5104	0.7444	0.724	0.6054	0.6343	0.769	0.6537	0.6345	0.7094	0.6338	0.7881	0.7942	0.6632	0.793	0.6642	0.7596	0.7223	0.8456	0.7029
	490.5	0.3189	0.5958	0.7665	0.3505	0.5871	0.6792	0.3528	0.675	0.7228	0.3782	0.6213	0.7543	0.7727	0.8395	0.6731	0.7078	0.76	0.6928	0.8079	0.6882	0.8115	0.7771	0.7055	0.7419		490.5	0.7729	0.5902	0.5128	0.7428	0.7241	0.6039	0.6279	0.7714	0.6552	0.6316	0.7069	0.6306	0.794	0.7912	0.6605	0.7962	0.66	0.751	0.7227	0.8474	0.7032
	495	0.3175	0.5908	0.7632	0.3488	0.5831	0.6805	0.3504	0.674	0.72	0.3742	0.6229	0.7517	0.7744	0.8387	0.677	0.7077	0.7575	0.6882	0.8044	0.6914	0.8093	0.7791	0.7049	0.742		495	0.7724	0.5879	0.5096	0.7443	0.7256	0.6062	0.6348	0.7716	0.6575	0.6306	0.7044	0.6335	0.7918	0.7947	0.6601	0.7984	0.6632	0.7553	0.7222	0.846	0.7046
	499.5	0.3195	0.5908	0.7653	0.3454	0.5844	0.6789	0.3506	0.6698	0.7195	0.3746	0.6212	0.7507	0.7712	0.8326	0.6731	0.7047	0.7547	0.6952	0.8049	0.69	0.8102	0.7761	0.703	0.7434		499.5	0.776	0.5838	0.5083	0.7432	0.7227	0.6096	0.6311	0.7681	0.6532	0.6369	0.7051	0.6287	0.7849	0.7932	0.6615	0.7961	0.6586	0.7574	0.728	0.849	0.7037
	504	0.3177	0.5875	0.764	0.3472	0.5818	0.6801	0.3502	0.6742	0.7199	0.3728	0.6175	0.7494	0.7695	0.8327	0.6711	0.7036	0.756	0.6926	0.8056	0.6862	0.8068	0.7732	0.7049	0.7432		504	0.7723	0.587	0.508	0.7436	0.7203	0.6049	0.6316	0.767	0.653	0.6328	0.7056	0.6336	0.7903	0.7964	0.6622	0.795	0.657	0.7565	0.7181	0.8489	0.7044
	508.5	0.3158	0.5888	0.7611	0.343	0.5818	0.6776	0.3506	0.6711	0.7179	0.3754	0.6229	0.7495	0.7713	0.8308	0.6723	0.6992	0.7553	0.6921	0.8038	0.6849	0.8031	0.7771	0.7045	0.7442		508.5	0.7747	0.5852	0.5052	0.7451	0.7198	0.6048	0.6296	0.7707	0.6527	0.6357	0.7048	0.6294	0.7869	0.7899	0.6591	0.799	0.6618	0.7534	0.7228	0.8473	0.706
	513	0.3141	0.5845	0.7598	0.3409	0.5795	0.6757	0.3495	0.6674	0.7194	0.3724	0.6201	0.7476	0.77	0.8335	0.6674	0.7075	0.7534	0.6931	0.8048	0.6865	0.8077	0.7697	0.7034	0.7451		513	0.7732	0.5827	0.5041	0.7424	0.7177	0.6031	0.6277	0.7675	0.6537	0.6346	0.7052	0.6283	0.7897	0.7951	0.6593	0.7975	0.6564	0.755	0.7214	0.8438	0.7032
	517.5	0.3143	0.5877	0.7564	0.3439	0.5783	0.675	0.3493	0.6678	0.7193	0.3748	0.6165	0.7455	0.7677	0.8347	0.6734	0.7001	0.7516	0.6866	0.8026	0.6855	0.8032	0.7748	0.7025	0.7437		517.5	0.7652	0.5842	0.506	0.7411	0.7176	0.596	0.6281	0.7672	0.6496	0.6311	0.7053	0.6339	0.7863	0.7899	0.6575	0.8022	0.6613	0.7509	0.7202	0.8481	0.7042
	522	0.3122	0.5849	0.7531	0.3448	0.5798	0.6744	0.348	0.6668	0.714	0.3718	0.6163	0.7446	0.7668	0.8331	0.6755	0.7004	0.752	0.6947	0.8058	0.6854	0.8034	0.7731	0.7025	0.7456		522	0.7743	0.5828	0.5068	0.7433	0.7213	0.6034	0.6263	0.7654	0.6533	0.6275	0.7059	0.6291	0.7835	0.7897	0.6585	0.7997	0.6615	0.755	0.7256	0.8466	0.7012
	526.5	0.3115	0.586	0.7481	0.3421	0.5747	0.6706	0.3467	0.6695	0.7175	0.3717	0.6159	0.7519	0.7688	0.8308	0.6705	0.7044	0.7488	0.6897	0.8055	0.6818	0.8052	0.7711	0.7003	0.7456		526.5	0.7719	0.5799	0.5024	0.7403	0.7181	0.604	0.6291	0.7669	0.6504	0.6304	0.6977	0.6296	0.7845	0.7933	0.6535	0.7932	0.6591	0.7528	0.7187	0.8461	0.7043
	531	0.3109	0.5797	0.7529	0.3385	0.572	0.6707	0.3437	0.6607	0.7167	0.3695	0.6107	0.7477	0.7662	0.8313	0.6691	0.6968	0.7525	0.6877	0.8044	0.6845	0.806	0.7742	0.7004	0.7383		531	0.7688	0.5817	0.5018	0.7364	0.7176	0.6036	0.6235	0.7615	0.65	0.6312	0.6999	0.6269	0.7861	0.7913	0.6544	0.8001	0.6603	0.7531	0.7225	0.8424	0.7027
	535.5	0.3109	0.584	0.7484	0.3401	0.5744	0.6716	0.3428	0.6651	0.7129	0.3677	0.6086	0.7447	0.7648	0.8245	0.6682	0.7002	0.7458	0.6916	0.8028	0.6827	0.8015	0.7743	0.7	0.7382		535.5	0.7705	0.5832	0.5018	0.7386	0.7154	0.5984	0.6269	0.7671	0.6466	0.6286	0.6983	0.6261	0.7838	0.791	0.6563	0.7995	0.6577	0.7546	0.7244	0.841	0.7048
	540	0.313	0.5822	0.7509	0.3363	0.5672	0.6702	0.3452	0.6624	0.7079	0.3704	0.6126	0.7446	0.7675	0.8302	0.6668	0.6968	0.7465	0.6873	0.8017	0.6793	0.8016	0.768	0.6997	0.7376		540	0.7684	0.5804	0.499	0.7344	0.7201	0.5972	0.6288	0.761	0.647	0.6267	0.6998	0.6197	0.7852	0.7903	0.6548	0.7961	0.66	0.7525	0.725	0.8428	0.7006
	544.5	0.3073	0.5815	0.7476	0.334	0.5692	0.6673	0.3452	0.6642	0.7084	0.3692	0.6099	0.7415	0.7637	0.8289	0.6666	0.6971	0.7461	0.6876	0.7973	0.6805	0.8035	0.7708	0.7009	0.739		544.5	0.77	0.5826	0.5003	0.7356	0.7179	0.5932	0.6221	0.7641	0.6468	0.6296	0.7006	0.6203	0.7842	0.7919	0.6575	0.7947	0.6565	0.7497	0.7196	0.8448	0.7022
	549	0.3084	0.5763	0.7497	0.3363	0.5678	0.6675	0.3444	0.6609	0.7081	0.3703	0.6127	0.7463	0.7616	0.8246	0.6653	0.6954	0.748	0.6877	0.799	0.6829	0.801	0.771	0.7012	0.7431		549	0.7664	0.576	0.4976	0.7356	0.7133	0.5955	0.624	0.7605	0.6466	0.6299	0.6953	0.6236	0.7821	0.7899	0.6537	0.7947	0.6557	0.7499	0.7198	0.8428	0.7039
	553.5	0.3032	0.5772	0.7421	0.3349	0.566	0.6665	0.3407	0.6589	0.7084	0.3666	0.6103	0.7414	0.7586	0.8233	0.6692	0.6991	0.7489	0.6902	0.8021	0.6811	0.8028	0.7722	0.6992	0.7393		553.5	0.7705	0.5783	0.4974	0.7317	0.7125	0.5993	0.62	0.7585	0.6438	0.63	0.7006	0.6248	0.78	0.7895	0.6554	0.7955	0.6582	0.7523	0.7162	0.8387	0.7012
	558	0.3045	0.5765	0.7407	0.331	0.5663	0.6638	0.342	0.66	0.7067	0.3637	0.6092	0.7408	0.7607	0.8234	0.6618	0.6939	0.7409	0.6885	0.8017	0.6805	0.8031	0.7687	0.7026	0.7357		558	0.7691	0.5768	0.4949	0.7367	0.7157	0.5938	0.6248	0.7554	0.6472	0.628	0.7014	0.6243	0.7816	0.7946	0.6517	0.7955	0.6552	0.7521	0.7193	0.8422	0.7043
	562.5	0.3033	0.5766	0.7484	0.333	0.5654	0.6645	0.3405	0.657	0.7047	0.3641	0.6068	0.7398	0.7574	0.8257	0.6628	0.6975	0.7392	0.6846	0.7995	0.6793	0.8	0.7719	0.6991	0.7335		562.5	0.769	0.5772	0.4944	0.7327	0.7132	0.5945	0.6193	0.7531	0.646	0.6281	0.695	0.6212	0.7796	0.7894	0.6545	0.7941	0.6582	0.7509	0.7197	0.8439	0.7022
	567	0.3027	0.5734	0.7417	0.3327	0.5656	0.6667	0.3381	0.6564	0.7051	0.363	0.6061	0.7355	0.7587	0.8245	0.6622	0.6886	0.7435	0.6838	0.7996	0.6802	0.8014	0.7687	0.7038	0.7347		567	0.7674	0.5753	0.4922	0.7384	0.7163	0.5917	0.6205	0.7538	0.6444	0.6263	0.6941	0.6246	0.7772	0.7889	0.6548	0.7929	0.6511	0.7491	0.7233	0.8419	0.7017
	571.5	0.3048	0.5736	0.7419	0.3302	0.5622	0.6591	0.3394	0.657	0.7036	0.3642	0.6066	0.7377	0.7556	0.8211	0.6664	0.6899	0.741	0.6836	0.7963	0.6774	0.7996	0.765	0.6976	0.7345		571.5	0.7628	0.5718	0.4894	0.7297	0.7126	0.5919	0.6199	0.7578	0.6437	0.6261	0.697	0.6185	0.7782	0.785	0.6515	0.7951	0.6585	0.7516	0.7183	0.8444	0.7025
	576	0.2995	0.5714	0.7422	0.3285	0.5597	0.6598	0.3383	0.6567	0.7029	0.3649	0.6072	0.7349	0.7538	0.8234	0.6642	0.6926	0.7431	0.6842	0.7969	0.6811	0.8022	0.7729	0.6993	0.7342		576	0.7627	0.5755	0.4933	0.7333	0.7118	0.5904	0.6159	0.7552	0.6395	0.6279	0.6956	0.6202	0.7796	0.7912	0.6494	0.7946	0.6556	0.7513	0.7172	0.8396	0.6992
	580.5	0.3037	0.5703	0.7391	0.3289	0.5572	0.6618	0.3352	0.6545	0.6987	0.357	0.6017	0.7358	0.7548	0.8189	0.6641	0.6892	0.7433	0.68	0.799	0.6762	0.8003	0.7687	0.7002	0.7377		580.5	0.7629	0.5731	0.4915	0.7344	0.7146	0.5939	0.6171	0.7552	0.644	0.6244	0.6956	0.6158	0.7757	0.7853	0.651	0.7937	0.6518	0.7505	0.7189	0.8424	0.701
	585	0.2974	0.5688	0.7352	0.324	0.5586	0.6577	0.3345	0.6564	0.6984	0.3585	0.6001	0.7329	0.7571	0.8179	0.6594	0.6875	0.7367	0.6831	0.7998	0.6777	0.7976	0.7664	0.6989	0.7346		585	0.7613	0.5736	0.4954	0.7333	0.7075	0.5892	0.6183	0.7513	0.6363	0.6249	0.694	0.6181	0.7764	0.7879	0.6473	0.7931	0.656	0.7404	0.7188	0.84	0.7035
	589.5	0.3012	0.5682	0.7343	0.327	0.5534	0.6539	0.3351	0.6583	0.6971	0.3593	0.6029	0.7323	0.752	0.8155	0.6588	0.6864	0.7421	0.6824	0.7972	0.6797	0.7951	0.7685	0.6971	0.7359		589.5	0.7632	0.5699	0.4904	0.7297	0.7091	0.59	0.6188	0.755	0.6396	0.6242	0.695	0.6145	0.7756	0.7898	0.6537	0.7899	0.6495	0.7475	0.7204	0.8371	0.7003
	594	0.2994	0.5665	0.7322	0.3237	0.5519	0.656	0.3334	0.655	0.6944	0.3591	0.6025	0.7271	0.7568	0.8184	0.6575	0.6814	0.7389	0.6803	0.7988	0.6781	0.7939	0.7643	0.6962	0.7326		594	0.7588	0.5682	0.4848	0.7313	0.7109	0.5862	0.614	0.7533	0.6358	0.6182	0.6941	0.6169	0.7733	0.7844	0.6463	0.7949	0.6546	0.7462	0.7184	0.8421	0.6985
	598.5	0.2952	0.5652	0.7312	0.3267	0.554	0.6522	0.3315	0.6532	0.6939	0.3528	0.5957	0.732	0.752	0.8194	0.6548	0.685	0.7371	0.6776	0.798	0.6741	0.7948	0.7648	0.6965	0.7317		598.5	0.7619	0.5663	0.4873	0.7323	0.7087	0.5883	0.6154	0.7544	0.6399	0.6262	0.6929	0.6167	0.7758	0.7918	0.6464	0.7938	0.6541	0.7469	0.7166	0.8401	0.6984
	603	0.2979	0.5615	0.7309	0.3248	0.5502	0.6513	0.3325	0.6531	0.693	0.3579	0.5985	0.7282	0.7529	0.815	0.6538	0.6869	0.7378	0.6818	0.7956	0.6795	0.8005	0.763	0.696	0.7294		603	0.7608	0.5644	0.4839	0.7289	0.7064	0.5899	0.6144	0.7508	0.6367	0.6218	0.693	0.6191	0.7731	0.7886	0.6514	0.789	0.6526	0.7466	0.7173	0.8413	0.7004
	607.5	0.2945	0.5628	0.7263	0.3215	0.5472	0.647	0.3311	0.652	0.6916	0.358	0.5971	0.7293	0.7532	0.8153	0.6594	0.6841	0.7337	0.6781	0.7959	0.6763	0.7985	0.7625	0.6992	0.7341		607.5	0.7629	0.5676	0.4853	0.7267	0.7049	0.5876	0.6143	0.752	0.6345	0.6227	0.6942	0.6144	0.7736	0.7878	0.6476	0.795	0.6498	0.7432	0.7171	0.8423	0.6997
	612	0.2917	0.561	0.7287	0.3203	0.5466	0.6473	0.3319	0.6516	0.6919	0.3535	0.601	0.7258	0.7512	0.8123	0.6548	0.6843	0.7365	0.6794	0.7957	0.674	0.7998	0.7644	0.6967	0.7334		612	0.7589	0.5637	0.4874	0.7316	0.7115	0.5854	0.6125	0.7481	0.6394	0.6204	0.69	0.6139	0.7748	0.7846	0.6481	0.7925	0.6522	0.7478	0.7227	0.8401	0.7035
	616.5	0.29	0.5604	0.7263	0.3212	0.549	0.6493	0.3289	0.6509	0.6888	0.3542	0.598	0.7295	0.7477	0.8103	0.6524	0.6849	0.734	0.6826	0.7966	0.6771	0.7962	0.7655	0.696	0.7305		616.5	0.7558	0.5617	0.4863	0.7271	0.7115	0.5891	0.6104	0.7473	0.6348	0.6214	0.6907	0.6153	0.7742	0.7917	0.6486	0.7932	0.6497	0.7484	0.7174	0.8434	0.6971
	621	0.2928	0.5585	0.7299	0.3219	0.5453	0.646	0.3319	0.6495	0.6871	0.3557	0.5941	0.7222	0.7488	0.8096	0.6546	0.682	0.7286	0.6773	0.7996	0.6746	0.7952	0.7646	0.6954	0.7332		621	0.757	0.5653	0.4829	0.7261	0.7033	0.5851	0.6137	0.7451	0.637	0.6198	0.687	0.6115	0.7728	0.7889	0.6469	0.789	0.6541	0.7479	0.7151	0.8373	0.7001
	625.5	0.2902	0.5561	0.7218	0.3204	0.5463	0.6408	0.3256	0.648	0.683	0.3512	0.594	0.7265	0.7514	0.8124	0.6517	0.6833	0.7334	0.6773	0.7949	0.6755	0.7961	0.7663	0.6949	0.731		625.5	0.7574	0.5615	0.4817	0.7291	0.7048	0.5797	0.608	0.7467	0.6352	0.6206	0.6897	0.6174	0.7714	0.7868	0.6468	0.7946	0.6507	0.7448	0.7178	0.8356	0.7003
	630	0.2918	0.5554	0.7235	0.3159	0.5462	0.641	0.326	0.6464	0.6846	0.3518	0.5958	0.7221	0.7447	0.8113	0.6518	0.6776	0.7343	0.6748	0.7922	0.6746	0.7948	0.7587	0.6953	0.7333		630	0.7553	0.5609	0.4792	0.7231	0.7053	0.5839	0.6132	0.7478	0.6335	0.6202	0.6892	0.6145	0.768	0.784	0.646	0.7879	0.6537	0.7455	0.7144	0.836	0.6979
	634.5	0.2863	0.5567	0.719	0.3138	0.5422	0.6432	0.3208	0.6442	0.6858	0.3491	0.5915	0.7227	0.7449	0.8064	0.6462	0.6788	0.7286	0.6771	0.794	0.6694	0.7953	0.7572	0.7	0.7277		634.5	0.7539	0.5628	0.4808	0.7221	0.7092	0.5834	0.6104	0.7476	0.6331	0.6214	0.6869	0.6155	0.7667	0.7871	0.6469	0.7935	0.6543	0.7455	0.7124	0.8356	0.7022
	639	0.2887	0.5522	0.7204	0.3173	0.5411	0.6421	0.3232	0.6438	0.681	0.3539	0.5965	0.716	0.7499	0.8099	0.647	0.6802	0.7285	0.6763	0.7945	0.6731	0.7932	0.7584	0.6942	0.7283		639	0.7536	0.5599	0.4796	0.7237	0.7059	0.582	0.609	0.7484	0.6298	0.617	0.6855	0.616	0.7696	0.7818	0.648	0.7906	0.6493	0.7469	0.7156	0.8367	0.6984
	643.5	0.2869	0.5515	0.7146	0.3153	0.5421	0.639	0.3235	0.6462	0.6805	0.3487	0.5922	0.7202	0.742	0.8044	0.6504	0.6745	0.7301	0.674	0.792	0.6691	0.7952	0.7629	0.6974	0.7298		643.5	0.755	0.5583	0.4795	0.7227	0.7011	0.5831	0.6094	0.7484	0.6385	0.6158	0.6891	0.6101	0.7659	0.7865	0.6439	0.7934	0.6466	0.746	0.7163	0.8398	0.7004
	648	0.2878	0.5496	0.7195	0.3107	0.5395	0.6398	0.321	0.6448	0.6772	0.3486	0.5905	0.7153	0.7404	0.8054	0.6516	0.6765	0.7325	0.6747	0.7921	0.6751	0.7898	0.757	0.6927	0.7308		648	0.7519	0.557	0.4759	0.7208	0.702	0.5781	0.6093	0.7469	0.6291	0.6148	0.6827	0.6123	0.7642	0.7823	0.6437	0.7917	0.6518	0.7471	0.7151	0.8368	0.6962
	652.5	0.2845	0.5501	0.7143	0.3098	0.5384	0.6366	0.3204	0.6406	0.677	0.3466	0.5894	0.7117	0.7386	0.8014	0.645	0.6785	0.7203	0.6771	0.7927	0.6741	0.7882	0.7585	0.6972	0.7274		652.5	0.7578	0.5555	0.4758	0.7182	0.7032	0.5781	0.6036	0.7439	0.6314	0.6147	0.6871	0.607	0.7685	0.7873	0.6453	0.7893	0.6493	0.741	0.7194	0.8353	0.7011
	657	0.2839	0.546	0.7138	0.31	0.5362	0.632	0.3204	0.646	0.6727	0.3475	0.5854	0.7093	0.7405	0.8009	0.6435	0.6741	0.7258	0.6748	0.7895	0.6707	0.7909	0.7614	0.6918	0.724		657	0.7545	0.5547	0.4734	0.7227	0.7022	0.577	0.6063	0.7427	0.6302	0.6119	0.6845	0.6116	0.7628	0.7832	0.646	0.7927	0.6527	0.744	0.7174	0.8394	0.6991
	661.5	0.284	0.5456	0.7117	0.314	0.5335	0.6347	0.3206	0.6367	0.6753	0.347	0.5912	0.7084	0.7387	0.8038	0.6441	0.6694	0.723	0.6732	0.7928	0.6694	0.7907	0.7567	0.6924	0.7273		661.5	0.7538	0.5585	0.4748	0.7176	0.6987	0.578	0.605	0.7383	0.6291	0.6141	0.6831	0.6068	0.7682	0.7839	0.6402	0.7935	0.649	0.7464	0.7174	0.8348	0.6964
	666	0.2815	0.5453	0.7077	0.3091	0.5303	0.6324	0.3184	0.6388	0.6695	0.3449	0.586	0.7107	0.7386	0.8017	0.6458	0.673	0.7183	0.6688	0.7931	0.6742	0.795	0.7522	0.6958	0.7267		666	0.7491	0.5553	0.4706	0.7186	0.6975	0.576	0.6052	0.7415	0.6262	0.6165	0.6833	0.6053	0.7648	0.7829	0.6397	0.7906	0.65	0.7445	0.7161	0.836	0.6991
	670.5	0.283	0.5434	0.7103	0.3046	0.5321	0.6319	0.3206	0.6393	0.6713	0.3432	0.5836	0.7103	0.735	0.7984	0.6388	0.6701	0.7221	0.6773	0.7928	0.6733	0.7897	0.7538	0.6938	0.727		670.5	0.7514	0.5561	0.471	0.7197	0.7016	0.5774	0.6029	0.7394	0.623	0.6136	0.6805	0.6087	0.7623	0.781	0.648	0.7886	0.6471	0.7438	0.7147	0.8339	0.6947
	675	0.2779	0.5432	0.7061	0.3071	0.5298	0.6296	0.3149	0.6405	0.6701	0.3446	0.5851	0.7059	0.7337	0.7967	0.6383	0.6727	0.7213	0.6748	0.7879	0.6755	0.7921	0.7563	0.6947	0.7263		675	0.7526	0.5596	0.4691	0.716	0.6989	0.5779	0.6016	0.7397	0.6253	0.6122	0.6814	0.6083	0.764	0.7838	0.6443	0.7883	0.6479	0.7416	0.7115	0.837	0.6973
	679.5	0.278	0.5418	0.7041	0.3044	0.5317	0.6268	0.3181	0.636	0.6642	0.342	0.5832	0.7063	0.734	0.7957	0.6435	0.6685	0.7197	0.667	0.789	0.672	0.7874	0.7538	0.6955	0.7255		679.5	0.7545	0.5557	0.4713	0.7227	0.7002	0.5756	0.6033	0.7442	0.6207	0.6149	0.6796	0.6068	0.7641	0.7839	0.6421	0.7891	0.6478	0.7456	0.7139	0.8356	0.6961
	684	0.2774	0.5393	0.7009	0.3053	0.5271	0.625	0.3116	0.6352	0.6693	0.3412	0.5845	0.7059	0.7339	0.7912	0.643	0.6698	0.7189	0.6707	0.7907	0.6691	0.7893	0.7558	0.6871	0.724		684	0.7504	0.5494	0.4674	0.7127	0.6972	0.5785	0.5989	0.7426	0.6239	0.6172	0.6801	0.6035	0.7591	0.7771	0.6388	0.7933	0.6474	0.7389	0.7144	0.8355	0.6982
	688.5	0.2742	0.5408	0.7047	0.3026	0.5295	0.6234	0.3162	0.6362	0.665	0.3404	0.5787	0.7041	0.7305	0.7925	0.6429	0.6649	0.716	0.6698	0.7861	0.6677	0.789	0.7484	0.6929	0.7276		688.5	0.7491	0.5538	0.4694	0.7173	0.6959	0.5753	0.5986	0.7424	0.6225	0.6167	0.6772	0.6063	0.7576	0.7776	0.6415	0.7882	0.6443	0.7427	0.713	0.8344	0.6981
	693	0.2741	0.5346	0.7021	0.3022	0.5287	0.6244	0.3155	0.633	0.6631	0.3374	0.5782	0.7063	0.7311	0.7909	0.6395	0.6633	0.7158	0.6708	0.7896	0.6656	0.7948	0.7504	0.6953	0.7247		693	0.7485	0.5554	0.4675	0.7153	0.6992	0.5762	0.6002	0.7361	0.6175	0.6097	0.6783	0.6047	0.7589	0.7786	0.6389	0.7877	0.646	0.7411	0.7096	0.8359	0.6978
	697.5	0.2757	0.5374	0.6989	0.3006	0.5233	0.6233	0.313	0.6334	0.6591	0.3373	0.5762	0.704	0.7301	0.7971	0.6393	0.6648	0.7185	0.6628	0.7874	0.6642	0.7853	0.7492	0.6912	0.724		697.5	0.748	0.5507	0.4688	0.7148	0.6993	0.5738	0.596	0.7329	0.6222	0.6105	0.677	0.6028	0.7606	0.7778	0.638	0.7877	0.6469	0.7373	0.7148	0.8395	0.6989
	702	0.2762	0.5319	0.6983	0.2991	0.5264	0.6196	0.3138	0.6348	0.6603	0.3343	0.5779	0.7023	0.7263	0.7922	0.6359	0.6623	0.7086	0.6698	0.7863	0.6685	0.787	0.7508	0.6938	0.7255		702	0.7494	0.5563	0.4672	0.7148	0.6961	0.5704	0.5998	0.7379	0.6205	0.6102	0.6735	0.5996	0.7587	0.7783	0.642	0.7872	0.6473	0.7395	0.7107	0.8314	0.6958
	706.5	0.2715	0.5338	0.6934	0.2991	0.5239	0.6205	0.3118	0.6306	0.6592	0.3349	0.5743	0.7052	0.7274	0.7913	0.6351	0.6655	0.7153	0.6627	0.7848	0.6696	0.7855	0.7506	0.6901	0.7229		706.5	0.7459	0.5527	0.4625	0.7146	0.6917	0.5709	0.5943	0.7364	0.6226	0.6058	0.6757	0.6009	0.7559	0.7783	0.6398	0.7854	0.649	0.7421	0.7122	0.8343	0.6979
	711	0.2705	0.5307	0.6939	0.2951	0.519	0.616	0.3092	0.6302	0.6587	0.337	0.5757	0.7003	0.7269	0.789	0.6354	0.6668	0.7091	0.666	0.7829	0.6677	0.7842	0.7482	0.6933	0.7236		711	0.7462	0.5469	0.4638	0.7114	0.6929	0.5722	0.5966	0.7331	0.6217	0.6074	0.6702	0.6045	0.7576	0.7804	0.6412	0.7898	0.6479	0.7419	0.713	0.8396	0.6979
	715.5	0.2664	0.5325	0.6939	0.2938	0.5197	0.6167	0.3056	0.6304	0.6526	0.3312	0.5722	0.6965	0.7236	0.7973	0.6367	0.6586	0.7146	0.6694	0.7859	0.6693	0.7884	0.7501	0.6904	0.7222		715.5	0.75	0.5477	0.4628	0.7133	0.6919	0.5731	0.5965	0.7337	0.6229	0.6084	0.6737	0.5995	0.7582	0.7796	0.6389	0.7862	0.6454	0.7396	0.7142	0.8356	0.6944
	720	0.2705	0.528	0.6939	0.2931	0.5179	0.6167	0.3117	0.6293	0.6537	0.3358	0.5726	0.6961	0.7261	0.7959	0.6349	0.6599	0.7171	0.6655	0.7836	0.6694	0.7831	0.7466	0.6916	0.7214		720	0.7484	0.5494	0.463	0.71	0.69	0.5689	0.5982	0.7364	0.6188	0.6089	0.6691	0.6003	0.7522	0.7798	0.6393	0.7899	0.6468	0.7377	0.7124	0.8318	0.6963
	724.5	0.2672	0.5281	0.6901	0.2956	0.5191	0.6129	0.3082	0.626	0.6524	0.3319	0.5688	0.6958	0.7246	0.7884	0.6328	0.6615	0.7109	0.6637	0.7872	0.667	0.7853	0.7463	0.6916	0.7244		724.5	0.7416	0.5479	0.4591	0.7115	0.6884	0.5717	0.5945	0.7325	0.619	0.6053	0.6752	0.5996	0.7488	0.7767	0.638	0.7865	0.644	0.7403	0.7095	0.8352	0.6923
	729	0.2667	0.5244	0.694	0.2929	0.5189	0.6136	0.3083	0.6261	0.6474	0.3301	0.5679	0.6924	0.7198	0.7858	0.6312	0.659	0.7092	0.6701	0.7901	0.6688	0.7863	0.749	0.6892	0.7241		729	0.7419	0.546	0.4594	0.7116	0.6911	0.5686	0.5925	0.7308	0.6191	0.6047	0.6676	0.5989	0.751	0.7757	0.6413	0.7893	0.6454	0.7401	0.7139	0.8347	0.6937
	733.5	0.2637	0.5206	0.6858	0.2885	0.5148	0.6141	0.3076	0.6239	0.6496	0.3252	0.5701	0.6877	0.7218	0.7879	0.6315	0.6589	0.7135	0.661	0.7838	0.6665	0.7844	0.7435	0.6915	0.7241		733.5	0.7455	0.5453	0.4599	0.7092	0.6901	0.5667	0.5921	0.726	0.6165	0.6073	0.6685	0.598	0.7508	0.777	0.635	0.7862	0.6399	0.7363	0.715	0.834	0.6943
	738	0.2641	0.5218	0.6814	0.2885	0.5167	0.6105	0.3076	0.6253	0.6497	0.3305	0.5649	0.6943	0.7175	0.7853	0.6292	0.6609	0.705	0.6608	0.7835	0.6653	0.7832	0.7453	0.6895	0.7212		738	0.7428	0.5434	0.4571	0.7055	0.6929	0.5651	0.5938	0.7302	0.615	0.6083	0.6685	0.6	0.7481	0.7771	0.6362	0.7884	0.6467	0.7351	0.7123	0.8349	0.6995
	742.5	0.2637	0.5234	0.6814	0.2877	0.514	0.6091	0.3066	0.6282	0.6476	0.3274	0.5645	0.6904	0.7178	0.7881	0.6276	0.6625	0.7099	0.6633	0.7866	0.6627	0.7819	0.744	0.688	0.7179		742.5	0.7427	0.5436	0.4558	0.7044	0.6902	0.5669	0.5909	0.7297	0.6135	0.606	0.669	0.5991	0.7508	0.7802	0.6367	0.788	0.644	0.7395	0.7137	0.837	0.6914
	747	0.2603	0.5212	0.6821	0.2881	0.5131	0.6039	0.301	0.6228	0.6453	0.3293	0.5668	0.6868	0.7165	0.7824	0.6284	0.657	0.7101	0.6617	0.7832	0.6634	0.785	0.7483	0.6876	0.7233		747	0.7401	0.5421	0.4587	0.7063	0.6913	0.5623	0.5927	0.7318	0.6164	0.6059	0.67	0.5978	0.7481	0.7749	0.6331	0.7866	0.6395	0.736	0.7099	0.8367	0.6953
	751.5	0.2608	0.5217	0.679	0.2866	0.5118	0.6038	0.3026	0.6214	0.6508	0.3271	0.5662	0.6834	0.7175	0.7863	0.6249	0.658	0.7055	0.6586	0.7802	0.6624	0.7818	0.7477	0.6891	0.7206		751.5	0.7381	0.5448	0.4588	0.7059	0.6857	0.5627	0.5912	0.7281	0.6194	0.6026	0.6669	0.6003	0.7528	0.7723	0.6371	0.7857	0.6423	0.7352	0.7118	0.8321	0.6941
	756	0.258	0.5188	0.677	0.2845	0.5112	0.603	0.3031	0.6224	0.6415	0.3252	0.5645	0.6877	0.7157	0.7876	0.6263	0.6575	0.7047	0.6584	0.7819	0.6671	0.7797	0.7443	0.6862	0.7189		756	0.7433	0.5409	0.4544	0.7037	0.6865	0.5623	0.5898	0.7257	0.6154	0.6006	0.6683	0.5967	0.7474	0.7776	0.636	0.7894	0.6431	0.7343	0.7093	0.8349	0.6962
	760.5	0.2566	0.5207	0.6775	0.2853	0.5082	0.6002	0.3024	0.6201	0.6436	0.3237	0.565	0.6833	0.7136	0.7828	0.6265	0.6564	0.7019	0.6552	0.7807	0.662	0.7789	0.745	0.6895	0.7177		760.5	0.7403	0.541	0.4524	0.7065	0.6908	0.5618	0.59	0.7278	0.6145	0.6005	0.6689	0.5992	0.7482	0.779	0.6363	0.784	0.639	0.7348	0.7065	0.8293	0.6932
	765	0.2582	0.5149	0.6785	0.2853	0.5092	0.5988	0.3044	0.6195	0.6406	0.3255	0.5605	0.6852	0.7128	0.7831	0.6251	0.6544	0.705	0.659	0.7803	0.6642	0.7808	0.7442	0.6867	0.7214		765	0.7377	0.5404	0.4521	0.7038	0.6886	0.5632	0.5903	0.7272	0.6129	0.6011	0.6646	0.5957	0.7497	0.7785	0.6334	0.7844	0.6438	0.7342	0.7096	0.8315	0.6951
	769.5	0.2561	0.516	0.6725	0.2823	0.5067	0.602	0.2981	0.6141	0.6366	0.3219	0.558	0.6815	0.717	0.7807	0.6244	0.6553	0.7046	0.6554	0.7791	0.6602	0.7806	0.74	0.685	0.7189		769.5	0.7376	0.5381	0.4546	0.7064	0.6877	0.5631	0.5907	0.7256	0.6117	0.6	0.6657	0.5925	0.748	0.7744	0.6313	0.7868	0.6402	0.7317	0.7096	0.8377	0.6954
	774	0.2545	0.5117	0.6698	0.2847	0.5046	0.5944	0.2975	0.6173	0.6382	0.3204	0.5599	0.677	0.7106	0.7815	0.6237	0.6558	0.707	0.6549	0.7783	0.6629	0.7761	0.7389	0.6908	0.7203		774	0.7367	0.5365	0.4517	0.7004	0.6837	0.5635	0.5868	0.7262	0.6146	0.5995	0.6656	0.5903	0.7476	0.7732	0.6367	0.7861	0.6409	0.7334	0.7066	0.831	0.695
	778.5	0.2555	0.5146	0.671	0.2783	0.5033	0.5954	0.2968	0.6161	0.6358	0.3229	0.5562	0.6863	0.7083	0.783	0.6205	0.656	0.7019	0.655	0.7721	0.661	0.7781	0.7426	0.6875	0.7185		778.5	0.7335	0.537	0.4526	0.7	0.6827	0.561	0.5887	0.7244	0.6116	0.605	0.6659	0.5903	0.7451	0.7716	0.6338	0.783	0.6419	0.7374	0.7109	0.8305	0.6908
	783	0.2554	0.513	0.6692	0.2799	0.5062	0.5887	0.3	0.613	0.6361	0.3202	0.5509	0.6792	0.7081	0.7808	0.6217	0.6572	0.701	0.6517	0.782	0.6602	0.7811	0.7431	0.6889	0.7177		783	0.738	0.5374	0.4508	0.7023	0.6818	0.5615	0.586	0.7214	0.6133	0.5991	0.6611	0.5888	0.7434	0.7761	0.6326	0.7842	0.6393	0.7345	0.7082	0.8283	0.6918
	787.5	0.2501	0.5089	0.6664	0.2775	0.5055	0.5875	0.295	0.6083	0.6369	0.3204	0.5522	0.6773	0.7077	0.7787	0.6179	0.653	0.702	0.6507	0.7786	0.6628	0.7805	0.7411	0.6838	0.718		787.5	0.7368	0.5392	0.449	0.7018	0.6799	0.5594	0.5855	0.7162	0.6111	0.6019	0.6628	0.594	0.7494	0.7759	0.6321	0.7848	0.6402	0.7344	0.7039	0.8329	0.6953
	792	0.2496	0.5084	0.6667	0.2761	0.504	0.5901	0.2969	0.6098	0.6364	0.3196	0.5518	0.6796	0.7045	0.7819	0.6207	0.6491	0.7036	0.6528	0.7726	0.6597	0.7788	0.7425	0.6859	0.716		792	0.7362	0.5393	0.4447	0.6963	0.682	0.5584	0.5843	0.7215	0.6097	0.5963	0.6617	0.5885	0.7455	0.7748	0.6346	0.7865	0.6409	0.7323	0.7101	0.8328	0.6891
	796.5	0.2498	0.5122	0.666	0.2733	0.5017	0.5883	0.2918	0.6083	0.6337	0.3178	0.5516	0.6803	0.7045	0.782	0.615	0.6545	0.7057	0.6516	0.7727	0.6589	0.776	0.7428	0.6845	0.717		796.5	0.7334	0.5355	0.4489	0.694	0.6816	0.559	0.5836	0.7191	0.6077	0.5981	0.6619	0.5903	0.743	0.7737	0.6298	0.7878	0.6358	0.7338	0.7062	0.8309	0.6893
	801	0.2459	0.5087	0.6594	0.2766	0.4964	0.589	0.2928	0.6085	0.6304	0.3185	0.55	0.6803	0.6989	0.7737	0.6176	0.6508	0.7037	0.6494	0.7715	0.6557	0.7774	0.7402	0.6816	0.7164		801	0.7358	0.5398	0.4451	0.6946	0.6803	0.5567	0.585	0.7209	0.6094	0.5935	0.66	0.589	0.744	0.7724	0.6297	0.7863	0.6402	0.7317	0.7044	0.8351	0.6915
	805.5	0.2466	0.5064	0.6619	0.27	0.4975	0.5864	0.2916	0.6057	0.6293	0.3153	0.5463	0.6764	0.7027	0.7817	0.6124	0.6496	0.7038	0.6511	0.7703	0.6575	0.776	0.7425	0.6832	0.7155		805.5	0.7319	0.534	0.4449	0.6921	0.6805	0.5575	0.5814	0.7181	0.6087	0.5956	0.6623	0.5897	0.7412	0.7705	0.6297	0.7802	0.6409	0.7351	0.7047	0.8332	0.6914
	810	0.2448	0.5047	0.6601	0.2683	0.4986	0.5824	0.291	0.6086	0.6312	0.313	0.5449	0.6736	0.7	0.7758	0.6124	0.646	0.6974	0.6482	0.7718	0.6568	0.7737	0.7385	0.6836	0.7128		810	0.7299	0.535	0.4431	0.6891	0.6777	0.5547	0.5829	0.721	0.6076	0.5929	0.6619	0.5898	0.7434	0.7707	0.6291	0.7835	0.6375	0.7354	0.7119	0.8299	0.6927
	814.5	0.2429	0.5029	0.6583	0.2694	0.4974	0.5818	0.294	0.6036	0.6255	0.316	0.5433	0.6752	0.6982	0.7734	0.6139	0.651	0.6982	0.6473	0.7713	0.6591	0.7782	0.7405	0.6811	0.7162		814.5	0.7329	0.5339	0.4436	0.6924	0.6831	0.5564	0.5782	0.718	0.6004	0.5928	0.6597	0.5882	0.7399	0.7684	0.6282	0.7815	0.6362	0.7362	0.708	0.8315	0.692
	819	0.2407	0.5033	0.6597	0.2695	0.4954	0.5801	0.2886	0.6059	0.6298	0.3127	0.545	0.6723	0.6998	0.7772	0.6102	0.6448	0.6956	0.6507	0.7723	0.6589	0.7736	0.7396	0.6861	0.7191		819	0.731	0.5314	0.4392	0.6906	0.6803	0.5565	0.5799	0.7152	0.6035	0.5925	0.6596	0.5856	0.7361	0.7685	0.6314	0.7825	0.6383	0.7312	0.704	0.8299	0.6894
	823.5	0.2415	0.5052	0.6575	0.2666	0.4928	0.5762	0.2892	0.5999	0.6267	0.3108	0.5415	0.6737	0.698	0.7732	0.612	0.647	0.6982	0.6461	0.7718	0.6569	0.7708	0.7427	0.6833	0.718		823.5	0.7295	0.5312	0.4402	0.686	0.6783	0.558	0.5762	0.7183	0.6044	0.5876	0.6582	0.5862	0.7451	0.7723	0.624	0.783	0.6384	0.734	0.7085	0.8298	0.6906
	828	0.2431	0.5022	0.6575	0.2671	0.4952	0.577	0.2896	0.6048	0.625	0.3118	0.5451	0.6699	0.6987	0.7769	0.6095	0.6469	0.6951	0.6442	0.7707	0.6545	0.7669	0.7392	0.6821	0.717		828	0.7352	0.5296	0.4403	0.6873	0.677	0.5556	0.5785	0.7165	0.6017	0.5905	0.6565	0.586	0.737	0.769	0.6306	0.7832	0.6313	0.7347	0.7096	0.8334	0.6912
	832.5	0.244	0.5027	0.6564	0.2685	0.4925	0.5751	0.2882	0.6012	0.6205	0.311	0.5402	0.6702	0.6987	0.7735	0.6106	0.6477	0.697	0.6424	0.7705	0.6567	0.7721	0.739	0.6874	0.7146		832.5	0.7278	0.5295	0.4383	0.6925	0.6763	0.5523	0.5775	0.7204	0.6032	0.59	0.6585	0.5838	0.741	0.7701	0.6328	0.7806	0.6364	0.7326	0.7054	0.8344	0.6933
	837	0.2368	0.5009	0.6534	0.2652	0.4904	0.5724	0.2853	0.6005	0.6289	0.3082	0.5397	0.67	0.6961	0.7757	0.6069	0.6493	0.6979	0.6456	0.7718	0.6561	0.7676	0.737	0.6828	0.7092		837	0.7281	0.5285	0.4394	0.6858	0.6794	0.5564	0.5835	0.7193	0.6044	0.5913	0.6547	0.5818	0.7387	0.7686	0.6262	0.7832	0.6327	0.7289	0.7067	0.828	0.6935
	841.5	0.2379	0.4975	0.6535	0.2644	0.49	0.5727	0.2847	0.6039	0.621	0.3065	0.5373	0.669	0.6974	0.7746	0.6066	0.6478	0.6971	0.648	0.7683	0.6554	0.7675	0.7406	0.678	0.7157		841.5	0.7286	0.5273	0.4362	0.6895	0.6745	0.5558	0.5766	0.718	0.6026	0.5904	0.6546	0.5862	0.737	0.7699	0.629	0.7829	0.6311	0.7346	0.7113	0.8285	0.6907
	846	0.238	0.4997	0.6491	0.2644	0.4891	0.5702	0.2847	0.6003	0.6186	0.3105	0.5333	0.6691	0.696	0.7697	0.6064	0.6472	0.6987	0.6432	0.7667	0.6549	0.7681	0.7369	0.6825	0.7154		846	0.7261	0.5271	0.4348	0.6893	0.6763	0.5538	0.5734	0.7151	0.5998	0.5874	0.6535	0.5843	0.736	0.7643	0.626	0.7771	0.6318	0.732	0.7059	0.8293	0.6896
	850.5	0.2364	0.4946	0.6553	0.2673	0.4894	0.5677	0.2851	0.5975	0.6227	0.304	0.5336	0.6678	0.6906	0.7713	0.601	0.6461	0.7006	0.6388	0.7688	0.6537	0.7716	0.7388	0.6803	0.7197		850.5	0.7315	0.5283	0.4357	0.6853	0.672	0.5532	0.5753	0.714	0.6009	0.5861	0.6551	0.5844	0.7344	0.769	0.6221	0.7827	0.6315	0.733	0.7097	0.8272	0.6908
	855	0.234	0.4966	0.6531	0.2619	0.485	0.5722	0.2866	0.5982	0.6223	0.3043	0.5352	0.6638	0.6956	0.7704	0.6012	0.6473	0.6985	0.6407	0.7634	0.6525	0.7687	0.7365	0.6824	0.715		855	0.7257	0.5291	0.4347	0.6877	0.6743	0.5511	0.5768	0.7096	0.6035	0.5862	0.6526	0.58	0.733	0.7675	0.6293	0.7817	0.6376	0.7299	0.7068	0.8293	0.6912
	859.5	0.2337	0.4936	0.6455	0.2583	0.4828	0.5688	0.2818	0.5977	0.6194	0.3031	0.529	0.6657	0.6897	0.7701	0.6033	0.6445	0.6963	0.6342	0.766	0.6507	0.7617	0.7374	0.6798	0.7146		859.5	0.7301	0.5232	0.4317	0.6836	0.6747	0.5524	0.5763	0.7132	0.6047	0.5883	0.6535	0.5778	0.7328	0.7697	0.6253	0.7838	0.6306	0.7281	0.703	0.827	0.6899
	864	0.2355	0.4937	0.649	0.2616	0.4806	0.5693	0.2803	0.5933	0.6173	0.3031	0.5313	0.667	0.6929	0.7656	0.6019	0.6443	0.6917	0.6388	0.7652	0.6487	0.7644	0.7359	0.6767	0.7171		864	0.7246	0.5247	0.4322	0.6857	0.6721	0.5481	0.5758	0.7092	0.6038	0.5875	0.6529	0.577	0.7358	0.7694	0.6244	0.7809	0.6335	0.7298	0.7077	0.832	0.6904
	868.5	0.234	0.4942	0.6485	0.2615	0.4825	0.5671	0.2821	0.5941	0.6123	0.3062	0.5313	0.6658	0.6899	0.7708	0.5974	0.6478	0.6929	0.6392	0.7651	0.6533	0.7637	0.7371	0.6819	0.718		868.5	0.7244	0.5262	0.4306	0.6842	0.6727	0.5463	0.5756	0.708	0.5999	0.5859	0.6508	0.5778	0.7363	0.7651	0.6234	0.7826	0.6349	0.7347	0.7072	0.8276	0.6917
	873	0.2328	0.4913	0.6433	0.2583	0.4782	0.5648	0.2805	0.5926	0.6145	0.3018	0.5281	0.6637	0.6911	0.7717	0.5998	0.6442	0.6935	0.637	0.763	0.6505	0.7638	0.7375	0.6788	0.7145		873	0.7261	0.5214	0.428	0.6867	0.6716	0.5445	0.5717	0.7089	0.6001	0.5833	0.6535	0.5766	0.735	0.7647	0.6266	0.7834	0.6326	0.7261	0.7062	0.826	0.6888
	877.5	0.2298	0.4945	0.6435	0.2597	0.4798	0.5631	0.2781	0.5919	0.6149	0.3031	0.5242	0.6653	0.6921	0.7657	0.5959	0.6459	0.6928	0.6357	0.7627	0.6494	0.7628	0.7351	0.679	0.7111		877.5	0.7253	0.5248	0.4301	0.685	0.6689	0.5438	0.5702	0.7096	0.5932	0.5849	0.6521	0.5761	0.7294	0.7704	0.628	0.7784	0.6355	0.725	0.7079	0.8253	0.6859
	882	0.23	0.4935	0.643	0.2542	0.4787	0.5606	0.2786	0.5914	0.6129	0.3008	0.5283	0.6592	0.6882	0.7679	0.5966	0.641	0.6932	0.6391	0.7619	0.6486	0.7664	0.7391	0.6785	0.7183		882	0.7274	0.5219	0.4286	0.6813	0.6675	0.5457	0.5724	0.7107	0.5948	0.5848	0.6515	0.5762	0.7311	0.7643	0.6244	0.7802	0.6311	0.7256	0.7061	0.8273	0.6873
	886.5	0.2273	0.485	0.6396	0.2553	0.4777	0.5618	0.2769	0.5937	0.6122	0.2992	0.5275	0.6628	0.6874	0.7656	0.596	0.6438	0.692	0.6358	0.7626	0.6498	0.7571	0.7357	0.6805	0.7162		886.5	0.7224	0.5197	0.424	0.68	0.6671	0.544	0.5722	0.7075	0.5966	0.5828	0.6492	0.5757	0.7291	0.768	0.6253	0.7819	0.6308	0.7315	0.7079	0.8324	0.69
	891	0.2285	0.4879	0.6411	0.2576	0.4768	0.5568	0.2796	0.5927	0.6125	0.2979	0.5257	0.6618	0.6868	0.7685	0.5963	0.6407	0.6896	0.6358	0.7638	0.6499	0.7623	0.74	0.6767	0.7195		891	0.7207	0.5188	0.424	0.6803	0.6673	0.5466	0.5704	0.7046	0.5961	0.5837	0.6499	0.573	0.7277	0.7682	0.6241	0.7784	0.6291	0.7304	0.7044	0.8266	0.6891
	895.5	0.2254	0.4881	0.6394	0.2557	0.4739	0.5573	0.2755	0.5891	0.6112	0.2985	0.5259	0.6565	0.686	0.7697	0.5923	0.6402	0.6916	0.6312	0.7587	0.6498	0.7581	0.7352	0.6778	0.7164		895.5	0.7232	0.5211	0.4244	0.6785	0.6678	0.5458	0.5733	0.7081	0.5957	0.578	0.6494	0.5722	0.7312	0.7599	0.621	0.7791	0.6279	0.7267	0.7013	0.8329	0.6877
	900	0.2283	0.4861	0.6387	0.2512	0.4729	0.5533	0.2762	0.5927	0.6097	0.3	0.5224	0.6561	0.6819	0.767	0.5896	0.6406	0.6899	0.6341	0.7609	0.6481	0.7598	0.7387	0.6827	0.717		900	0.723	0.5193	0.4218	0.6801	0.6637	0.5419	0.5697	0.7037	0.5978	0.5833	0.6439	0.5768	0.7281	0.7609	0.6236	0.7793	0.6331	0.7264	0.7058	0.8308	0.6889
	904.5	0.2256	0.4887	0.6359	0.2528	0.4736	0.5553	0.2755	0.5915	0.6109	0.2937	0.5264	0.6581	0.6849	0.7682	0.5932	0.641	0.6859	0.634	0.7616	0.6465	0.7583	0.7392	0.6758	0.7175		904.5	0.7204	0.5233	0.4225	0.6763	0.6665	0.542	0.5645	0.7048	0.5916	0.5811	0.6508	0.572	0.7305	0.7616	0.6187	0.7808	0.6259	0.723	0.7056	0.8259	0.6906
	909	0.223	0.4845	0.6377	0.2527	0.472	0.5561	0.2715	0.5885	0.6084	0.2976	0.5232	0.6553	0.6827	0.7631	0.5929	0.6431	0.6873	0.633	0.7574	0.6505	0.7542	0.7383	0.6759	0.712		909	0.7202	0.5199	0.4202	0.6768	0.6641	0.5417	0.5687	0.7036	0.5914	0.5816	0.6462	0.5714	0.7274	0.7624	0.6196	0.7781	0.6278	0.7269	0.7021	0.8277	0.6855
	913.5	0.2239	0.4881	0.6348	0.2498	0.4702	0.5529	0.2719	0.5862	0.6064	0.2986	0.5229	0.655	0.6811	0.7646	0.5889	0.6403	0.6852	0.6335	0.7607	0.6441	0.7552	0.7335	0.6736	0.7153		913.5	0.7195	0.5182	0.422	0.6781	0.6685	0.543	0.5658	0.7095	0.5938	0.5807	0.6441	0.5738	0.725	0.7726	0.6235	0.7769	0.6277	0.7294	0.7016	0.8246	0.6882
	918	0.221	0.4827	0.6362	0.2515	0.4733	0.5525	0.2744	0.5871	0.6068	0.2948	0.5199	0.6531	0.6826	0.7629	0.5887	0.6346	0.6862	0.6314	0.7628	0.6452	0.7594	0.7398	0.6756	0.7151		918	0.7199	0.5163	0.4186	0.6785	0.6642	0.5405	0.5645	0.7018	0.5911	0.5784	0.6449	0.5691	0.7276	0.7632	0.6238	0.7793	0.6319	0.7281	0.7046	0.8242	0.6874
	922.5	0.2204	0.4819	0.6357	0.2518	0.4686	0.5508	0.2714	0.5884	0.605	0.294	0.5176	0.6544	0.6832	0.7646	0.591	0.6372	0.6838	0.6315	0.756	0.6419	0.7517	0.7341	0.6767	0.7138		922.5	0.72	0.5192	0.4209	0.6777	0.6669	0.5414	0.5642	0.699	0.5952	0.5805	0.6448	0.5729	0.7268	0.7656	0.6181	0.7781	0.6308	0.7249	0.7002	0.8301	0.6869
	927	0.222	0.4757	0.6337	0.2466	0.4697	0.5524	0.2678	0.5924	0.6069	0.294	0.5179	0.6522	0.6804	0.7616	0.5877	0.6371	0.6843	0.6299	0.7591	0.6474	0.7515	0.7312	0.6746	0.7118		927	0.7193	0.5134	0.4169	0.6738	0.6657	0.5438	0.5652	0.701	0.5846	0.5746	0.6445	0.5691	0.727	0.7667	0.6231	0.7765	0.6267	0.7245	0.7034	0.8257	0.6905
	931.5	0.2177	0.4799	0.6346	0.2466	0.4675	0.5471	0.2683	0.5882	0.6041	0.2905	0.5169	0.6529	0.678	0.7654	0.5802	0.6352	0.686	0.6262	0.7545	0.6403	0.7489	0.7418	0.6738	0.7131		931.5	0.7163	0.5153	0.417	0.6749	0.6613	0.538	0.5625	0.6976	0.5885	0.5791	0.6434	0.5657	0.7222	0.7643	0.6221	0.7765	0.6273	0.7241	0.7075	0.8267	0.6918
	936	0.2176	0.4738	0.6293	0.2476	0.468	0.547	0.2669	0.5846	0.602	0.292	0.5171	0.6545	0.6801	0.7604	0.5859	0.6355	0.6799	0.6257	0.7568	0.6444	0.7497	0.7319	0.6778	0.7126		936	0.7199	0.5146	0.4186	0.6748	0.66	0.5396	0.5603	0.7014	0.5873	0.575	0.6442	0.5672	0.7228	0.7637	0.6185	0.7778	0.6302	0.7249	0.7005	0.8262	0.686
	940.5	0.2189	0.4768	0.6285	0.2456	0.4643	0.5467	0.2676	0.5877	0.6027	0.2893	0.5158	0.6514	0.6772	0.7613	0.5836	0.6395	0.6846	0.629	0.7569	0.647	0.7507	0.7357	0.6746	0.7098		940.5	0.7197	0.5126	0.4151	0.6757	0.6611	0.5389	0.5627	0.7021	0.5879	0.5783	0.6388	0.5642	0.7234	0.7651	0.6176	0.7778	0.6284	0.7227	0.7016	0.8278	0.6866
	945	0.2137	0.4764	0.6291	0.246	0.4626	0.5451	0.2629	0.5862	0.6008	0.2911	0.5119	0.6502	0.6719	0.7577	0.5841	0.6373	0.6805	0.6279	0.7537	0.6393	0.7457	0.7318	0.6729	0.7123		945	0.7178	0.5103	0.413	0.671	0.6653	0.5401	0.5607	0.7001	0.59	0.5772	0.6452	0.5651	0.7209	0.7616	0.6207	0.7758	0.6279	0.7242	0.7011	0.8232	0.6883
	949.5	0.2127	0.4802	0.6266	0.2471	0.4652	0.5466	0.2652	0.5861	0.6003	0.2919	0.5185	0.6462	0.6778	0.7585	0.5773	0.6376	0.6831	0.6273	0.7556	0.6431	0.7465	0.7354	0.6732	0.7123		949.5	0.7197	0.5167	0.4155	0.6727	0.6607	0.5372	0.5626	0.7	0.5843	0.5743	0.6403	0.5692	0.722	0.7607	0.6214	0.7767	0.6303	0.7205	0.7013	0.8241	0.6887
	954	0.2136	0.4758	0.6248	0.2454	0.4599	0.5441	0.2677	0.5799	0.5975	0.2868	0.5162	0.6471	0.6745	0.7638	0.5787	0.6338	0.6794	0.6239	0.7543	0.646	0.7484	0.7367	0.6746	0.7166		954	0.7153	0.5109	0.4128	0.6706	0.6581	0.5417	0.5604	0.6943	0.5903	0.5776	0.6412	0.5671	0.7225	0.7615	0.6143	0.7775	0.6258	0.7189	0.7035	0.8264	0.6876
	958.5	0.2137	0.4763	0.624	0.2448	0.4608	0.5451	0.2635	0.5816	0.5991	0.2873	0.5092	0.6456	0.6752	0.7588	0.5767	0.6341	0.6781	0.6258	0.7496	0.6455	0.7468	0.7319	0.6714	0.7128		958.5	0.7133	0.512	0.412	0.6728	0.6574	0.5363	0.56	0.6979	0.5895	0.575	0.6429	0.565	0.7185	0.763	0.6154	0.7763	0.6233	0.7185	0.7007	0.8231	0.6903
	963	0.2167	0.472	0.6276	0.2417	0.4575	0.5427	0.2622	0.5831	0.5985	0.2935	0.5084	0.6465	0.6762	0.7583	0.5749	0.6281	0.681	0.6264	0.7547	0.6403	0.7479	0.7376	0.6758	0.7065		963	0.7164	0.5115	0.4119	0.6709	0.6628	0.5341	0.5575	0.698	0.5851	0.5733	0.6399	0.5643	0.7198	0.7567	0.6177	0.7772	0.6203	0.7243	0.7023	0.8287	0.6865
	967.5	0.2132	0.4694	0.6226	0.2416	0.4606	0.5394	0.2627	0.5823	0.5945	0.2872	0.5069	0.6428	0.673	0.7595	0.5755	0.6338	0.6807	0.6243	0.7522	0.6414	0.7446	0.7359	0.6717	0.7113		967.5	0.7141	0.5117	0.4087	0.6664	0.6563	0.5332	0.5572	0.6972	0.5855	0.5749	0.6407	0.5633	0.7218	0.7599	0.6185	0.7779	0.626	0.7209	0.7019	0.825	0.6847
	972	0.213	0.4713	0.6181	0.2387	0.4564	0.5408	0.2632	0.5746	0.5941	0.287	0.5081	0.6454	0.6732	0.7563	0.5742	0.6344	0.6751	0.6254	0.7511	0.6417	0.7452	0.733	0.6713	0.7074		972	0.7164	0.5096	0.4072	0.6695	0.6588	0.5332	0.5553	0.6964	0.5876	0.5718	0.6384	0.5648	0.7161	0.7622	0.6174	0.7761	0.6241	0.723	0.7021	0.8207	0.6831
	976.5	0.2114	0.4693	0.6207	0.2388	0.4568	0.5387	0.2569	0.5774	0.5947	0.2863	0.5083	0.6443	0.6718	0.7549	0.5745	0.631	0.6823	0.6245	0.75	0.6377	0.7473	0.7309	0.6743	0.708		976.5	0.7137	0.506	0.4095	0.6662	0.6561	0.5334	0.5591	0.6958	0.5821	0.5678	0.6377	0.5635	0.7179	0.7578	0.6158	0.7797	0.6249	0.7209	0.7003	0.824	0.6874
	981	0.2098	0.4649	0.6195	0.2383	0.4566	0.5377	0.2578	0.5804	0.5913	0.2864	0.5071	0.6435	0.6716	0.754	0.5714	0.6301	0.6769	0.6267	0.7532	0.6385	0.7392	0.7298	0.6723	0.7075		981	0.7133	0.5052	0.4063	0.6649	0.6533	0.5322	0.5584	0.6963	0.5831	0.5737	0.6375	0.5655	0.7165	0.7623	0.6164	0.7762	0.623	0.7246	0.6984	0.8202	0.6848
	985.5	0.2082	0.4635	0.616	0.2392	0.4543	0.5354	0.2635	0.5784	0.5909	0.2826	0.5062	0.6399	0.6755	0.7556	0.5731	0.6325	0.6785	0.6207	0.7509	0.6419	0.739	0.7322	0.6731	0.7083		985.5	0.7099	0.5038	0.4073	0.6684	0.6572	0.5336	0.5577	0.6955	0.5828	0.571	0.6364	0.5603	0.7156	0.7584	0.6176	0.7725	0.6203	0.725	0.6993	0.8246	0.6823
	990	0.2071	0.467	0.6151	0.2402	0.4545	0.5394	0.257	0.5788	0.5888	0.2866	0.5035	0.6393	0.6718	0.7596	0.5745	0.6304	0.6773	0.6224	0.749	0.6354	0.7461	0.7351	0.6708	0.7092		990	0.71	0.503	0.4047	0.6677	0.6576	0.5285	0.555	0.6916	0.5823	0.5688	0.6368	0.5562	0.7163	0.7579	0.6131	0.7777	0.6222	0.7214	0.7004	0.8251	0.6859
	994.5	0.2076	0.4651	0.6164	0.238	0.4557	0.5369	0.2571	0.5773	0.5898	0.2827	0.5039	0.636	0.6673	0.7556	0.5696	0.6271	0.6755	0.6239	0.7507	0.6389	0.742	0.7286	0.6706	0.7079		994.5	0.7132	0.5058	0.4027	0.6623	0.6556	0.5343	0.5538	0.6961	0.5792	0.5663	0.6363	0.5563	0.7139	0.7586	0.6175	0.7727	0.6207	0.7225	0.7048	0.8257	0.6874
	999	0.2083	0.4653	0.6152	0.2375	0.4545	0.5368	0.2538	0.5748	0.5866	0.2821	0.5026	0.6375	0.6686	0.7572	0.5687	0.6265	0.6767	0.6203	0.7482	0.6411	0.7388	0.735	0.6689	0.7092		999	0.7099	0.5024	0.4041	0.6685	0.656	0.5267	0.5534	0.6894	0.5763	0.563	0.6354	0.5588	0.7135	0.7579	0.6123	0.7712	0.6191	0.7165	0.7042	0.8233	0.6882
	1003.5	0.2042	0.4649	0.6138	0.236	0.4498	0.536	0.2589	0.5764	0.5915	0.2842	0.502	0.6362	0.6685	0.7557	0.569	0.627	0.6733	0.6224	0.7478	0.6403	0.7394	0.7319	0.6711	0.71		1003.5	0.7115	0.5011	0.4064	0.6648	0.6521	0.5313	0.5526	0.6935	0.5774	0.5692	0.6321	0.5585	0.7121	0.7594	0.6136	0.7762	0.6227	0.7197	0.702	0.8246	0.6888
	1008	0.2056	0.4643	0.6124	0.2363	0.4481	0.5359	0.2538	0.575	0.5878	0.2813	0.5017	0.6345	0.6696	0.7543	0.567	0.6261	0.6734	0.6211	0.7449	0.6374	0.7395	0.7297	0.6701	0.71		1008	0.71	0.504	0.4026	0.6621	0.6525	0.53	0.5512	0.6918	0.5813	0.5689	0.6337	0.5562	0.7145	0.7573	0.6102	0.7736	0.6252	0.7183	0.6991	0.8225	0.6831
	1012.5	0.2067	0.4657	0.6102	0.2342	0.4492	0.532	0.2571	0.5751	0.5853	0.2813	0.5027	0.6379	0.6675	0.7555	0.5696	0.6257	0.6745	0.6187	0.7482	0.6338	0.7395	0.7321	0.6731	0.7073		1012.5	0.712	0.5025	0.4016	0.6598	0.649	0.5269	0.5504	0.6906	0.5788	0.5629	0.6336	0.5563	0.711	0.7554	0.6127	0.7749	0.6223	0.7171	0.7013	0.821	0.6827
	1017	0.2071	0.4621	0.6106	0.2299	0.448	0.5313	0.2562	0.577	0.5845	0.2786	0.5004	0.6319	0.6682	0.7518	0.5655	0.6271	0.6725	0.6146	0.7455	0.6399	0.7371	0.7267	0.6684	0.7041		1017	0.7061	0.5041	0.3996	0.6596	0.6499	0.5226	0.5525	0.6917	0.576	0.5672	0.6322	0.5556	0.7146	0.7557	0.6102	0.7749	0.6214	0.7206	0.6936	0.8232	0.6837
	1021.5	0.2034	0.463	0.6067	0.2302	0.4477	0.5311	0.2527	0.5735	0.5837	0.279	0.5025	0.6299	0.6669	0.7504	0.567	0.6265	0.6739	0.6171	0.7443	0.636	0.7371	0.7314	0.672	0.7074		1021.5	0.7073	0.5009	0.4009	0.6642	0.649	0.5245	0.5512	0.687	0.5769	0.5628	0.6315	0.5551	0.711	0.7584	0.614	0.7758	0.6213	0.721	0.7012	0.8227	0.687
	1026	0.2015	0.4595	0.6082	0.2327	0.4464	0.5281	0.2515	0.5741	0.5811	0.2781	0.4998	0.6335	0.6657	0.7526	0.5621	0.6271	0.6736	0.6186	0.7451	0.6346	0.7365	0.7317	0.6673	0.705		1026	0.7057	0.4992	0.3993	0.6611	0.6495	0.5226	0.5502	0.6833	0.5744	0.5625	0.6308	0.5563	0.7117	0.7557	0.612	0.7762	0.6199	0.7177	0.7005	0.823	0.6844
	1030.5	0.2027	0.4597	0.6073	0.2311	0.4453	0.5301	0.2533	0.5748	0.5798	0.2773	0.4972	0.6329	0.6638	0.7549	0.5697	0.6237	0.6718	0.6195	0.7432	0.635	0.7363	0.7292	0.6743	0.7038		1030.5	0.7046	0.4977	0.3972	0.662	0.6471	0.5258	0.5504	0.6888	0.5778	0.5641	0.6311	0.5548	0.7127	0.7546	0.6113	0.7749	0.6207	0.7177	0.6958	0.8205	0.6863
	1035	0.204	0.4586	0.6043	0.2296	0.4431	0.5282	0.2511	0.5682	0.5791	0.2784	0.5017	0.6308	0.666	0.7494	0.565	0.6205	0.6688	0.6188	0.7455	0.6309	0.7346	0.7304	0.6667	0.7087		1035	0.707	0.4988	0.3963	0.6584	0.6481	0.5221	0.5506	0.6888	0.5807	0.5584	0.63	0.5542	0.7133	0.7525	0.6127	0.7743	0.6207	0.7175	0.6988	0.8234	0.6842
	1039.5	0.2021	0.4531	0.6018	0.2288	0.4457	0.5264	0.2514	0.5735	0.578	0.2778	0.5011	0.6288	0.6642	0.7473	0.5639	0.6226	0.6725	0.6163	0.7413	0.6362	0.7364	0.7305	0.6697	0.7054		1039.5	0.7064	0.4949	0.3986	0.659	0.648	0.5225	0.5484	0.6863	0.5725	0.5632	0.6303	0.555	0.7104	0.7556	0.6086	0.7777	0.6186	0.7195	0.7012	0.8193	0.6818
	1044	0.2014	0.4569	0.6033	0.2271	0.444	0.5231	0.2477	0.5706	0.576	0.2755	0.4959	0.6316	0.6675	0.7531	0.5592	0.6271	0.6715	0.6153	0.7437	0.6341	0.7312	0.7294	0.6698	0.7043		1044	0.7038	0.4973	0.3961	0.6594	0.6452	0.5289	0.5462	0.6826	0.5774	0.5602	0.6328	0.5486	0.7087	0.7512	0.6075	0.7703	0.6212	0.7158	0.6981	0.8212	0.6836
	1048.5	0.2021	0.4536	0.6015	0.2271	0.4428	0.5225	0.2499	0.5706	0.5774	0.2751	0.4984	0.6277	0.6587	0.7502	0.5621	0.622	0.6756	0.6151	0.7462	0.6352	0.7341	0.7272	0.6679	0.7043		1048.5	0.7058	0.4983	0.3944	0.656	0.645	0.5215	0.5484	0.6853	0.5746	0.5626	0.6283	0.5496	0.7128	0.7516	0.6066	0.7725	0.617	0.7181	0.6975	0.8174	0.6821
	1053	0.2035	0.4563	0.6025	0.2241	0.4386	0.5216	0.2489	0.5654	0.5782	0.2777	0.4948	0.6261	0.6616	0.7502	0.56	0.6208	0.6721	0.6145	0.7442	0.6337	0.7345	0.7253	0.6687	0.7069		1053	0.7025	0.4946	0.3954	0.658	0.6444	0.5235	0.5481	0.6846	0.5735	0.5632	0.6281	0.5549	0.7058	0.7548	0.6062	0.7676	0.6214	0.7171	0.7001	0.8207	0.6873
	1057.5	0.1999	0.4506	0.6012	0.2275	0.4372	0.5213	0.2453	0.5705	0.5758	0.2735	0.4935	0.6269	0.657	0.7444	0.5562	0.6161	0.6717	0.6138	0.7423	0.6327	0.7284	0.7249	0.6696	0.7047		1057.5	0.7071	0.495	0.3931	0.6572	0.6449	0.5208	0.5474	0.6843	0.5749	0.5588	0.6264	0.549	0.7104	0.7517	0.6107	0.7715	0.6195	0.717	0.6948	0.8212	0.6877
	1062	0.1967	0.4534	0.5986	0.2259	0.4425	0.5238	0.2472	0.5696	0.573	0.2726	0.4904	0.623	0.6613	0.7501	0.5562	0.6169	0.668	0.6132	0.7425	0.6309	0.7309	0.7267	0.6651	0.7022		1062	0.7067	0.4936	0.392	0.6574	0.6444	0.5195	0.547	0.6819	0.5716	0.5619	0.6269	0.5495	0.7053	0.7545	0.6071	0.7721	0.619	0.716	0.6963	0.8202	0.6835
	1066.5	0.1974	0.4497	0.5967	0.2205	0.4377	0.5191	0.2444	0.5647	0.575	0.2715	0.4939	0.6257	0.6597	0.751	0.5564	0.6155	0.6735	0.6172	0.7431	0.6296	0.7329	0.7284	0.6664	0.7068		1066.5	0.7036	0.4944	0.391	0.6544	0.646	0.5224	0.542	0.6817	0.5711	0.5618	0.6239	0.5494	0.7083	0.7508	0.6086	0.7749	0.6157	0.7159	0.6945	0.8251	0.6815
	1071	0.1978	0.4474	0.5982	0.2196	0.4387	0.5169	0.2436	0.5682	0.5741	0.2722	0.493	0.6256	0.6624	0.7482	0.5573	0.6174	0.6718	0.6166	0.7482	0.6317	0.7323	0.7248	0.6648	0.7031		1071	0.7042	0.4954	0.39	0.6571	0.6338	0.5176	0.5451	0.6811	0.5698	0.5607	0.6261	0.5503	0.7048	0.7546	0.6086	0.7729	0.6204	0.713	0.6907	0.8158	0.6815
	1075.5	0.1958	0.4453	0.5955	0.2211	0.4365	0.5159	0.2416	0.5655	0.5694	0.2684	0.4918	0.6227	0.6611	0.7451	0.5478	0.6204	0.6662	0.6156	0.7406	0.6325	0.728	0.7287	0.6661	0.7026		1075.5	0.7043	0.4943	0.3904	0.6567	0.6428	0.5186	0.545	0.6815	0.5701	0.5577	0.625	0.5475	0.7057	0.7534	0.6088	0.7688	0.6142	0.7146	0.6958	0.8196	0.68
	1080	0.1953	0.4433	0.5951	0.2198	0.4356	0.5159	0.244	0.5659	0.5701	0.2715	0.4928	0.6208	0.6596	0.7457	0.5547	0.6153	0.6706	0.6143	0.7421	0.6286	0.725	0.7256	0.6646	0.7036		1080	0.7001	0.4951	0.3853	0.6546	0.6457	0.5156	0.5401	0.6771	0.57	0.558	0.6252	0.5473	0.702	0.7534	0.6083	0.7732	0.6158	0.7149	0.6948	0.8197	0.6842
	1084.5	0.1952	0.4449	0.5945	0.2195	0.4347	0.517	0.24	0.5639	0.5676	0.268	0.4922	0.6213	0.6591	0.7478	0.5514	0.6146	0.6653	0.618	0.7409	0.6299	0.725	0.728	0.6664	0.7		1084.5	0.7028	0.4919	0.3844	0.6537	0.6401	0.5156	0.5451	0.6772	0.568	0.5571	0.6274	0.5478	0.6956	0.7528	0.6079	0.7694	0.6198	0.7133	0.6966	0.8241	0.6861
	1089	0.1969	0.4429	0.594	0.2173	0.4324	0.5147	0.2384	0.5625	0.5703	0.2716	0.4893	0.6224	0.6583	0.7433	0.5472	0.6174	0.6695	0.6118	0.7367	0.6287	0.7293	0.7255	0.6651	0.7057		1089	0.7016	0.4907	0.3854	0.6508	0.6354	0.5153	0.5392	0.6758	0.5686	0.5597	0.6221	0.5454	0.6995	0.7498	0.6083	0.773	0.615	0.7114	0.6921	0.8182	0.6807
	1093.5	0.1971	0.441	0.5908	0.2204	0.4342	0.5161	0.2386	0.5644	0.5668	0.2667	0.4882	0.6152	0.6578	0.7456	0.5538	0.6184	0.6688	0.6151	0.74	0.6271	0.7276	0.7276	0.6656	0.7036		1093.5	0.6997	0.4922	0.3863	0.6544	0.6379	0.5179	0.5439	0.6745	0.5629	0.5562	0.6219	0.5466	0.7047	0.7504	0.6023	0.7707	0.6161	0.7142	0.6942	0.817	0.682
	1098	0.196	0.4415	0.5903	0.2192	0.4325	0.5117	0.2404	0.5615	0.5674	0.269	0.4913	0.6179	0.6555	0.7438	0.5483	0.612	0.6667	0.6147	0.7391	0.6306	0.7278	0.7258	0.6681	0.6994		1098	0.696	0.4854	0.386	0.6465	0.6426	0.5191	0.5409	0.6747	0.5663	0.5574	0.6244	0.5429	0.7016	0.7494	0.6025	0.77	0.6164	0.7116	0.6971	0.8197	0.6836
	1102.5	0.1977	0.4387	0.5866	0.2147	0.4343	0.5135	0.2374	0.5612	0.5635	0.2668	0.4886	0.6135	0.6548	0.7451	0.5478	0.615	0.6672	0.6097	0.7375	0.6303	0.7246	0.7246	0.6688	0.7016		1102.5	0.6998	0.4872	0.3835	0.6468	0.6374	0.515	0.5387	0.6758	0.5614	0.5532	0.6212	0.542	0.6998	0.7485	0.6044	0.7739	0.6159	0.7093	0.6896	0.8216	0.6813
	1107	0.1976	0.4392	0.587	0.217	0.4261	0.51	0.2369	0.5633	0.5637	0.2661	0.4877	0.6197	0.6562	0.7422	0.5479	0.6185	0.667	0.6151	0.7364	0.6246	0.7285	0.7254	0.6674	0.7003		1107	0.7001	0.4877	0.3852	0.6463	0.6345	0.5125	0.5399	0.6802	0.5632	0.5565	0.6219	0.5447	0.6982	0.7528	0.6057	0.7697	0.6143	0.7158	0.692	0.8173	0.679
	1111.5	0.1928	0.4396	0.5881	0.214	0.429	0.5082	0.2348	0.5614	0.5647	0.2669	0.4864	0.6167	0.6533	0.7378	0.5467	0.6165	0.6617	0.6114	0.7441	0.6252	0.726	0.7274	0.6618	0.7052		1111.5	0.6986	0.4816	0.386	0.6471	0.6353	0.5116	0.5365	0.6785	0.566	0.556	0.6186	0.5437	0.6984	0.7486	0.6079	0.7705	0.6138	0.7139	0.696	0.8175	0.6809
	1116	0.1929	0.4392	0.5851	0.2126	0.4299	0.5033	0.2344	0.5601	0.5595	0.2661	0.4827	0.6154	0.6541	0.739	0.5425	0.6112	0.6618	0.6112	0.7398	0.6284	0.7243	0.7281	0.6664	0.7022		1116	0.6943	0.4867	0.3831	0.643	0.6408	0.5135	0.5388	0.6738	0.5657	0.5508	0.6202	0.5419	0.6976	0.7472	0.6032	0.7726	0.6161	0.7146	0.6967	0.8187	0.6764
	1120.5	0.1962	0.4388	0.5841	0.2135	0.4273	0.5069	0.2338	0.5572	0.5581	0.265	0.4863	0.6178	0.6557	0.7412	0.547	0.6143	0.6654	0.6105	0.7394	0.6252	0.7279	0.7272	0.6665	0.7014		1120.5	0.6934	0.482	0.3848	0.6445	0.6369	0.5116	0.5367	0.6741	0.5614	0.5495	0.6174	0.5436	0.6979	0.7496	0.6042	0.7688	0.6156	0.7066	0.6967	0.8167	0.6836
	1125	0.1958	0.4417	0.5824	0.2125	0.427	0.5068	0.2349	0.5613	0.5591	0.2663	0.4831	0.6129	0.6508	0.7358	0.5473	0.6115	0.6602	0.6126	0.7385	0.6243	0.7246	0.7279	0.6662	0.7031		1125	0.6956	0.4871	0.3804	0.6416	0.6333	0.5088	0.5324	0.67	0.5605	0.5498	0.6152	0.5381	0.6949	0.7499	0.6081	0.7676	0.6118	0.7084	0.6941	0.8194	0.6825
	1129.5	0.192	0.437	0.5823	0.2139	0.4249	0.5085	0.2346	0.5566	0.5557	0.2651	0.4851	0.6118	0.6501	0.7394	0.5472	0.6118	0.6679	0.6083	0.7395	0.6277	0.7251	0.7261	0.6663	0.7004		1129.5	0.6965	0.4858	0.3767	0.6465	0.6348	0.5112	0.5352	0.6681	0.5606	0.5534	0.6192	0.5429	0.6975	0.7514	0.6042	0.7695	0.6139	0.7097	0.6951	0.8161	0.681
	1134	0.1918	0.4364	0.5818	0.2119	0.4219	0.5013	0.2323	0.558	0.56	0.2648	0.4791	0.6156	0.6484	0.7417	0.5436	0.6107	0.6654	0.6104	0.7368	0.6251	0.7236	0.725	0.6635	0.7004		1134	0.6905	0.485	0.3799	0.6486	0.6355	0.5098	0.5344	0.6747	0.5614	0.5518	0.6167	0.5443	0.6982	0.7487	0.6048	0.7661	0.614	0.7098	0.6946	0.818	0.678
	1138.5	0.1927	0.4324	0.5825	0.2089	0.4248	0.5027	0.2329	0.5546	0.5568	0.2627	0.4817	0.61	0.652	0.7414	0.543	0.6117	0.6615	0.6093	0.7359	0.6244	0.725	0.7241	0.6629	0.6991		1138.5	0.6941	0.4835	0.376	0.6407	0.6324	0.5083	0.5351	0.6718	0.5618	0.5529	0.6193	0.5379	0.6941	0.7465	0.6024	0.7647	0.6107	0.7128	0.6906	0.8197	0.6786
	1143	0.1929	0.4342	0.5825	0.2102	0.4245	0.5047	0.2331	0.5533	0.5578	0.2619	0.4808	0.6136	0.6487	0.742	0.5426	0.6095	0.6601	0.6055	0.7366	0.6262	0.7258	0.7259	0.6603	0.7003		1143	0.6945	0.4816	0.3758	0.6403	0.63	0.5081	0.5329	0.6714	0.5589	0.5451	0.6154	0.5419	0.6979	0.7488	0.6024	0.766	0.6097	0.7123	0.6991	0.8188	0.6843
	1147.5	0.1949	0.4354	0.5757	0.21	0.4235	0.504	0.2288	0.5559	0.5536	0.2602	0.4844	0.6104	0.6457	0.7398	0.541	0.6106	0.6621	0.6083	0.7313	0.6237	0.722	0.7238	0.663	0.7014		1147.5	0.6956	0.4809	0.3709	0.6457	0.6326	0.5126	0.5352	0.6675	0.558	0.5478	0.6136	0.5374	0.6936	0.7462	0.5985	0.7694	0.6129	0.7098	0.6939	0.8189	0.6808
	1152	0.1898	0.4315	0.5792	0.2118	0.423	0.4999	0.2278	0.5514	0.5538	0.2605	0.4813	0.6114	0.6459	0.7384	0.5395	0.6093	0.6595	0.6057	0.7367	0.6267	0.7249	0.7267	0.6605	0.6968		1152	0.6923	0.4804	0.3789	0.6402	0.6349	0.5059	0.5326	0.6681	0.5582	0.5528	0.6162	0.539	0.6929	0.7484	0.6028	0.7672	0.6124	0.7076	0.6913	0.8174	0.6807
	1156.5	0.1907	0.4317	0.5744	0.2119	0.4154	0.4986	0.2301	0.5526	0.557	0.2583	0.4807	0.6091	0.6514	0.737	0.5416	0.6115	0.6613	0.605	0.7351	0.6243	0.7246	0.7236	0.6616	0.701		1156.5	0.6916	0.4834	0.3738	0.6407	0.6246	0.5059	0.5326	0.6727	0.56	0.5505	0.6162	0.5378	0.6921	0.7497	0.6021	0.7661	0.6098	0.7091	0.6873	0.8149	0.6834
	1161	0.1952	0.4269	0.5763	0.2064	0.4202	0.4953	0.2274	0.5508	0.5538	0.2568	0.4778	0.61	0.6479	0.7356	0.5451	0.607	0.6588	0.6047	0.7343	0.6294	0.7208	0.7258	0.6599	0.7013		1161	0.6912	0.4764	0.3714	0.6376	0.6293	0.504	0.5341	0.6688	0.5574	0.5462	0.6155	0.5389	0.6953	0.7422	0.5975	0.7665	0.6129	0.7111	0.6921	0.8177	0.6777
	1165.5	0.1908	0.4297	0.5749	0.2091	0.4187	0.4963	0.2273	0.5515	0.5488	0.2605	0.478	0.607	0.6429	0.734	0.5418	0.6098	0.6596	0.6076	0.7356	0.6231	0.7254	0.724	0.6584	0.6994		1165.5	0.6961	0.4781	0.3705	0.6356	0.6266	0.5046	0.5305	0.6709	0.5597	0.5446	0.6132	0.537	0.6892	0.7462	0.6034	0.7649	0.6112	0.7085	0.693	0.8189	0.6777
	1170	0.1938	0.4282	0.5716	0.2074	0.4169	0.4938	0.2278	0.5491	0.5512	0.2573	0.4735	0.6043	0.6453	0.7351	0.539	0.6091	0.6566	0.6043	0.732	0.6218	0.7244	0.7249	0.6596	0.6989		1170	0.6882	0.4766	0.3696	0.6345	0.6263	0.5057	0.5286	0.666	0.5548	0.5419	0.6129	0.5391	0.6948	0.7441	0.5986	0.7685	0.6132	0.7072	0.691	0.8166	0.6782
	1174.5	0.1914	0.427	0.5688	0.2081	0.415	0.4943	0.2269	0.5546	0.5491	0.2546	0.4775	0.6062	0.6456	0.7382	0.5352	0.6047	0.659	0.601	0.7309	0.6207	0.7229	0.7212	0.6622	0.7004		1174.5	0.6893	0.478	0.37	0.6345	0.6285	0.5038	0.5316	0.6662	0.5547	0.5431	0.6122	0.5351	0.6884	0.7438	0.5977	0.7658	0.6067	0.7073	0.6882	0.816	0.6759
	1179	0.1934	0.4264	0.5669	0.2061	0.4133	0.4927	0.2245	0.552	0.5454	0.2564	0.4732	0.6039	0.6458	0.7348	0.5359	0.6058	0.658	0.6049	0.7355	0.6222	0.7238	0.7216	0.6631	0.7008		1179	0.6921	0.4765	0.3671	0.6396	0.6272	0.4977	0.5301	0.6686	0.5527	0.545	0.6124	0.532	0.6881	0.7427	0.6011	0.7683	0.6125	0.705	0.6926	0.8166	0.6817
	1183.5	0.1891	0.4258	0.5647	0.2061	0.4157	0.4911	0.2228	0.5508	0.5465	0.2542	0.4751	0.6022	0.6454	0.737	0.5367	0.6091	0.6584	0.6021	0.7329	0.6218	0.7227	0.7267	0.6647	0.6971		1183.5	0.6869	0.4715	0.3686	0.6379	0.63	0.497	0.5289	0.6696	0.5557	0.5428	0.611	0.5332	0.6879	0.7435	0.599	0.7694	0.6108	0.7058	0.6871	0.8228	0.6773
	1188	0.1935	0.4245	0.5677	0.2041	0.4117	0.4903	0.2206	0.5491	0.5449	0.2561	0.4726	0.6021	0.6421	0.731	0.5341	0.6026	0.6573	0.6028	0.733	0.6219	0.7236	0.7247	0.6633	0.6977		1188	0.69	0.4738	0.3675	0.6324	0.6277	0.5006	0.5282	0.6642	0.551	0.5411	0.6114	0.5315	0.689	0.7441	0.5995	0.7644	0.6089	0.7057	0.6866	0.816	0.6776
	1192.5	0.1913	0.4229	0.5669	0.2051	0.4151	0.4914	0.2232	0.548	0.5458	0.2554	0.4689	0.5998	0.6414	0.7315	0.5387	0.6015	0.6581	0.6023	0.733	0.624	0.722	0.7225	0.6588	0.6962		1192.5	0.687	0.4708	0.3689	0.635	0.6217	0.5018	0.5256	0.6631	0.5528	0.5432	0.6074	0.5365	0.6848	0.7411	0.5975	0.7666	0.6067	0.7091	0.6904	0.8121	0.6785
	1197	0.1911	0.4229	0.5686	0.2024	0.41	0.4904	0.2192	0.5466	0.5418	0.2518	0.473	0.5995	0.6411	0.7337	0.539	0.6047	0.6529	0.6028	0.7334	0.6232	0.7201	0.7239	0.6614	0.6973		1197	0.6855	0.4683	0.3661	0.6373	0.6246	0.4963	0.5267	0.6661	0.558	0.5401	0.6086	0.5336	0.6855	0.7453	0.5968	0.7668	0.6073	0.7076	0.692	0.8131	0.682
	1201.5	0.1966	0.421	0.5645	0.2016	0.4085	0.4895	0.2212	0.5512	0.543	0.252	0.475	0.6016	0.642	0.7332	0.5329	0.6003	0.6562	0.6026	0.7331	0.6267	0.7204	0.7212	0.6576	0.6984		1201.5	0.6856	0.4713	0.3661	0.6347	0.6198	0.4953	0.5267	0.6641	0.551	0.5449	0.6082	0.5329	0.6863	0.7431	0.5968	0.7672	0.6096	0.7092	0.6871	0.8187	0.6747
	1206	0.1912	0.4175	0.5647	0.2003	0.4078	0.4875	0.2194	0.5469	0.5402	0.2509	0.472	0.6	0.6378	0.7325	0.5294	0.6029	0.6517	0.6014	0.7328	0.6236	0.719	0.7216	0.6613	0.6975		1206	0.6862	0.4723	0.3646	0.6354	0.6257	0.4973	0.5283	0.6647	0.5504	0.5379	0.6082	0.5321	0.6855	0.7396	0.5939	0.7695	0.6114	0.7061	0.693	0.818	0.6811
	1210.5		0.4238	0.5646	0.2019	0.4079	0.4897	0.2192	0.5486	0.541	0.2514	0.4704	0.5982	0.6373	0.7322	0.5327	0.6008	0.6522	0.5995	0.7322	0.6185	0.7228	0.7194	0.659	0.7006		1210.5	0.6869	0.4713	0.3659	0.6322	0.623	0.5004	0.5206	0.6612	0.548	0.5392	0.6104	0.5327	0.6824	0.7433	0.5966	0.7639	0.6063	0.7088	0.6919	0.8166	0.6801
	1215		0.4198	0.561	0.2037	0.4068	0.4868	0.2179	0.5474	0.5408	0.2492	0.4707	0.6001	0.6388	0.7314	0.5274	0.5992	0.6565	0.6065	0.7307	0.6203	0.7208	0.7168	0.6607	0.6984		1215	0.6842	0.4697	0.3647	0.6346	0.6209	0.498	0.5181	0.6611	0.5449	0.5399	0.6072	0.5337	0.6853	0.7458	0.5958	0.7655	0.6086	0.705	0.6894	0.8149	0.6776
	1219.5		0.419	0.5587	0.1993	0.4068	0.4835	0.22	0.546	0.5418	0.2515	0.4693	0.5986	0.6389	0.7276	0.5316	0.601	0.6532	0.599	0.729	0.6251	0.7158	0.7212	0.6608	0.7013		1219.5	0.6821	0.4697	0.3615	0.6317	0.6216	0.4943	0.5226	0.6585	0.5517	0.539	0.6046	0.5297	0.6825	0.7421	0.5962	0.7623	0.6082	0.7067	0.689	0.8151	0.6816
	1224		0.4176	0.562	0.1992	0.4069	0.4844	0.2178	0.5476	0.5402	0.2501	0.468	0.5988	0.6358	0.7306	0.5312	0.6026	0.6566	0.6008	0.7323	0.6206	0.7173	0.7213	0.6633	0.6958		1224	0.6856	0.4688	0.3573	0.6319	0.6219	0.4941	0.517	0.6599	0.5476	0.5382	0.6045	0.5311	0.6815	0.7392	0.5976	0.7635	0.607	0.7025	0.6925	0.8129	0.6796
	1228.5		0.4162	0.5574	0.2031	0.4048	0.4825	0.2175	0.5446	0.5391	0.2517	0.4652	0.5967	0.6393	0.7279	0.5329	0.6009	0.6539	0.6019	0.7323	0.6174	0.7128	0.7225	0.6594	0.6968		1228.5	0.6852	0.4681	0.3584	0.6282	0.6209	0.4952	0.5212	0.6586	0.5492	0.539	0.6042	0.5284	0.6786	0.7394	0.5936	0.765	0.6072	0.7041	0.6898	0.8138	0.6783
	1233		0.4154	0.5552	0.2001	0.4044	0.4806	0.2159	0.5414	0.5323	0.2493	0.4659	0.5949	0.6345	0.7269	0.5276	0.6015	0.6537	0.5983	0.7306	0.6182	0.7151	0.7248	0.6577	0.6949		1233	0.6815	0.4675	0.3591	0.6277	0.6232	0.4946	0.5179	0.6578	0.5498	0.5381	0.6064	0.526	0.6793	0.7408	0.5942	0.765	0.6052	0.7022	0.6877	0.8072	0.6743
	1237.5		0.4187	0.5568	0.199	0.4011	0.4788	0.2152	0.543	0.5383	0.2474	0.4636	0.5971	0.6363	0.7269	0.5273	0.5974	0.6549	0.5996	0.732	0.6154	0.7168	0.7181	0.6621	0.6966		1237.5	0.6865	0.4661	0.3579	0.6268	0.6209	0.498	0.5189	0.6602	0.5467	0.5345	0.6039	0.5275	0.682	0.7407	0.595	0.7627	0.6046	0.7029	0.6913	0.8126	0.6765
	1242		0.4133	0.5554	0.1995	0.3996	0.4794	0.2161	0.5428	0.5324	0.247	0.4617	0.5971	0.6332	0.7294	0.5255	0.5976	0.6564	0.5961	0.7276	0.6191	0.715	0.7187	0.6595	0.6956		1242	0.6849	0.4652	0.3559	0.6277	0.6163	0.4959	0.5176	0.6567	0.5426	0.5372	0.6028	0.5312	0.6818	0.7399	0.5942	0.7648	0.6044	0.7021	0.687	0.815	0.6725
	1246.5		0.4126	0.5553	0.1964	0.401	0.4776	0.213	0.5411	0.5327	0.2456	0.4637	0.5958	0.6359	0.7244	0.5271	0.5969	0.6483	0.5994	0.7305	0.6203	0.7167	0.7183	0.6624	0.6948		1246.5	0.6833	0.465	0.3547	0.6269	0.6199	0.4924	0.5143	0.6563	0.546	0.5366	0.6049	0.5282	0.678	0.7403	0.5909	0.7652	0.6053	0.7077	0.6879	0.8103	0.6732
	1251		0.4076	0.552	0.1966	0.4045	0.4789	0.2144	0.5392	0.5296	0.2477	0.4678	0.5934	0.6354	0.727	0.5244	0.5971	0.6541	0.599	0.7321	0.6172	0.7143	0.7185	0.6584	0.6961		1251	0.6838	0.4638	0.3549	0.6275	0.6125	0.4912	0.514	0.6574	0.5423	0.5385	0.6017	0.5269	0.6788	0.7344	0.5931	0.7592	0.6064	0.703	0.6839	0.815	0.6727
	1255.5		0.4117	0.5487	0.1969	0.3997	0.4785	0.2105	0.5383	0.5326	0.2409	0.465	0.5972	0.6356	0.7245	0.5241	0.5951	0.6487	0.6003	0.7262	0.6186	0.717	0.7205	0.6609	0.6946		1255.5	0.6837	0.464	0.3568	0.6289	0.6136	0.4874	0.5135	0.6537	0.5434	0.5343	0.6057	0.5092	0.6773	0.735	0.5909	0.765	0.6086	0.7045	0.685	0.8169	0.673
	1260		0.4093	0.5507	0.1979	0.3984	0.477	0.2117	0.5406	0.5325	0.245	0.4623	0.5941	0.6332	0.7297	0.5241	0.5972	0.6499	0.5986	0.732	0.6155	0.7139	0.7208	0.6588	0.6972		1260	0.6811	0.4628	0.354	0.6254	0.6156	0.4898	0.5171	0.6575	0.5455	0.5311	0.6039	0.5083	0.6723	0.7366	0.5894	0.765	0.6063	0.6989	0.6881	0.8103	0.6773
	1264.5		0.4068	0.5479	0.1964	0.3971	0.4737	0.2112	0.5414	0.5287	0.2446	0.4594	0.591	0.6322	0.7257	0.5241	0.5969	0.6457	0.5968	0.7276	0.6151	0.7162	0.7195	0.6607	0.692		1264.5	0.6783	0.4621	0.3542	0.6263	0.614	0.4929	0.5163	0.6505	0.5433	0.5336	0.6011	0.5098	0.6747	0.7375	0.5922	0.7629	0.6022	0.7028	0.6847	0.8122	0.6743
	1269		0.4072	0.5496	0.1947	0.403	0.4706	0.209	0.5394	0.5272	0.244	0.4625	0.5889	0.631	0.7221	0.5202	0.5936	0.6478	0.5951	0.7281	0.6167	0.717	0.7197	0.6578	0.6963		1269	0.682	0.467	0.3521	0.6213	0.6155	0.494	0.5135	0.6564	0.5408	0.5326	0.6003	0.5103	0.6781	0.7373	0.5912	0.763	0.6054	0.6992	0.6894	0.8148	0.677
	1273.5		0.4086	0.5445	0.1989	0.3992	0.4749	0.2084	0.5365	0.5268	0.242	0.4613	0.5953	0.63	0.724	0.5199	0.5935	0.6481	0.5952	0.7249	0.6194	0.716	0.7173	0.6623	0.6992		1273.5	0.6814	0.4641	0.3522	0.6224	0.6155	0.4904	0.513	0.6502	0.5422	0.5324	0.5972	0.5099	0.6772	0.734	0.594	0.7613	0.6068	0.7007	0.69	0.8134	0.6808
	1278		0.4071	0.545	0.1969	0.3991	0.4746	0.208	0.5359	0.5247	0.2406	0.4599	0.59	0.6291	0.7183	0.5234	0.593	0.6481	0.5966	0.7256	0.6184	0.7126	0.7173	0.6575	0.6947		1278	0.6761	0.4568	0.3502	0.6216	0.6153	0.4886	0.512	0.6509	0.5387	0.5307	0.5983	0.5072	0.6758	0.7363	0.5891	0.7698	0.6044	0.7007	0.6881	0.8097	0.6769
	1282.5		0.4041	0.5449	0.1972	0.3973	0.4755	0.2088	0.5324	0.5255	0.2434	0.4566	0.5899	0.6311	0.7246	0.5203	0.5963	0.6483	0.5868	0.7293	0.6148	0.7198	0.7215	0.6597	0.6941		1282.5	0.6789	0.4581	0.3499	0.6234	0.6144	0.4874	0.5105	0.6527	0.537	0.53	0.5976	0.5092	0.6731	0.7348	0.5897	0.7646	0.6017	0.7016	0.6909	0.8131	0.6725
	1287		0.4037	0.5413	0.1977	0.3947	0.4697	0.2072	0.5342	0.5225	0.2425	0.461	0.5899	0.6286	0.7224	0.521	0.5949	0.6443	0.5926	0.7268	0.6186	0.7131	0.72	0.6567	0.6941		1287	0.677	0.4579	0.3461	0.6216	0.6093	0.4881	0.5153	0.6516	0.5374	0.5343	0.5987	0.5072	0.6729	0.7392	0.5883	0.7655	0.6059	0.7008	0.6915	0.813	0.6762
	1291.5		0.4054	0.5417	0.195	0.3938	0.4706	0.2066	0.5333	0.5235	0.2386	0.4587	0.5875	0.6266	0.7206	0.5204	0.5898	0.648	0.5919	0.7266	0.6148	0.7128	0.72	0.6629	0.6986		1291.5	0.6793	0.4581	0.3485	0.6205	0.611	0.4906	0.5133	0.6503	0.5404	0.5286	0.599	0.5104	0.6714	0.7338	0.5913	0.7594	0.602	0.6964	0.6917	0.8092	0.6723
	1296		0.405	0.5417	0.1949	0.3931	0.4683	0.2028	0.5327	0.522	0.2388	0.4551	0.5903	0.6257	0.7182	0.5143	0.5913	0.6463	0.5903	0.7261	0.6169	0.7143	0.7201	0.6597	0.6921		1296	0.6763	0.4589	0.3486	0.622	0.6116	0.4861	0.5073	0.6479	0.5354	0.5307	0.5987	0.5051	0.6729	0.7356	0.5913	0.7612	0.604	0.6964	0.6885	0.8132	0.6756
	1300.5		0.4029	0.5413	0.1973	0.3911	0.4687	0.2069	0.5303	0.5226	0.2362	0.4546	0.5899	0.6263	0.7213	0.514	0.5862	0.6456	0.588	0.728	0.6172	0.7152	0.7218	0.6612	0.6933		1300.5	0.677	0.455	0.3475	0.6245	0.6105	0.4887	0.5094	0.6516	0.5378	0.5288	0.5973	0.5035	0.6705	0.7325	0.5866	0.7661	0.6038	0.7012	0.6886	0.8144	0.6738
	1305		0.4008	0.5379	0.1965	0.3922	0.468	0.2039	0.5297	0.5199	0.2384	0.4559	0.5873	0.6245	0.7149	0.5187	0.5931	0.6487	0.5909	0.7283	0.6155	0.713	0.7148	0.6582	0.6939		1305	0.6705	0.4551	0.3485	0.6202	0.6096	0.4806	0.5069	0.6472	0.5378	0.5255	0.5932	0.506	0.6697	0.7364	0.5909	0.7621	0.6039	0.7005	0.689	0.8097	0.6698
	1309.5		0.4041	0.5375	0.1933	0.3895	0.4667	0.2053	0.5276	0.5174	0.236	0.4513	0.5897	0.6246	0.7155	0.5134	0.5862	0.6454	0.5905	0.7292	0.6161	0.7098	0.7162	0.6574	0.694		1309.5	0.6754	0.4538	0.3475	0.6209	0.6133	0.4829	0.507	0.6472	0.5359	0.5253	0.5979	0.5017	0.6678	0.7358	0.5893	0.7633	0.6032	0.6969	0.6896	0.807	0.6781
	1314		0.4029	0.5389	0.1951	0.3918	0.4637	0.2033	0.5283	0.5169	0.2365	0.4573	0.5827	0.6238	0.7173	0.5178	0.5876	0.6433	0.5919	0.7227	0.6125	0.7106	0.7147	0.6575	0.6906		1314	0.6743	0.4552	0.3453	0.6162	0.6063	0.485	0.5056	0.6464	0.538	0.5253	0.5934	0.498	0.6695	0.7325	0.5841	0.7611	0.6027	0.6975	0.6853	0.8107	0.6739
	1318.5		0.4022	0.5346	0.1941	0.3864	0.4628	0.2007	0.5258	0.5175	0.237	0.4527	0.5833	0.6241	0.7161	0.5173	0.5854	0.6384	0.5911	0.7237	0.615	0.7132	0.7195	0.657	0.6918		1318.5	0.6715	0.4544	0.3418	0.6174	0.609	0.4819	0.509	0.6483	0.5375	0.5245	0.594	0.4992	0.6667	0.7323	0.5849	0.7616	0.6023	0.6972	0.6887	0.8121	0.6758
	1323		0.4019	0.5351	0.1969	0.3849	0.4641	0.2044	0.5244	0.5165	0.2342	0.4504	0.5831	0.6218	0.7123	0.5119	0.5902	0.6423	0.5866	0.7237	0.6145	0.7099	0.7188	0.6572	0.6935		1323	0.6739	0.4582	0.344	0.6176	0.608	0.4816	0.5074	0.6457	0.5325	0.5273	0.5904	0.5023	0.6689	0.735	0.5876	0.7613	0.6016	0.6998	0.6855	0.8092	0.6715
	1327.5		0.3989	0.5322	0.192	0.3849	0.4593	0.1991	0.5302	0.5159	0.2375	0.4494	0.5839	0.622	0.7153	0.5133	0.5851	0.6397	0.5896	0.721	0.6142	0.7169	0.7171	0.6537	0.6919		1327.5	0.6735	0.458	0.3436	0.6144	0.6035	0.4818	0.5057	0.6461	0.5352	0.5236	0.5899	0.4984	0.6671	0.7321	0.5824	0.7626	0.602	0.696	0.6866	0.8152	0.6747
	1332		0.3994	0.5332	0.1961	0.3874	0.4595	0.2013	0.5272	0.5151	0.2339	0.4483	0.5839	0.619	0.7112	0.512	0.5882	0.6418	0.5876	0.7253	0.616	0.7091	0.7158	0.6601	0.6945		1332	0.6724	0.4509	0.3428	0.6168	0.6041	0.4812	0.5042	0.6439	0.5326	0.523	0.5926	0.4989	0.6647	0.733	0.5835	0.7612	0.5976	0.6999	0.6868	0.8154	0.6735
	1336.5		0.3992	0.5325	0.1922	0.3872	0.456	0.1995	0.5276	0.5131	0.2325	0.4475	0.5827	0.6178	0.7108	0.5102	0.5895	0.6384	0.5902	0.7244	0.6132	0.7145	0.7168	0.654	0.6921		1336.5	0.6735	0.4524	0.3429	0.6132	0.6023	0.4778	0.5052	0.6431	0.5307	0.5235	0.59	0.4992	0.667	0.7322	0.5869	0.7595	0.6001	0.6965	0.6846	0.8081	0.6732
	1341		0.3984	0.5297	0.1908	0.383	0.4548	0.2003	0.5254	0.5132	0.2316	0.4464	0.5834	0.6173	0.7106	0.5098	0.5854	0.6413	0.5875	0.7245	0.6128	0.7117	0.7161	0.6568	0.6919		1341	0.6703	0.4499	0.3362	0.6106	0.6042	0.4812	0.5033	0.6444	0.5356	0.5221	0.5954	0.497	0.6612	0.73	0.5843	0.7599	0.5996	0.6994	0.6833	0.8074	0.6757
	1345.5		0.3949	0.5297	0.1939	0.381	0.456	0.1993	0.5224	0.5101	0.2302	0.4472	0.5788	0.6198	0.7108	0.5116	0.5826	0.6373	0.5873	0.7236	0.6114	0.7082	0.7183	0.657	0.6941		1345.5	0.6708	0.4507	0.339	0.615	0.6049	0.4816	0.5016	0.6437	0.5292	0.525	0.5896	0.4949	0.6621	0.7315	0.5837	0.7601	0.6035	0.6973	0.6859	0.8116	0.6754
	1350		0.3938	0.5241	0.1943	0.3849	0.4536	0.1982	0.5235	0.5103	0.2327	0.4493	0.5806	0.6196	0.7115	0.5064	0.5901	0.6417	0.5861	0.7238	0.6134	0.7099	0.7184	0.6533	0.6932		1350	0.6679	0.4526	0.3384	0.6126	0.6034	0.4801	0.5027	0.6418	0.5348	0.524	0.5921	0.4965	0.6618	0.7331	0.5872	0.7601	0.5959	0.6959	0.6842	0.8095	0.6713
	1354.5		0.395	0.5245	0.1917	0.3808	0.4533	0.199	0.5273	0.51	0.2323	0.446	0.577	0.6149	0.7057	0.5063	0.5873	0.6429	0.5855	0.7223	0.6123	0.7079	0.7176	0.6597	0.6931		1354.5	0.6712	0.4491	0.3367	0.6143	0.6061	0.4803	0.4966	0.6415	0.5298	0.5233	0.5885	0.4988	0.6608	0.733	0.582	0.7623	0.5971	0.6976	0.6828	0.8135	0.6729
	1359		0.394	0.5261	0.1925	0.3775	0.4533	0.1971	0.5215	0.5105	0.2316	0.4471	0.5747	0.6139	0.7076	0.5118	0.5852	0.6412	0.5841	0.722	0.6103	0.7103	0.7104	0.6571	0.6919		1359	0.6702	0.4487	0.3357	0.6115	0.6025	0.4788	0.4993	0.6455	0.5316	0.517	0.5919	0.4949	0.6634	0.7278	0.5826	0.7601	0.6021	0.6937	0.681	0.8107	0.672
	1363.5		0.3931	0.5251	0.1922	0.3784	0.4489	0.1964	0.5231	0.5078	0.2314	0.4432	0.5743	0.6175	0.7105	0.505	0.5843	0.6386	0.5826	0.7187	0.6129	0.7111	0.7143	0.6562	0.6925		1363.5	0.6711	0.4458	0.3373	0.6122	0.603	0.4772	0.4994	0.6382	0.5271	0.5213	0.5897	0.4956	0.6639	0.7284	0.5766	0.761	0.5966	0.6945	0.6852	0.807	0.6724
	1368		0.3922	0.5209	0.1954	0.3797	0.451	0.1971	0.5222	0.507	0.2277	0.4449	0.5765	0.6154	0.7063	0.5099	0.5861	0.638	0.5869	0.7228	0.6142	0.7088	0.7143	0.6589	0.6911		1368	0.6723	0.445	0.3345	0.612	0.5996	0.4791	0.5015	0.6384	0.53	0.5207	0.5908	0.4975	0.6613	0.7278	0.5826	0.7592	0.6011	0.6962	0.6853	0.8084	0.6756
	1372.5		0.3927	0.5229	0.1931	0.3773	0.4482	0.1918	0.5231	0.5051	0.2306	0.4448	0.5723	0.615	0.7056	0.5051	0.5838	0.6385	0.582	0.7245	0.6136	0.7038	0.7166	0.6558	0.6926		1372.5	0.666	0.4444	0.3364	0.6126	0.6075	0.4755	0.5007	0.6339	0.5301	0.5242	0.5858	0.4945	0.662	0.7269	0.5831	0.7578	0.5971	0.6951	0.6794	0.8089	0.6709
	1377		0.3929	0.5217	0.1932	0.3786	0.4479	0.195	0.5213	0.5029	0.231	0.4425	0.5741	0.6151	0.7024	0.5063	0.5841	0.6382	0.5866	0.721	0.6096	0.7069	0.7151	0.6552	0.6941		1377	0.6657	0.4461	0.3311	0.6102	0.6012	0.477	0.4981	0.6372	0.5272	0.5163	0.5907	0.4958	0.663	0.7289	0.5824	0.7562	0.5989	0.6949	0.6839	0.8066	0.6731
	1381.5		0.3871	0.519	0.1926	0.3754	0.4472	0.1966	0.518	0.5036	0.2289	0.4414	0.5744	0.6131	0.7062	0.5046	0.5854	0.6362	0.5823	0.7197	0.6124	0.7107	0.715	0.6536	0.6918		1381.5	0.6677	0.4477	0.3327	0.6112	0.6006	0.4751	0.499	0.6387	0.525	0.5173	0.5849	0.4935	0.6599	0.7338	0.5833	0.7555	0.6001	0.6917	0.6848	0.8109	0.6694
	1386		0.39	0.5155	0.1942	0.3736	0.4454	0.1931	0.5188	0.5031	0.2267	0.4413	0.5725	0.6122	0.7103	0.5047	0.5806	0.6389	0.5847	0.7193	0.6078	0.7084	0.7132	0.6544	0.695		1386	0.669	0.4439	0.3309	0.6066	0.5984	0.4717	0.4925	0.6351	0.5246	0.5209	0.5853	0.4931	0.6583	0.7304	0.5795	0.7579	0.5999	0.6938	0.6808	0.8129	0.6721
	1390.5		0.3881	0.5151	0.1925	0.375	0.4441	0.1948	0.5192	0.499	0.2256	0.4389	0.5727	0.6139	0.7075	0.5022	0.5825	0.6392	0.5829	0.7209	0.6137	0.7105	0.712	0.6532	0.6931		1390.5	0.6706	0.4422	0.3315	0.608	0.5973	0.4723	0.4972	0.636	0.5258	0.5159	0.5848	0.4898	0.6584	0.7267	0.5823	0.7539	0.5929	0.6959	0.6838	0.8091	0.6707
	1395		0.3895	0.5167	0.1949	0.3759	0.4402	0.1909	0.5209	0.5002	0.2254	0.4384	0.5742	0.6108	0.7055	0.5021	0.5833	0.6367	0.5815	0.72	0.606	0.7087	0.716	0.6547	0.6908		1395	0.6651	0.4454	0.3283	0.6071	0.5992	0.4722	0.497	0.6356	0.5235	0.5193	0.5854	0.4879	0.6549	0.727	0.5803	0.7554	0.5978	0.6965	0.682	0.8072	0.6691
	1399.5		0.382	0.5143	0.1926	0.3741	0.4428	0.1922	0.52	0.4964	0.2261	0.4383	0.5679	0.6115	0.7055	0.5007	0.5819	0.6348	0.5799	0.719	0.6119	0.7028	0.7117	0.6569	0.6913		1399.5	0.6652	0.4421	0.327	0.6055	0.5939	0.4716	0.4977	0.6382	0.5301	0.5156	0.5834	0.4906	0.6548	0.7231	0.5802	0.7539	0.5949	0.6931	0.686	0.808	0.6708
	1404		0.387	0.5128	0.1912	0.3716	0.4396	0.1912	0.5167	0.4985	0.2254	0.4405	0.5704	0.6096	0.7047	0.498	0.5799	0.6352	0.5797	0.7166	0.6103	0.7075	0.716	0.6558	0.6905		1404	0.6648	0.4411	0.3276	0.608	0.5961	0.4741	0.4959	0.6325	0.5224	0.5155	0.5833	0.4869	0.6541	0.7234	0.5782	0.755	0.5968	0.6916	0.6769	0.8056	0.6729
	1408.5		0.384	0.5097	0.1911	0.3714	0.4366	0.1911	0.5182	0.499	0.2267	0.4377	0.5695	0.6114	0.7018	0.4979	0.5779	0.6384	0.5803	0.7206	0.6082	0.707	0.7111	0.6561	0.6893		1408.5	0.6655	0.4427	0.3267	0.6053	0.5941	0.4691	0.4939	0.6345	0.5243	0.5159	0.5845	0.4872	0.6566	0.7266	0.5775	0.7569	0.5954	0.692	0.6777	0.8107	0.6703
	1413		0.3818	0.5129	0.1973	0.371	0.4397	0.1907	0.5194	0.494	0.2238	0.436	0.5704	0.6078	0.6973	0.4968	0.5803	0.635	0.5786	0.7207	0.6097	0.7068	0.718	0.655	0.6906		1413	0.6632	0.4409	0.3259	0.6063	0.5957	0.4705	0.4925	0.6315	0.5221	0.5178	0.5828	0.4904	0.6548	0.7266	0.5826	0.7539	0.5958	0.6904	0.6756	0.8071	0.6695
	1417.5		0.384	0.5061	0.1896	0.3694	0.4378	0.1886	0.5177	0.4949	0.2217	0.4337	0.5715	0.6093	0.7033	0.4962	0.5791	0.6352	0.5747	0.7162	0.6079	0.7037	0.7081	0.6507	0.6921		1417.5	0.6629	0.4391	0.3243	0.6069	0.5915	0.4736	0.4931	0.6316	0.5214	0.5133	0.5849	0.4855	0.653	0.7269	0.5783	0.7539	0.5967	0.6936	0.6781	0.8111	0.6698
	1422		0.3825	0.5088	0.1911	0.3713	0.4361	0.1854	0.513	0.4955	0.2252	0.4366	0.57	0.6107	0.6993	0.4974	0.5759	0.6321	0.5789	0.7185	0.6095	0.704	0.7094	0.6525	0.6922		1422	0.6646	0.4409	0.3205	0.6038	0.5917	0.4688	0.4945	0.6308	0.5208	0.5103	0.5826	0.4877	0.6558	0.7212	0.577	0.7531	0.5954	0.6936	0.6735	0.8051	0.6701
	1426.5		0.3815	0.508	0.1907	0.371	0.4348	0.1862	0.5107	0.4904	0.2224	0.4288	0.5667	0.6033	0.7014	0.4931	0.5788	0.6335	0.5765	0.716	0.6092	0.6998	0.7138	0.6527	0.6912		1426.5	0.6607	0.4422	0.3214	0.6023	0.5927	0.4653	0.4944	0.6269	0.521	0.5102	0.5799	0.4886	0.6534	0.7295	0.5785	0.7582	0.5963	0.6931	0.6771	0.8054	0.6736
	1431		0.3836	0.5095		0.367	0.4337	0.1879	0.5144	0.4932	0.2249	0.4297	0.5668	0.6061	0.7051	0.4999	0.5778	0.6334	0.5784	0.7171	0.606	0.7009	0.7113	0.6567	0.6922		1431	0.6608	0.4409	0.3205	0.6054	0.5924	0.47	0.4908	0.6317	0.5178	0.5111	0.5789	0.4871	0.653	0.7232	0.5739	0.7574	0.5929	0.6906	0.6741	0.808	0.6685
	1435.5		0.3784	0.5042		0.364	0.4352	0.187	0.5107	0.4929	0.2221	0.4261	0.5657	0.6058	0.7012	0.4918	0.5754	0.6318	0.5811	0.7183	0.607	0.7046	0.7132	0.6561	0.6902		1435.5	0.6624	0.4407	0.3177	0.6023	0.5914	0.464	0.4945	0.6305	0.5175	0.5149	0.5818	0.4859	0.6558	0.7218	0.5743	0.7561	0.5968	0.6883	0.6732	0.8026	0.6673
	1440		0.3812	0.5058		0.3634	0.4321	0.187	0.5107	0.4922	0.2216	0.4276	0.5624	0.6085	0.7037	0.4958	0.5745	0.6289	0.5784	0.7186	0.6071	0.7058	0.712	0.6545	0.6931		1440	0.6623	0.4366	0.3201	0.6025	0.5886	0.4697	0.4899	0.6306	0.52	0.5113	0.5793	0.486	0.6512	0.7228	0.5773	0.7548	0.5946	0.6912	0.6802	0.8066	0.6679
	1444.5		0.3828	0.5054		0.3638	0.4326	0.1881	0.5099	0.4889	0.2252	0.4314	0.5634	0.606	0.6996	0.4913	0.5786	0.6295	0.5795	0.7236	0.6037	0.7043	0.7081	0.6508	0.6903		1444.5	0.6628	0.4368	0.3208	0.5994	0.5926	0.4697	0.4911	0.6251	0.5166	0.5082	0.5806	0.4861	0.6494	0.724	0.5795	0.7568	0.5936	0.694	0.6767	0.8071	0.6641
	1449		0.3765	0.5061		0.3604	0.431	0.1891	0.5119	0.4896	0.2215	0.4279	0.5616	0.6029	0.6948	0.4894	0.5766	0.6306	0.5784	0.7174	0.6087	0.7063	0.711	0.6521	0.6888		1449	0.6611	0.4363	0.3206	0.599	0.588	0.4653	0.4866	0.629	0.5147	0.5087	0.5831	0.4844	0.6481	0.7228	0.575	0.7529	0.5932	0.6899	0.6795	0.8083	0.6673
	1453.5		0.3784	0.4989		0.359	0.4287	0.1857	0.5076	0.489	0.2219	0.4316	0.5616	0.6001	0.6938	0.4901	0.5772	0.6271	0.5766	0.718	0.6037	0.7005	0.7124	0.6536	0.6915		1453.5	0.6571	0.4337	0.3184	0.602	0.5867	0.4646	0.49	0.6272	0.5169	0.5088	0.5776	0.4832	0.6512	0.7221	0.5739	0.7601	0.5913	0.6914	0.6781	0.8077	0.669
	1458		0.3738	0.502		0.3622	0.4298	0.1901	0.5098	0.4895	0.2234	0.4239	0.5652	0.6039	0.6982	0.4881	0.5733	0.632	0.571	0.7157	0.607	0.6986	0.7146	0.6557	0.69		1458	0.6566	0.4345	0.317	0.5974	0.5856	0.4667	0.4863	0.6254	0.5156	0.513	0.5771	0.4848	0.649	0.7243	0.5737	0.7566	0.5935	0.6867	0.6799	0.8023	0.6673
	1462.5		0.3778	0.4975		0.3586	0.429	0.1842	0.5122	0.4878	0.2204	0.4267	0.5604	0.6011	0.7	0.4881	0.5741	0.6337	0.5759	0.7158	0.6063	0.7041	0.7111	0.6509	0.694		1462.5	0.6585	0.4345	0.3154	0.6003	0.585	0.4591	0.4894	0.63	0.5163	0.5092	0.5777	0.4847	0.6448	0.7213	0.5732	0.7499	0.5937	0.6893	0.6772	0.8097	0.6658
	1467		0.3748	0.4985		0.3565	0.4272	0.1821	0.5094	0.4863	0.221	0.4283	0.5642	0.602	0.6958	0.488	0.5724	0.6276	0.5738	0.7167	0.6055	0.701	0.7101	0.6518	0.6932		1467	0.6582	0.4333	0.3167	0.5972	0.5841	0.4629	0.4839	0.6247	0.5127	0.5068	0.5787	0.4832	0.6503	0.7236	0.5705	0.7509	0.5912	0.6854	0.6717	0.8109	0.6718
	1471.5		0.3751	0.4964		0.356	0.4255	0.1839	0.5061	0.4824	0.2218	0.4186	0.5574	0.6038	0.6939	0.4869	0.5753	0.6284	0.5784	0.7122	0.6057	0.6995	0.7121	0.6528	0.6885		1471.5	0.6555	0.431	0.3158	0.5973	0.5861	0.4617	0.4843	0.6244	0.5179	0.5042	0.575	0.4826	0.6458	0.7224	0.5746	0.7531	0.5949	0.6887	0.6751	0.8071	0.6697
	1476		0.3706	0.4975		0.355	0.4256	0.184	0.5071	0.4828	0.2161	0.4242	0.559	0.5999	0.6975	0.487	0.5737	0.627	0.5714	0.7137	0.6044	0.7024	0.7088	0.6578	0.6868		1476	0.6552	0.429	0.3148	0.5968	0.5872	0.4597	0.4875	0.6227	0.5137	0.5067	0.5775	0.4796	0.6473	0.7272	0.5738	0.7521	0.5928	0.688	0.6744	0.8031	0.6709
	1480.5		0.3747	0.4981		0.3585	0.4234	0.1873	0.5051	0.4814	0.2197	0.4202	0.5576	0.6013	0.6983	0.4858	0.5749	0.6283	0.5759	0.7125	0.6053	0.7032	0.7115	0.6479	0.6879		1480.5	0.6546	0.4319	0.3122	0.5988	0.5818	0.4644	0.4829	0.6197	0.5135	0.5029	0.5724	0.481	0.6483	0.7216	0.5689	0.7524	0.5917	0.6879	0.6749	0.8043	0.6697
	1485		0.3714	0.4935		0.3552	0.4223	0.1862	0.506	0.4831	0.2175	0.4209	0.5585	0.5971	0.6918	0.4819	0.574	0.6257	0.5725	0.7176	0.6053	0.7036	0.7129	0.6521	0.6914		1485	0.6547	0.4301	0.3118	0.5945	0.5879	0.4594	0.4838	0.62	0.5113	0.507	0.5732	0.476	0.6417	0.7243	0.5746	0.7532	0.5921	0.6886	0.6734	0.8023	0.668
	1489.5		0.3719	0.4912		0.3595	0.4201	0.1834	0.5046	0.4823	0.2193	0.4198	0.5592	0.5991	0.695	0.482	0.5694	0.6262	0.571	0.7126	0.6066	0.7026	0.7106	0.6501	0.6888		1489.5	0.6569	0.4306	0.3131	0.5953	0.5856	0.4551	0.4852	0.6228	0.5112	0.5045	0.5744	0.4812	0.6469	0.7218	0.5736	0.757	0.5876	0.6876	0.672	0.8026	0.6649
	1494		0.3706	0.4937		0.3533	0.419	0.1824	0.5025	0.481	0.2184	0.4205	0.5565	0.5973	0.6913	0.4853	0.5717	0.6259	0.5736	0.7121	0.6045	0.7007	0.712	0.6536	0.6873		1494	0.6547	0.4279	0.3116	0.5949	0.5809	0.4608	0.4812	0.6245	0.5093	0.503	0.5724	0.478	0.6475	0.7164	0.5707	0.7545	0.5908	0.683	0.6725	0.8078	0.6663
	1498.5		0.3715	0.4918		0.3521	0.4199	0.1825	0.5047	0.4818	0.2175	0.4202	0.5557	0.5974	0.6942	0.4812	0.5731	0.6247	0.5693	0.7162	0.6051	0.6966	0.7147	0.6505	0.6873		1498.5	0.654	0.4304	0.312	0.5915	0.5776	0.4586	0.4822	0.6208	0.5095	0.5036	0.574	0.4779	0.6447	0.7206	0.5692	0.7539	0.5876	0.6823	0.6731	0.7991	0.6636
	1503		0.3705	0.4885		0.3537	0.4166	0.1827	0.5036	0.4774	0.2118	0.4177	0.5564	0.6005	0.6922	0.4829	0.5716	0.6265	0.5722	0.7113	0.6053	0.6978	0.7129	0.6483	0.6835		1503	0.6562	0.4286	0.3102	0.5968	0.5817	0.461	0.4825	0.6193	0.5051	0.4998	0.5725	0.4778	0.6432	0.7188	0.5739	0.7528	0.589	0.6864	0.672	0.8071	0.6719
	1507.5		0.3686	0.4892		0.3486	0.4167	0.1821	0.5063	0.4781	0.2166	0.4189	0.5599	0.5961	0.6897	0.4831	0.5702	0.6226	0.5706	0.7149	0.605	0.7014	0.7131	0.6491	0.686		1507.5	0.6529	0.4277	0.3093	0.593	0.581	0.4582	0.4824	0.6205	0.506	0.4999	0.5767	0.4783	0.6408	0.7201	0.5703	0.7511	0.5904	0.6883	0.6697	0.8015	0.6658
	1512		0.3691	0.4859		0.3492	0.4193	0.1853	0.5039	0.4747	0.2159	0.4173	0.5559	0.5947	0.6885	0.4787	0.5688	0.6266	0.5668	0.7132	0.6064	0.6993	0.7088	0.6499	0.6894		1512	0.6525	0.4228	0.3098	0.5911	0.5765	0.4561	0.4839	0.6194	0.5118	0.5027	0.5697	0.4746	0.639	0.7197	0.5728	0.7522	0.5897	0.6864	0.6703	0.8071	0.6678
	1516.5		0.3668	0.489		0.348	0.4146	0.1814	0.503	0.4766	0.2151	0.4163	0.5549	0.5939	0.6893	0.4782	0.5678	0.6245	0.5668	0.7159	0.6064	0.7002	0.7087	0.6484	0.6903		1516.5	0.6521	0.425	0.308	0.5921	0.5796	0.4597	0.4791	0.6182	0.5057	0.501	0.5706	0.4737	0.6415	0.7206	0.5683	0.7499	0.5903	0.6835	0.6724	0.8026	0.6669
	1521		0.3642	0.4857		0.3489	0.4164	0.181	0.5031	0.4769	0.2125	0.4144	0.5551	0.5919	0.6887	0.4788	0.5707	0.6221	0.5688	0.712	0.6044	0.6979	0.7119	0.6512	0.688		1521	0.6516	0.4239	0.3074	0.5925	0.5772	0.4585	0.4795	0.6184	0.5094	0.5004	0.5709	0.4743	0.6401	0.7218	0.5709	0.7534	0.5894	0.6857	0.6705	0.8017	0.6694
	1525.5		0.3626	0.4848		0.3493	0.411	0.1839	0.4984	0.4746	0.2131	0.4123	0.5494	0.5934	0.6916	0.4752	0.5678	0.626	0.5687	0.7134	0.6052	0.7015	0.7107	0.6477	0.6863		1525.5	0.6491	0.4217	0.3021	0.5906	0.5779	0.4528	0.476	0.6188	0.5038	0.4965	0.5687	0.4754	0.6394	0.7196	0.5677	0.7541	0.5915	0.6844	0.6735	0.8	0.669
	1530		0.363	0.4813		0.3515	0.4146	0.1817	0.5032	0.4748	0.2153	0.4165	0.5504	0.5958	0.6903	0.4725	0.5639	0.6199	0.5651	0.7162	0.6021	0.7026	0.7103	0.6522	0.6866		1530	0.6513	0.4239	0.3064	0.593	0.5768	0.4548	0.4774	0.6169	0.5045	0.5004	0.5705	0.475	0.6418	0.7192	0.5674	0.7502	0.5869	0.6832	0.6675	0.8022	0.6669
	1534.5		0.366	0.484		0.3484	0.4127	0.1835	0.499	0.4752	0.2125	0.4127	0.5543	0.5926	0.6881	0.477	0.5671	0.6214	0.5698	0.7107	0.6002	0.7007	0.7086	0.6509	0.6889		1534.5	0.6508	0.4223	0.3017	0.5883	0.5756	0.453	0.4754	0.6126	0.5019	0.4993	0.5665	0.4736	0.6362	0.7204	0.5692	0.7503	0.5871	0.6851	0.6725	0.8022	0.6639
	1539		0.363	0.481		0.3441	0.4112	0.1831	0.4986	0.4735	0.2151	0.4121	0.5515	0.5947	0.6839	0.4757	0.5673	0.623	0.5651	0.7125	0.6028	0.6984	0.7103	0.6498	0.6857		1539	0.6544	0.4221	0.306	0.5857	0.576	0.4503	0.4752	0.6163	0.505	0.4996	0.5696	0.4733	0.6399	0.7159	0.5664	0.7505	0.5912	0.6827	0.6752	0.8036	0.6675
	1543.5		0.361	0.4794		0.3444	0.4119	0.181	0.4998	0.4733	0.2171	0.4135	0.5524	0.5942	0.6872	0.4751	0.5673	0.6187	0.5686	0.7098	0.6027	0.6977	0.7105	0.6489	0.686		1543.5	0.6516	0.4219	0.3017	0.5874	0.5716	0.4516	0.4747	0.616	0.5024	0.4983	0.5678	0.473	0.636	0.7169	0.5651	0.749	0.5888	0.6809	0.6718	0.8054	0.6667
	1548		0.3647	0.4821		0.3456	0.413	0.1809	0.4996	0.4715	0.212	0.4125	0.5488	0.5872	0.6871	0.4729	0.5683	0.6175	0.5646	0.7118	0.5998	0.6997	0.7106	0.6519	0.6881		1548	0.6518	0.421	0.3028	0.5865	0.5759	0.4492	0.4749	0.61	0.4973	0.5007	0.5644	0.469	0.6415	0.7149	0.5693	0.7537	0.5861	0.6825	0.6688	0.8053	0.6653
	1552.5		0.3608	0.479		0.3411	0.4091	0.1818	0.4988	0.4698	0.2124	0.4152	0.552	0.5889	0.6868	0.4753	0.5688	0.6214	0.5643	0.712	0.5997	0.6991	0.712	0.6544	0.684		1552.5	0.6492	0.4167	0.3008	0.5887	0.5729	0.4517	0.4744	0.6144	0.506	0.4966	0.5657	0.4707	0.6416	0.7153	0.565	0.75	0.5912	0.6804	0.6705	0.805	0.6626
	1557		0.358	0.4757		0.3438	0.4098	0.185	0.4973	0.4669	0.2117	0.4113	0.549	0.5875	0.6867	0.4713	0.5629	0.6181	0.5636	0.7132	0.6018	0.6962	0.7077	0.6475	0.6858		1557	0.6456	0.4183	0.2986	0.5881	0.5719	0.4533	0.4768	0.615	0.5012	0.4961	0.5661	0.471	0.6361	0.7174	0.5674	0.7496	0.5866	0.6828	0.6753	0.8057	0.6633
	1561.5		0.3606	0.4767		0.3438	0.4081	0.1841	0.4951	0.4695	0.2119	0.4115	0.5453	0.589	0.6887	0.4729	0.5699	0.6136	0.5658	0.7136	0.6027	0.6964	0.711	0.6493	0.6857		1561.5	0.6472	0.4173	0.2999	0.5838	0.5732	0.4504	0.4754	0.6154	0.5024	0.494	0.565	0.4688	0.6339	0.7144	0.5662	0.7509	0.584	0.6804	0.673	0.7969	0.6653
	1566		0.359	0.4768		0.3399	0.4037	0.1818	0.4961	0.4681	0.2131	0.4097	0.5474	0.5874	0.6845	0.4713	0.5633	0.6169	0.5644	0.7123	0.6031	0.6968	0.7071	0.6519	0.6866		1566	0.6484	0.4173	0.298	0.5819	0.5729	0.4471	0.473	0.6133	0.5031	0.4928	0.5605	0.4691	0.6328	0.7149	0.5644	0.749	0.5858	0.6806	0.6642	0.8062	0.6631
	1570.5		0.3583	0.4742		0.3421	0.4018	0.1803	0.498	0.4698	0.2092	0.409	0.5437	0.5884	0.6848	0.4712	0.5651	0.6176	0.5631	0.71	0.6023	0.6986	0.7087	0.6491	0.6846		1570.5	0.6433	0.4196	0.2984	0.5833	0.5703	0.4486	0.4736	0.6115	0.5023	0.4948	0.563	0.4672	0.6331	0.7162	0.5636	0.7497	0.5834	0.6812	0.6696	0.8026	0.6649
	1575		0.3579	0.4725		0.3412	0.4022	0.1827	0.4936	0.468	0.2124	0.4053	0.5466	0.5882	0.6861	0.4686	0.5675	0.6194	0.5648	0.7138	0.6	0.6985	0.7066	0.6506	0.6867		1575	0.6455	0.4172	0.2975	0.5832	0.5738	0.4486	0.4746	0.6104	0.4994	0.4924	0.5631	0.4676	0.636	0.7148	0.5668	0.7467	0.5862	0.6814	0.6698	0.8003	0.6675
	1579.5		0.3558	0.4704		0.3375	0.4035	0.1814	0.4923	0.4688	0.2094	0.4057	0.5455	0.5869	0.6837	0.4651	0.5614	0.6155	0.5601	0.7099	0.5996	0.6954	0.7072	0.6491	0.6838		1579.5	0.6474	0.4151	0.2954	0.5846	0.5681	0.4449	0.4723	0.6101	0.4967	0.4957	0.5601	0.4696	0.6312	0.7135	0.5649	0.7505	0.5889	0.6832	0.6706	0.7996	0.6652
	1584		0.3565	0.4758		0.3382	0.4013	0.1844	0.4925	0.4674	0.2109	0.4044	0.5446	0.5829	0.6838	0.4713	0.5587	0.6163	0.5616	0.7097	0.5968	0.697	0.7026	0.6475	0.6882		1584	0.6484	0.4152	0.2945	0.5805	0.5683	0.4436	0.4738	0.6112	0.4988	0.4913	0.5605	0.4682	0.634	0.7146	0.563	0.7495	0.5845	0.6844	0.6718	0.801	0.6644
	1588.5		0.3548	0.4697		0.3365	0.3995	0.1778	0.4917	0.4623	0.2127	0.4079	0.5421	0.5855	0.6824	0.4666	0.5579	0.6138	0.5608	0.7103	0.5968	0.6934	0.707	0.6491	0.6841		1588.5	0.6444	0.4144	0.2941	0.5852	0.5719	0.4496	0.4712	0.6061	0.5004	0.4911	0.5648	0.4671	0.633	0.716	0.5619	0.7456	0.5854	0.6822	0.6682	0.8011	0.6648
	1593		0.3541	0.4679		0.3374	0.4012	0.1833	0.4928	0.4612	0.2087	0.4035	0.5431	0.5817	0.6847	0.4631	0.5633	0.6161	0.5633	0.7085	0.5983	0.6967	0.7087	0.6501	0.6848		1593	0.6446	0.4141	0.295	0.5801	0.5696	0.4459	0.4691	0.6059	0.4989	0.4885	0.5583	0.4666	0.6319	0.7147	0.5634	0.7432	0.5868	0.6803	0.6676	0.7992	0.6671
	1597.5		0.3523	0.4691		0.3356	0.3997	0.1806	0.4892	0.4614	0.2138	0.4046	0.5414	0.5824	0.6867	0.4665	0.5614	0.6125	0.5634	0.7068	0.6017	0.6963	0.7077	0.6451	0.6834		1597.5	0.6454	0.41	0.2912	0.5815	0.5684	0.4448	0.47	0.6049	0.4991	0.4897	0.5544	0.4621	0.6304	0.7178	0.5614	0.7524	0.5871	0.6796	0.6698	0.7999	0.6672
	1602		0.3536	0.4684		0.3344	0.3991	0.1803	0.4885	0.4646	0.2103	0.4045	0.541	0.5854	0.6795	0.4661	0.5642	0.617	0.5623	0.7063	0.6001	0.694	0.7082	0.6463	0.6795		1602	0.6423	0.4143	0.2958	0.5812	0.5676	0.4456	0.4663	0.6047	0.4916	0.4895	0.5574	0.4664	0.6295	0.7111	0.5647	0.7485	0.5838	0.6782	0.674	0.7986	0.6642
	1606.5		0.3494	0.4669		0.3315	0.3973	0.1843	0.4902	0.4628	0.2109	0.4065	0.5412	0.5824	0.684	0.4633	0.5612	0.6147	0.5587	0.7088	0.5994	0.6985	0.7028	0.6478	0.6816		1606.5	0.6438	0.4125	0.2911	0.5802	0.5668	0.4433	0.4666	0.6062	0.4973	0.4883	0.5588	0.4653	0.6286	0.7132	0.5644	0.7453	0.586	0.677	0.6657	0.8011	0.6629
	1611		0.3481	0.4667		0.3341	0.3976	0.1805	0.4867	0.4582	0.212	0.4047	0.5408	0.5812	0.6826	0.4598	0.5607	0.6134	0.5618	0.7074	0.5983	0.69	0.7094	0.6459	0.6834		1611	0.6384	0.4106	0.2911	0.5791	0.5656	0.4434	0.4662	0.6071	0.5002	0.4899	0.5576	0.4642	0.6277	0.71	0.5585	0.7523	0.5871	0.6802	0.6707	0.7993	0.6639
	1615.5		0.3508	0.4664		0.3334	0.3952	0.1806	0.4922	0.4608	0.2136	0.4018	0.5362	0.5807	0.6825	0.4604	0.5566	0.6139	0.56	0.7084	0.5983	0.6941	0.7095	0.6461	0.6868		1615.5	0.642	0.4073	0.2903	0.5794	0.5676	0.4437	0.4676	0.6028	0.497	0.4873	0.5608	0.4629	0.6303	0.7128	0.561	0.7436	0.5809	0.6814	0.6689	0.7973	0.665
	1620		0.35	0.4643		0.3327	0.3949	0.181	0.4879	0.4578	0.2105	0.4004	0.5383	0.5802	0.6825	0.464	0.5616	0.6123	0.5635	0.7104	0.5976	0.6951	0.7087	0.647	0.6848		1620	0.6448	0.4108	0.2908	0.5774	0.5662	0.4413	0.4638	0.6032	0.4953	0.4864	0.5608	0.464	0.6252	0.7101	0.5639	0.7439	0.584	0.678	0.6639	0.7975	0.6642
	1624.5		0.3439	0.4632		0.3306	0.3899	0.1815	0.4886	0.4561	0.2095	0.4034	0.5398	0.5799	0.679	0.4633	0.5616	0.6101	0.5575	0.7059	0.5972	0.6942	0.7066	0.6502	0.6862		1624.5	0.6386	0.4082	0.2847	0.5787	0.5622	0.4417	0.4644	0.6058	0.4968	0.4872	0.5552	0.4631	0.6262	0.7085	0.5619	0.745	0.5836	0.6759	0.6652	0.8015	0.6641
	1629		0.3458	0.4628		0.3292	0.3941	0.1813	0.4873	0.4581	0.2064	0.3988	0.5364	0.5779	0.6844	0.4611	0.5572	0.6147	0.5582	0.7088	0.5952	0.6932	0.7078	0.6474	0.6844		1629	0.6413	0.4075	0.2878	0.5773	0.5615	0.4428	0.4661	0.6039	0.4925	0.4846	0.5557	0.4635	0.6273	0.7112	0.562	0.7482	0.5808	0.6747	0.6689	0.8022	0.664
	1633.5		0.3473	0.4597		0.3308	0.394	0.1802	0.4877	0.4558	0.2107	0.3975	0.5334	0.5816	0.6821	0.4597	0.5584	0.609	0.5571	0.7053	0.5945	0.6918	0.709	0.6464	0.6831		1633.5	0.6401	0.4133	0.2864	0.5776	0.5623	0.4374	0.4645	0.601	0.4911	0.4893	0.5583	0.4606	0.6257	0.7098	0.5619	0.7456	0.5811	0.6802	0.6688	0.8004	0.6595
	1638		0.3411	0.4596		0.3277	0.3914	0.1786	0.4875	0.4578	0.2086	0.3985	0.5363	0.5789	0.6781	0.4608	0.5572	0.6128	0.5618	0.7076	0.5955	0.691	0.71	0.6441	0.6843		1638	0.6382	0.4079	0.2876	0.5768	0.5608	0.4366	0.4659	0.6028	0.4915	0.4855	0.5544	0.463	0.6261	0.7108	0.5564	0.7452	0.5809	0.6739	0.6686	0.8052	0.6619
	1642.5		0.343	0.4591		0.3282	0.3921	0.1831	0.4879	0.4572	0.2052	0.3979	0.5353	0.5782	0.6784	0.4543	0.5562	0.6125	0.5589	0.714	0.5946	0.6921	0.7094	0.6469	0.6829		1642.5	0.6422	0.4073	0.2834	0.5767	0.5604	0.4414	0.4637	0.598	0.4928	0.485	0.5582	0.4586	0.6284	0.7136	0.5599	0.7443	0.5804	0.6792	0.6686	0.7992	0.6623
	1647		0.3444	0.4578		0.3268	0.3895	0.1797	0.4832	0.4547	0.2085	0.3986	0.5325	0.5742	0.6794	0.4522	0.5536	0.6088	0.5558	0.7059	0.5978	0.6904	0.7021	0.6491	0.6811		1647	0.6345	0.4043	0.2845	0.5728	0.5619	0.4351	0.4623	0.602	0.4902	0.4898	0.5545	0.4586	0.624	0.7092	0.5625	0.7456	0.5805	0.6786	0.6673	0.798	0.6611
	1651.5		0.3434	0.4564		0.3275	0.3881	0.1823	0.487	0.4516	0.2065	0.3979	0.5346	0.5747	0.6805	0.4577	0.5542	0.6119	0.5574	0.7057	0.5983	0.6883	0.7051	0.6462	0.6813		1651.5	0.638	0.4028	0.2837	0.5742	0.5586	0.4381	0.4619	0.601	0.4908	0.4818	0.5517	0.4597	0.626	0.7129	0.5565	0.7472	0.5822	0.6786	0.6686	0.7965	0.6642
	1656		0.3425	0.4568		0.3257	0.3899	0.1819	0.4868	0.4535	0.207	0.3973	0.5291	0.578	0.6769	0.455	0.5552	0.6102	0.5517	0.7043	0.5952	0.6923	0.7084	0.6444	0.6849		1656	0.6391	0.4039	0.2844	0.5725	0.5599	0.432	0.4619	0.6014	0.4909	0.4846	0.5487	0.4608	0.6211	0.7097	0.5558	0.7456	0.5798	0.6728	0.6666	0.7987	0.6601
	1660.5		0.3424	0.4539		0.3265	0.3864	0.18	0.4849	0.4514		0.396	0.532	0.5737	0.6774	0.4581	0.5533	0.6075	0.5554	0.7077	0.5969	0.6915	0.7069	0.649	0.6819		1660.5	0.6375	0.4062	0.2828	0.5735	0.5564	0.4332	0.4601	0.6034	0.489	0.4821	0.5516	0.4578	0.622	0.7065	0.5616	0.7465	0.5824	0.6731	0.6668	0.7966	0.66
	1665		0.3434	0.4527		0.3249	0.388	0.181	0.4851	0.4489		0.395	0.528	0.5766	0.6787	0.4557	0.5532	0.6094	0.5524	0.71	0.5972	0.6889	0.7098	0.6449	0.6817		1665	0.6365	0.4029	0.2805	0.5695	0.5629	0.4375	0.4613	0.5991	0.4856	0.4804	0.5498	0.4562	0.6233	0.7092	0.5565	0.7444	0.5784	0.6795	0.6698	0.7964	0.6598
	1669.5		0.3447	0.4541		0.3225	0.3857	0.1829	0.4816	0.4487		0.3943	0.5292	0.5764	0.6752	0.4502	0.5505	0.608	0.5541	0.705	0.5963	0.6943	0.7039	0.6469	0.6819		1669.5	0.6353	0.4017	0.2804	0.5716	0.5535	0.4353	0.4625	0.5969	0.4867	0.4835	0.5513	0.4561	0.6189	0.7105	0.5565	0.7455	0.5804	0.6778	0.6673	0.7961	0.663
	1674		0.3414	0.4529		0.3224	0.384		0.4835	0.4501		0.3916	0.53	0.5737		0.4533	0.5542	0.6083	0.5551	0.706	0.5949	0.687	0.7086	0.6436	0.68		1674	0.6369	0.4015	0.2786	0.5714	0.5574	0.4333	0.4588	0.5946	0.4891	0.4774	0.5469	0.4549	0.6199	0.711	0.5535	0.7469	0.5814	0.672	0.6657	0.7968	0.6644
	1678.5		0.338	0.4504		0.3215	0.3847		0.4826	0.4471		0.3958	0.5305	0.5767		0.4529	0.5527	0.6039	0.5551	0.7038	0.5958	0.6875	0.708	0.6472	0.6823		1678.5	0.6349	0.4001	0.276	0.5663	0.5546	0.4369	0.4603	0.5958	0.486	0.4766	0.5492	0.4559	0.6206	0.708	0.5584	0.7442	0.579	0.6727	0.6647	0.7982	0.6608
	1683		0.3384	0.449		0.3207	0.3846		0.4838	0.4454		0.3927	0.5299	0.5751		0.4491	0.5532	0.6065	0.5486	0.7037	0.594	0.689	0.7046	0.6463	0.6842		1683	0.6327	0.3989	0.2778	0.5727	0.5568	0.4316	0.453	0.5949	0.4864	0.4798	0.548	0.4531	0.618	0.7024	0.5516	0.7462	0.5793	0.6758	0.6632	0.8011	0.6599
	1687.5		0.3358	0.4513		0.3204	0.3805		0.4806	0.4482		0.3927	0.5273	0.576		0.4508	0.5509	0.6066	0.5537	0.7031	0.5939	0.6872	0.7036	0.644	0.6819		1687.5	0.6326	0.3971	0.2788	0.5695	0.5563	0.429	0.4567	0.5942	0.4818	0.4798	0.5486	0.4536	0.6184	0.7099	0.558	0.7461	0.5817	0.6741	0.6647	0.7995	0.6629
	1692		0.3372	0.4454		0.3174	0.3816		0.4798	0.4423		0.3919	0.5276	0.5703		0.4511	0.5483	0.6018	0.5516	0.7046	0.5973	0.686	0.7032	0.6453	0.6802		1692	0.6324	0.398	0.2759	0.5676	0.5509	0.4293	0.4587	0.5956	0.4853	0.4818	0.5464	0.4534	0.6176	0.707	0.5546	0.7423	0.5792	0.6747	0.6681	0.8006	0.6611
	1696.5		0.3367	0.4484		0.3182	0.3822		0.4792	0.4438		0.3861	0.5259	0.5708		0.4504	0.5497	0.606	0.5506	0.7037	0.5921	0.6896	0.7051	0.6432	0.6818		1696.5	0.6335	0.3977	0.2745	0.5686	0.5552	0.4322	0.4569	0.598	0.4874	0.4816	0.5493	0.4499	0.6191	0.7087	0.5589	0.7455	0.5794	0.6757	0.6675	0.7975	0.6656
	1701		0.3332	0.4486		0.3159	0.378		0.4799	0.4435		0.3896	0.5293	0.5706		0.4472	0.5506	0.6054	0.552	0.7046	0.5942	0.6906	0.7073	0.6477	0.6818		1701	0.6352	0.397	0.2724	0.5655	0.5511	0.4323	0.4508	0.5935	0.4833	0.4795	0.5479	0.4532	0.6182	0.7089	0.554	0.7471	0.5766	0.6718	0.6664	0.7966	0.6633
	1705.5		0.3368	0.4455		0.316	0.381		0.4809	0.4438		0.3903	0.5257	0.5712		0.4492	0.5508	0.6031	0.5506	0.7055	0.5938	0.6834	0.7061	0.6454	0.679		1705.5	0.6317	0.3976	0.2749	0.5685	0.5529	0.43	0.4547	0.5917	0.4811	0.478	0.5456	0.4492	0.6158	0.708	0.5554	0.7446	0.5773	0.6726	0.667	0.7966	0.6618
	1710		0.3309	0.4443		0.3154	0.3784		0.48	0.4406		0.3889	0.5251	0.5683		0.4451	0.5496	0.605	0.5525	0.7034	0.5936	0.6868	0.7028	0.6435	0.6846		1710	0.6302	0.396	0.2734	0.5665	0.5513	0.431	0.4524	0.5899	0.4819	0.4755	0.5448	0.4485	0.6153	0.706	0.5574	0.7444	0.5818	0.6731	0.6675	0.799	0.66
	1714.5		0.3325	0.4465		0.3166	0.3746		0.4776	0.4414		0.3875	0.522	0.5674		0.447	0.5517	0.6078	0.5506	0.7028	0.5913	0.6882	0.7065	0.6457	0.6805		1714.5	0.6293	0.3916	0.2721	0.5634	0.55	0.4287	0.4528	0.5908	0.4795	0.4771	0.5415	0.4526	0.6173	0.7023	0.5553	0.7452	0.5777	0.6734	0.6661	0.7939	0.6605
	1719		0.3339	0.4405		0.3138	0.3741		0.4779	0.4411		0.3888	0.5264	0.5687		0.443	0.5467	0.6036	0.5532	0.7032	0.594	0.6851	0.7051	0.6441	0.6822		1719	0.6285	0.3938	0.272	0.5656	0.555	0.4276	0.4548	0.5906	0.4832	0.4782	0.5443	0.4506	0.6147	0.7043	0.5536	0.7431	0.58	0.6701	0.6629	0.7962	0.6614
	1723.5		0.3293	0.4421		0.3114	0.3732		0.4767	0.4407		0.3867	0.5228	0.5669		0.4447	0.5475	0.6003	0.5503	0.701	0.5911	0.6832	0.7049	0.6462	0.6795		1723.5	0.628	0.3934	0.2691	0.5647	0.5464	0.4253	0.4514	0.5877	0.4793	0.4771	0.5439	0.4508	0.6163	0.7025	0.5525	0.745	0.5755	0.6723	0.6633	0.797	0.6591
	1728		0.3297	0.4397		0.3127	0.3728		0.477	0.4409		0.3853	0.5248	0.5699		0.4434	0.5429	0.6037	0.5485	0.7019	0.5933	0.6852	0.7034	0.6478	0.6825		1728	0.6294	0.3954	0.2699	0.5646	0.5461	0.4259	0.4524	0.5873	0.4782	0.4738	0.5443	0.4482	0.6124	0.7049	0.55	0.7415	0.5806	0.6715	0.6652	0.798	0.6615
	1732.5		0.3306	0.441		0.3105	0.3739		0.4769	0.4365		0.3882	0.5224	0.566		0.4456	0.5481	0.6027	0.5459	0.6999	0.5929	0.6883	0.7012	0.6455	0.677		1732.5	0.6304	0.3896	0.2681	0.5625	0.5487	0.4256	0.4502	0.5892	0.4808	0.4701	0.5456	0.4495	0.6106	0.6983	0.5512	0.7433	0.5771	0.6722	0.6613	0.797	0.6635
	1737		0.3307	0.4392		0.311	0.3747		0.4737	0.4382		0.3838	0.519	0.5654		0.446	0.5484	0.6023	0.551	0.7019	0.5928	0.6856	0.7015	0.6448	0.6791		1737	0.6253	0.3936	0.2675	0.5618	0.5432	0.4228	0.4504	0.5886	0.4802	0.4734	0.5424	0.4446	0.6118	0.7038	0.5498	0.738	0.5778	0.6731	0.6685	0.7973	0.6614
	1741.5		0.3279	0.4383		0.3097	0.3737		0.4769	0.4355		0.384	0.521	0.5682		0.4465	0.5446	0.6042	0.5471	0.7017	0.5881	0.6814	0.7021	0.6423	0.6798		1741.5	0.6287	0.3939	0.2692	0.564	0.5476	0.4242	0.4502	0.5856	0.4783	0.4699	0.5431	0.4456	0.6111	0.701	0.5549	0.7453	0.5808	0.6694	0.6635	0.795	0.6597
	1746		0.3239	0.4386		0.3093	0.3704		0.4727	0.4358		0.3872	0.5192	0.5632		0.4415	0.5442	0.6024	0.5487	0.6985	0.5883	0.6825	0.7028	0.6442	0.6773		1746	0.6287	0.392	0.2635	0.5595	0.5447	0.4245	0.4514	0.586	0.4778	0.4718	0.5459	0.4483	0.6131	0.7029	0.5497	0.7382	0.577	0.6739	0.6659	0.7931	0.6619
	1750.5		0.3243	0.4355		0.3096	0.3688		0.4729	0.4329		0.3831	0.5201	0.566		0.4441	0.5434	0.601	0.5502	0.6976	0.5918	0.6852	0.7052	0.6423	0.6813		1750.5	0.6276	0.3913	0.266	0.5625	0.5457	0.4263	0.448	0.584	0.4785	0.4703	0.5375	0.4444	0.6127	0.7016	0.5483	0.7377	0.5769	0.6684	0.6634	0.7966	0.6611
	1755		0.3262	0.4371		0.3097	0.3706		0.4761	0.4352		0.3847	0.5195	0.5658		0.4406	0.5438	0.598	0.5438	0.6993	0.5894	0.6843	0.7026	0.6435	0.6783		1755	0.6252	0.3889	0.2621	0.5603	0.5434	0.4198	0.4471	0.584	0.4741	0.4704	0.5393	0.4463	0.6105	0.7043	0.5513	0.7403	0.5779	0.6686	0.6689	0.7941	0.6563
	1759.5		0.3229	0.4353		0.3075	0.3677		0.4707	0.4342		0.384	0.5142	0.5651		0.4417	0.5444	0.6	0.5484	0.6983	0.5888	0.6825	0.7023	0.6435	0.6785		1759.5	0.6246	0.3875	0.2635	0.559	0.5436	0.4207	0.4464	0.5844	0.4747	0.4673	0.5381	0.4435	0.6085	0.7053	0.5482	0.7392	0.5745	0.673	0.6657	0.7965	0.6588
	1764		0.3216	0.4312		0.3121	0.3681		0.466	0.4327		0.3837	0.5168	0.5647		0.4391	0.5414	0.6011	0.5485	0.6989	0.5874	0.6858	0.7023	0.6433	0.6806		1764	0.628	0.3848	0.2608	0.5611	0.5405	0.4207	0.4415	0.582	0.4718	0.4668		0.4433	0.6068	0.7023	0.5457	0.7455	0.5775	0.6681	0.6671	0.7988	0.6608
	1768.5		0.323	0.4317		0.3053	0.3684		0.4718	0.4297		0.3814	0.5131	0.5607		0.4389	0.543	0.6023	0.5473	0.6977	0.5923	0.6808	0.7023	0.6428	0.677		1768.5	0.6281	0.3871	0.2611	0.5568	0.5437	0.4185	0.4462	0.5843	0.4752	0.4685		0.4453	0.6079	0.6957	0.5499	0.7436	0.5758	0.6701	0.6599	0.7958	0.6572
	1773		0.324	0.431		0.3052	0.3675		0.4663	0.4319		0.3801	0.5152	0.5624		0.4368	0.5399	0.6008	0.5465	0.6991	0.5871	0.6791	0.7018	0.646	0.6778		1773	0.6244	0.3869	0.263	0.5575	0.543	0.4216	0.4454	0.5828	0.4727	0.4701		0.4405	0.6091	0.7025	0.549	0.7417	0.5711	0.6673	0.6647	0.7962	0.6591
	1777.5		0.3227	0.4326		0.3043	0.3682		0.4712	0.432		0.3764	0.5127	0.5635		0.4343	0.5419	0.5982	0.5466	0.6985	0.5878	0.6822	0.703	0.645	0.6792		1777.5	0.6272	0.3863	0.2572	0.5551	0.5426	0.4173	0.4453	0.5797	0.4716	0.4688		0.4454	0.6099	0.7006	0.5463	0.7409	0.5735	0.6704	0.6666	0.7922	0.656
	1782		0.323	0.4291		0.3038	0.3667		0.4699	0.4277		0.3774	0.5156	0.5617		0.4348	0.5412	0.5981	0.5457	0.6979	0.5873	0.6757	0.7009	0.6453	0.6796		1782	0.6222	0.3866	0.2588	0.5581	0.5415	0.4168	0.4435	0.5813	0.4726	0.4701		0.4377	0.6052	0.7019	0.5497	0.7399	0.5722	0.6686	0.6624	0.7917	0.6594
	1786.5		0.3185	0.4314		0.3044	0.363		0.4713	0.4303		0.3795	0.5107	0.5625		0.437	0.5407	0.5972	0.5444	0.6947	0.5886	0.681	0.7047	0.6436	0.6821		1786.5	0.6218	0.3862	0.2565	0.5584	0.5376	0.416	0.4451	0.5817	0.4687	0.464		0.4433	0.6044	0.7028	0.5465	0.7418	0.5753	0.6667	0.6657	0.7933	0.659
	1791		0.3199	0.4268		0.3024	0.3638		0.4682	0.4291		0.3782	0.5106	0.5571		0.4352	0.5402	0.5987	0.545	0.6941	0.59	0.6812	0.702	0.6415	0.6769		1791	0.6235	0.3844	0.2587	0.5562	0.5386	0.419	0.4445	0.58	0.4693	0.4642		0.4391	0.6071	0.7018	0.546	0.738	0.5766	0.6681	0.6656	0.7927	0.658
	1795.5		0.3217	0.4257		0.3045	0.3615		0.4673	0.4239		0.3787	0.5125	0.5631		0.4345	0.5412	0.5991	0.5424	0.6984	0.5896	0.6797	0.6979	0.6413	0.6764		1795.5	0.6207	0.3829	0.2566	0.5568	0.5377	0.4158	0.4419	0.5796	0.4705	0.4638		0.4386	0.606	0.7021	0.5477	0.7394	0.5744	0.6699	0.661	0.7941	0.6563
	1800		0.3191	0.4253		0.2989	0.3642		0.4668	0.4276		0.3772	0.5098	0.5574		0.4339	0.54	0.5977	0.5436	0.6985	0.587	0.6808	0.7044	0.6449	0.6757		1800	0.6244	0.3863	0.2548	0.5589	0.5366	0.4171	0.4409	0.5777	0.4684	0.4662		0.4368	0.6043	0.6998	0.5455	0.7384	0.5737	0.6671	0.6633	0.7954	0.6557
	1804.5		0.3145	0.4256		0.3004	0.3599		0.4688	0.4261		0.3732	0.5091	0.5591		0.4317	0.5403	0.5984	0.5448	0.6954	0.5879	0.6831	0.7014	0.6413	0.6784		1804.5	0.6224	0.382	0.256	0.5548	0.5356	0.418	0.4432	0.5786	0.4692	0.4619		0.4397	0.6034	0.6981	0.5457	0.7391	0.5711	0.6669	0.6594	0.7905	0.6566
	1809		0.3179	0.4258		0.2999	0.3613		0.4653	0.4252		0.3731	0.5097	0.5564		0.4344	0.5361	0.5977	0.5396	0.694	0.5878	0.6786	0.6991	0.6458	0.6766		1809	0.6232	0.382	0.253	0.5541	0.5335	0.4153	0.4402	0.5797	0.467	0.4647		0.4442	0.5998	0.6965	0.545	0.7408	0.5729	0.6641	0.6662	0.7936	0.6583
	1813.5		0.3185	0.4243		0.2996	0.3576		0.4636	0.4219		0.3751	0.5103	0.5559		0.4323	0.5389	0.5919	0.5455	0.6935	0.5862	0.6811	0.6973	0.6412	0.6739		1813.5	0.6214	0.3809	0.2557	0.5549	0.5332	0.4165	0.4437	0.5786	0.4694	0.4603		0.4345	0.6033	0.6993	0.546	0.735	0.5716	0.6682	0.6633	0.7936	0.6552
	1818		0.3185	0.424		0.3001	0.3588		0.4662	0.4224		0.3753	0.5049	0.5596		0.4299	0.5374	0.5962	0.543	0.6967	0.5874	0.6808	0.6998	0.6368	0.677		1818	0.6216	0.3775	0.2536	0.5546	0.5365	0.4148	0.4406	0.5758	0.4701	0.4642		0.4333	0.6029	0.7007	0.5457	0.7423	0.5703	0.6704	0.6626	0.7947	0.6593
	1822.5		0.3154	0.4224		0.2992	0.3544		0.4632	0.4217		0.378	0.5069	0.5589		0.4315	0.5397	0.5914	0.5372	0.6968	0.585	0.6766	0.6998	0.6405	0.6752		1822.5	0.6203	0.378	0.251	0.5525	0.5359	0.4166	0.4406	0.5802	0.4691	0.4636		0.4364	0.6018	0.698	0.5485	0.7377	0.5724	0.6665	0.6605	0.7928	0.6551
	1827		0.3149	0.4216		0.2944	0.355		0.4662	0.4179		0.3731	0.5072	0.5541		0.4309	0.5398	0.5937	0.5381	0.6964	0.5872	0.675	0.6993	0.638	0.6759		1827	0.62	0.3781	0.25	0.5518	0.537	0.4133	0.4389	0.5764	0.467	0.4596		0.4331		0.6989	0.5418	0.7378	0.5698	0.6641	0.6602	0.7906	0.657
	1831.5		0.3151	0.4218		0.2956	0.3578		0.4648	0.4208		0.3732	0.5027	0.5555		0.4301	0.5342	0.5947	0.5399	0.6948	0.5873	0.6746	0.6998	0.6416	0.6767		1831.5	0.6164	0.3798	0.2516	0.5492	0.5317	0.4137	0.439	0.5775	0.4688	0.4618		0.4378		0.6985	0.5446	0.7373	0.5706	0.665	0.658	0.794	0.6585
	1836		0.3161	0.4196		0.2966	0.353		0.4596	0.4193		0.3707	0.5073	0.5574		0.4303	0.5372	0.5938	0.5406	0.6912	0.5824	0.6736	0.6984	0.6428	0.6752		1836	0.6174	0.3757	0.2496	0.5516	0.5313	0.4144	0.4379	0.5754	0.4648	0.4618		0.4351		0.699	0.5435	0.7379	0.5696	0.667	0.6637	0.7887	0.656
	1840.5		0.3127	0.4165		0.2934	0.3513		0.4651	0.4209		0.3701	0.5046	0.5552		0.4285	0.5346	0.5935	0.5407	0.694	0.5863	0.6794	0.6988	0.6386	0.6763		1840.5	0.619	0.3734	0.247	0.5473	0.5314	0.4093	0.4376	0.5727	0.4646	0.4587		0.4344		0.6988	0.5432	0.7363	0.5711	0.6642	0.6615	0.793	0.6581
	1845		0.3096	0.4171		0.2934	0.3542		0.4644	0.4185		0.3684	0.5051	0.5522		0.4276	0.5362	0.5927	0.5357	0.6932	0.5831	0.6756	0.6988	0.64	0.675		1845	0.6189	0.3798	0.2475	0.5497	0.532	0.4122	0.4381	0.5741	0.4646	0.4601		0.4366		0.6941	0.5441	0.737	0.568	0.6691	0.6607	0.7965	0.6548
	1849.5		0.3099	0.4147		0.2937	0.3519		0.4614	0.4169		0.368	0.5	0.5528		0.4265	0.5345	0.5918	0.5426	0.6869	0.5829	0.6699	0.6997	0.6438	0.6763		1849.5	0.6191	0.3717	0.2446	0.5479	0.5299	0.4091	0.4373	0.5727	0.4652	0.461		0.4325		0.6938	0.5435	0.7363	0.5715	0.6645	0.6658	0.7874	0.6606
	1854		0.3099	0.4146		0.2931	0.3507		0.4609	0.4191		0.3709	0.5036	0.5522		0.4282	0.5356	0.5892	0.5361	0.6944	0.5845	0.673	0.6993	0.6407	0.6721		1854	0.6184	0.3768	0.2456	0.5486	0.5301	0.4087	0.4339	0.5738	0.4605	0.4573		0.4314		0.6986	0.5403	0.7352	0.5733	0.665	0.6612	0.7939	0.6537
	1858.5		0.312	0.415		0.2873	0.3495		0.4608	0.4159		0.3715	0.5018	0.5544		0.4274	0.5374	0.5899	0.5392	0.6927	0.5833	0.6768	0.6982	0.6418	0.6761		1858.5	0.6146	0.3743	0.2464	0.5477	0.5275	0.4078	0.4366	0.5728	0.4633	0.4583		0.4315		0.6912	0.5414	0.7358	0.5726	0.6645	0.6586	0.7917	0.6532
	1863		0.3111	0.4128		0.2912	0.3477		0.4614	0.4117		0.3706	0.5018	0.5508		0.4255	0.5339	0.5918	0.5382	0.6954	0.5816	0.6757	0.7	0.6377	0.6764		1863	0.611	0.3739	0.2451	0.5468	0.5294	0.4057	0.4363	0.5708	0.4601	0.4548		0.4335		0.6964	0.5422	0.7365	0.567	0.6647	0.6611	0.792	0.6569
	1867.5		0.311	0.4145		0.2904	0.348		0.4552	0.4137		0.3698	0.5017	0.5503		0.4247	0.5324	0.5892	0.5327	0.6885	0.5791	0.6746	0.696	0.6421	0.6766		1867.5	0.6125	0.3736	0.2414	0.5472	0.5247	0.4047	0.4343	0.5705	0.4626	0.4598		0.4303		0.6963	0.5379	0.739	0.5693	0.664	0.6602	0.7901	0.658
	1872		0.3052	0.4087		0.2886	0.3464		0.4597	0.4129		0.3649	0.4997	0.5495		0.421	0.5293	0.5883	0.5359	0.6905	0.5829	0.6691	0.6961	0.6416	0.6727		1872	0.6136	0.3715	0.2413	0.5468	0.5296	0.4081	0.4344	0.5705	0.4595	0.4551		0.4308		0.6948	0.5392	0.7392	0.566	0.6669	0.6606	0.7876	0.6568
	1876.5		0.3087	0.4082		0.2896	0.3497		0.4604	0.4099		0.3667	0.5003	0.552		0.4223	0.5322	0.5891	0.5381	0.6889	0.5804	0.6751	0.6982	0.6419	0.6711		1876.5	0.6122	0.3716	0.2437	0.544	0.5242	0.4079	0.437	0.5698	0.4607	0.4566		0.4326		0.6956	0.5411	0.7375	0.5663	0.663	0.6616	0.7954	0.658
	1881		0.3057	0.4131		0.2887	0.3445		0.4588	0.4104		0.365	0.498	0.5468		0.422	0.5339	0.5874	0.5363	0.6882	0.5816	0.6739	0.6992	0.6415	0.6742		1881	0.6134	0.3697	0.2401	0.5463	0.5249	0.4057	0.4335	0.5675	0.4599	0.4535		0.4283		0.6973	0.5429	0.7326	0.5699	0.6622	0.6538	0.7927	0.6574
	1885.5		0.3019	0.409		0.2864	0.3469		0.4593	0.4119		0.3646	0.4983	0.5439		0.4247	0.5316	0.5907	0.5334	0.6855	0.5817	0.6729	0.6993	0.6373	0.6717		1885.5	0.613	0.3694	0.2391	0.5435	0.5266	0.4094	0.4336	0.5666	0.4582	0.4545		0.425		0.6956	0.5371	0.7369	0.5677	0.6644	0.6605	0.787	0.6599
	1890		0.3037	0.4067		0.2864	0.346		0.4568	0.4103		0.3614	0.4962	0.5498		0.4207	0.5277	0.5885	0.5331	0.6886	0.5807	0.6683	0.6997	0.639	0.6723		1890	0.6139	0.3693	0.2402	0.5432	0.5239	0.4026	0.433	0.5694	0.4566	0.4592		0.4273		0.6922	0.5405	0.7355		0.659	0.6579	0.7876	0.655
	1894.5		0.307	0.4083		0.2836	0.3459		0.4546	0.4074		0.3645	0.4966	0.5494		0.4189	0.5297	0.5868	0.5361	0.6909	0.5813	0.6737	0.6997	0.6399	0.6769		1894.5	0.6094	0.3662	0.2397	0.543	0.5237	0.4036	0.4306	0.5664	0.4578	0.4557		0.4256		0.6933	0.5345	0.7388		0.6646	0.6572	0.7875	0.657
	1899		0.3006	0.4094		0.2827	0.3462		0.4553	0.4053		0.3627	0.4978	0.5449		0.4198	0.5294	0.5868	0.5345	0.6854	0.5793	0.6736	0.6966	0.6393	0.6741		1899	0.6149	0.3662	0.2374	0.5398	0.5237	0.4029	0.4327	0.5683	0.4544	0.453		0.4279		0.6912	0.537	0.733		0.6611	0.661	0.7884	0.6547
	1903.5		0.3027	0.4046		0.2816	0.3423		0.455	0.4081		0.3662	0.4961	0.5494		0.418	0.5307	0.5884	0.534	0.6897	0.5812	0.6701	0.6983	0.6391	0.674		1903.5	0.6111	0.3675	0.2367	0.5407	0.5196	0.4009	0.4308	0.5679	0.4532	0.454		0.4232		0.6934	0.5354	0.7337		0.6602	0.6614	0.7941	0.659
	1908		0.3031	0.4086		0.2819	0.3441		0.46	0.4063		0.3628	0.4924	0.5463		0.4149	0.53	0.586	0.531	0.6888	0.582	0.6703	0.6978	0.6372	0.6739		1908	0.6087	0.3648	0.2354	0.5405	0.5219	0.4017	0.4314	0.5663	0.4579	0.454		0.4242		0.6926	0.541	0.7329		0.6621	0.6617	0.7915	0.6588
	1912.5		0.2972	0.4035		0.2811	0.3415		0.4543	0.4057		0.3604	0.4937	0.5436		0.4145	0.5302	0.5839	0.5317	0.6866	0.577	0.6696	0.6988	0.6414	0.6742		1912.5	0.6099	0.3671	0.234	0.5379	0.5257	0.3999	0.4272	0.5635	0.456	0.4492		0.4247		0.697	0.5383	0.7341		0.6608	0.6573	0.7905	0.6561
	1917		0.3037	0.4041		0.2809	0.3435		0.4567	0.4058		0.3613	0.4985	0.5457		0.4206	0.5327	0.5813	0.531	0.6867	0.5796	0.6698	0.6948	0.6372	0.6705		1917	0.606	0.3661	0.2351	0.5404	0.5178	0.4001	0.428	0.5677	0.4545	0.4476		0.4241		0.688	0.5367	0.7344		0.6605	0.6575	0.7851	0.6541
	1921.5		0.2971	0.4035		0.2786	0.342		0.4505	0.4019		0.3606	0.4919	0.5452		0.4185	0.5262	0.5851	0.5339	0.6905	0.5807	0.67	0.6939	0.6361	0.6699		1921.5	0.6086	0.3682	0.2362	0.5395	0.5226	0.3973	0.4283	0.565	0.4539	0.4502		0.4216		0.6949	0.5355	0.7333		0.6629	0.6602	0.7921	0.652
	1926		0.2967	0.4002		0.2783	0.3409		0.4543	0.402		0.3621	0.4945	0.5461		0.4153	0.5328	0.5816	0.5293	0.6842	0.5768	0.6717	0.7008	0.6396	0.6752		1926	0.6074	0.3637	0.234	0.5381	0.5183	0.4001	0.427	0.5641	0.4556	0.4461		0.4228		0.6909	0.5361	0.7321		0.6618	0.659	0.7872	0.6552
	1930.5		0.298	0.4012		0.2778	0.3421		0.4525	0.4005		0.3603	0.4942	0.5425		0.416	0.5291	0.5874	0.5347	0.6859	0.5779	0.667	0.6953	0.6361	0.6707		1930.5	0.6061	0.3662	0.2299	0.5352	0.5161	0.3985	0.4252	0.5629	0.4544	0.4467		0.423		0.688	0.5403	0.7344		0.6592	0.6581	0.7864	0.656
	1935		0.2994	0.3993		0.2784	0.3391		0.4512	0.4005		0.3582	0.4929	0.539		0.4129	0.5262	0.5805	0.5269	0.6856	0.5791	0.6681	0.6939	0.6362	0.6722		1935	0.61	0.3635	0.2334	0.532	0.5188	0.3992	0.4234	0.5629	0.4529	0.4498		0.4193		0.6885	0.5346	0.7373		0.6608	0.656	0.7877	0.6583
	1939.5		0.2962	0.3999		0.2785	0.3362		0.4518	0.4027		0.3576	0.4888	0.5457		0.4151	0.5288	0.5805	0.5284	0.6829	0.5833	0.6691	0.6981	0.6332	0.6731		1939.5	0.6107	0.3623	0.2308	0.5349	0.5161	0.3984	0.4261	0.5659	0.4546	0.4486		0.418		0.6909	0.541	0.7346		0.6574	0.6559	0.7873	0.6522
	1944		0.2946	0.4018		0.2793	0.3363		0.4497	0.397		0.3608	0.4894	0.5406		0.4161	0.5269	0.5839	0.5295	0.6848	0.5775	0.6703	0.6974	0.6392	0.6711		1944	0.6079	0.3622	0.2275	0.5358	0.5174	0.4005	0.4259	0.5597	0.4516	0.4459		0.4198		0.6974	0.536	0.7331		0.6626	0.6548	0.7852	0.6493
	1948.5		0.2919	0.3976		0.2743	0.3364		0.4499	0.3971		0.3548	0.4913	0.5419		0.4146	0.5267	0.5825	0.5304	0.6828	0.5784	0.6716	0.6996	0.6365	0.6742		1948.5	0.608	0.362	0.2309	0.5364	0.5153	0.3979	0.4254	0.5586	0.452	0.4464		0.4212		0.6919	0.5332	0.7327		0.6609	0.6584	0.7854	0.6546
	1953		0.2919	0.3978		0.2734	0.3341		0.4481	0.3977		0.3551	0.4874	0.5358		0.4125	0.5215	0.5821	0.5294	0.685	0.5749	0.6696	0.6958	0.6362	0.6713		1953	0.6063	0.3587	0.2261	0.5333	0.5105	0.3968	0.4273	0.5556	0.4503	0.4426		0.4185		0.6921	0.5351	0.7316		0.6604	0.6542	0.7906	0.6573
	1957.5		0.2939	0.3977		0.2736	0.3335		0.4491	0.3992		0.352	0.489	0.5353		0.412	0.5278	0.5772	0.5268	0.6848	0.5768	0.6715	0.6959	0.6397	0.671		1957.5	0.6078	0.3608	0.2298	0.5367	0.5137	0.3915	0.4179	0.5586	0.4484	0.4433		0.4204		0.6907		0.7344		0.6557	0.6562	0.7859	0.653
	1962		0.2919	0.3939		0.2762	0.3314		0.4447	0.3963		0.3546	0.4881	0.5434		0.411	0.5247	0.5792	0.5285	0.682	0.5785	0.6675	0.6948	0.6358	0.6736		1962	0.6027	0.3576	0.226	0.5343	0.5137	0.3959	0.4213	0.5587	0.4484	0.4439		0.4167		0.6893		0.7328		0.657	0.6609	0.7842	0.6527
	1966.5		0.2907	0.3923		0.2702	0.3337		0.4474	0.394		0.3523	0.4868	0.5368		0.4086	0.5223	0.5791	0.5304	0.685	0.5768	0.6676	0.6992	0.6387	0.6693		1966.5	0.6029	0.3604	0.2242	0.5314	0.5137	0.3938	0.4216	0.5583	0.4491	0.4452		0.4174		0.6911		0.7323		0.6552	0.6609	0.7829	0.6533
	1971		0.2897	0.389		0.272	0.331		0.4453	0.3958		0.3527	0.4846	0.5364		0.4116	0.5241	0.5809	0.5296	0.6862	0.5755	0.6671	0.6959	0.637	0.6688		1971	0.6052	0.3586	0.2242	0.5294	0.5124	0.392	0.4226	0.5579	0.4514	0.4416		0.4173		0.6904		0.7308		0.6567	0.6602	0.7881	0.6526
	1975.5		0.2907	0.3925		0.2711	0.3298		0.4489	0.3945		0.3555	0.485	0.5371		0.4074	0.5215	0.5815	0.5236	0.6816	0.5747	0.6668	0.6936	0.6347	0.6713		1975.5	0.6026	0.3573	0.2226	0.5279	0.5146	0.3923	0.4193	0.554	0.4476	0.4427		0.4162		0.6901		0.7347		0.6574	0.6534	0.7886	0.6513
	1980		0.2915	0.3894		0.2723	0.3312		0.4465	0.3918		0.3526	0.4839	0.5363		0.41	0.5185	0.5766	0.5246	0.6874	0.5755	0.6633	0.6984	0.6396	0.6698		1980	0.6039	0.3598	0.2222	0.5313	0.5072	0.389	0.4178	0.5582	0.4431	0.4471		0.4145		0.6917		0.7343		0.6521	0.6585	0.786	0.6537
	1984.5		0.2873	0.3912		0.2668	0.3283		0.447	0.3928		0.3511	0.4811	0.5387		0.4074	0.5244	0.578	0.5299	0.6839	0.5736	0.6675	0.6944	0.6354	0.6689		1984.5	0.6023	0.3584	0.2211	0.5306	0.5096	0.3915	0.4209	0.5543	0.4489	0.4438		0.4174		0.6876		0.7303		0.6565	0.6531	0.7849	0.6522
	1989		0.2897	0.3883		0.2716	0.3277		0.4432	0.3923		0.3554	0.483	0.5349		0.4082	0.5235	0.5753	0.5269	0.6813	0.5768	0.6663	0.6942	0.6322	0.6716		1989	0.6003	0.3521	0.2187	0.5297	0.5106	0.3905	0.4183	0.5554	0.4481	0.4402		0.4155		0.6849		0.7341		0.6553	0.6531	0.7895	0.6518
	1993.5		0.2873	0.3885		0.2689	0.3311		0.4437	0.3896		0.3473	0.4807	0.5374		0.4075	0.5242	0.5776	0.5245	0.6821	0.5752	0.6685	0.6955	0.634	0.6699		1993.5	0.6015	0.3557	0.2208	0.5288	0.5075	0.3921	0.4176	0.5511	0.4419	0.4402		0.4121		0.6863		0.7313		0.652	0.657	0.7887	0.6532
	1998		0.2848	0.3856		0.2702	0.3276		0.4454	0.391		0.3482	0.4815	0.5388		0.4054	0.5224	0.5783	0.5261	0.6811	0.575	0.6662	0.6983	0.6354	0.6714		1998	0.6028	0.3518	0.2189	0.5296	0.5087	0.3896	0.4172	0.5506	0.4494	0.4373		0.4105		0.6861		0.7285		0.6571	0.6549	0.7851	0.6514
	2002.5		0.2861	0.3851		0.2687	0.3261		0.4425	0.3895		0.3472	0.4802	0.5326		0.4038	0.5138	0.5795	0.5249	0.6827	0.5747	0.6667	0.6931	0.6363	0.668		2002.5	0.5966	0.355	0.2191	0.5282	0.5058	0.3893	0.4191	0.5526	0.4442	0.4435		0.4131		0.6806		0.7301		0.6556	0.6537	0.7871	0.6508
	2007		0.2879	0.3858		0.2681	0.3253		0.4418	0.3905		0.3498	0.4804	0.5333		0.4032	0.5194	0.5744	0.5245	0.6822	0.5727	0.667	0.6945	0.6357	0.6699		2007	0.5987	0.3536	0.2172	0.526	0.5057	0.3899	0.4158	0.5532	0.445	0.4424		0.4132		0.6879		0.7333		0.6562	0.6542	0.785	0.6518
	2011.5		0.285	0.3832		0.2679	0.3259		0.444	0.387		0.3514	0.4807	0.5331		0.4046	0.5239	0.5793	0.5224	0.6823	0.5724	0.6635	0.6903	0.6339	0.67		2011.5	0.5959	0.3523	0.2177	0.5257	0.5062	0.3896	0.4178	0.5485	0.4441	0.4382		0.4116		0.6864		0.7304		0.6535	0.6551	0.7823	0.6533
	2016		0.2885	0.3819		0.2662	0.3249		0.4448	0.3859		0.3452	0.477	0.5319		0.4041	0.5207	0.5788	0.526	0.6783	0.5751	0.6625	0.6944	0.6374	0.6723		2016	0.5972	0.3527	0.2174	0.5233	0.504	0.39	0.4129	0.5494	0.4426	0.4392		0.4104		0.6852		0.7304		0.6545	0.6555	0.7883	0.6546
	2020.5		0.2834	0.3828		0.261	0.3244		0.4399	0.3858		0.3483	0.476	0.5302		0.4053	0.5187	0.5792	0.5247	0.6777	0.5717	0.666	0.6963	0.6326	0.6684		2020.5	0.6011	0.3513	0.2156	0.5245	0.5037	0.3871	0.4174	0.5519	0.4451	0.4407		0.4096		0.6828		0.7321		0.6561	0.6537	0.7881	0.6523
	2025		0.2846	0.3834		0.2646	0.3252		0.4393	0.3835		0.3465	0.4753	0.533		0.4011	0.5168	0.5759	0.5248	0.6756	0.569	0.6631	0.693	0.6326	0.6709		2025	0.5987	0.3517	0.2158	0.5228	0.5035	0.3858	0.4153	0.5504	0.4408	0.4375		0.409		0.6887		0.7281		0.6516	0.6535	0.7819	0.6516
	2029.5		0.2823	0.381		0.2602	0.3209		0.4416	0.3857		0.348	0.478	0.5295		0.3997	0.5201	0.5773	0.5177	0.6827	0.5724	0.6612	0.6904	0.6342	0.6694		2029.5	0.5995	0.3524	0.2143	0.5257	0.5008	0.3857	0.4148	0.5449	0.4386	0.4375		0.4072		0.6828		0.729		0.6547	0.6508	0.7852	0.6559
	2034		0.2841	0.3814		0.2644	0.3206		0.439	0.3891		0.3431	0.4769	0.5292		0.4039	0.5198	0.573	0.5245	0.6827	0.572	0.6637	0.6912	0.6348	0.673		2034	0.594	0.3496	0.2122	0.5256	0.4998	0.3864	0.4128	0.5498	0.439	0.4388		0.41		0.6866		0.7332		0.6542	0.6539	0.7872	0.6508
	2038.5		0.2844	0.3795		0.2656	0.3201		0.4404	0.3855		0.3474	0.4749	0.5326		0.3958	0.5182	0.5738	0.5202	0.6825	0.5713	0.6667	0.6943	0.6319	0.6696		2038.5	0.5993	0.3512	0.2119	0.5212	0.4987	0.3828	0.414	0.5467	0.4381	0.4347		0.4055		0.6819		0.7313		0.6544	0.6559	0.7796	0.6551
	2043		0.2803	0.3788		0.2603	0.3188		0.4384	0.382		0.3451	0.4737	0.5327		0.3984	0.519	0.5774	0.5224	0.6775	0.5708	0.6628	0.6933	0.639	0.6696		2043	0.5976	0.3474	0.2124		0.4982	0.3849	0.4108	0.5496	0.4384	0.4363		0.4076		0.6851		0.7259		0.6508	0.6517	0.7854	0.6509
	2047.5		0.2796	0.3777		0.2611	0.319		0.4373	0.3806		0.3424	0.4759	0.5274		0.4003	0.5169	0.5715	0.5221	0.6812	0.5706	0.6661	0.6933	0.6326	0.668		2047.5	0.5991	0.349	0.2097		0.4983	0.3859	0.4128	0.5431	0.4361	0.4348		0.4094		0.6846		0.7313		0.6545	0.6547	0.7828	0.6525
	2052		0.2803	0.3757		0.257	0.318		0.437	0.3842		0.3423	0.4734	0.528		0.3992	0.5113	0.5756	0.5216	0.6775	0.5713	0.6604	0.6935	0.6345	0.665		2052	0.5957	0.3468	0.2107		0.4988	0.3851	0.4112	0.5448	0.4378	0.4329		0.4081		0.6846		0.7299		0.6546	0.6532	0.7846	0.6529
	2056.5		0.2815	0.3775		0.2573	0.3158		0.4382	0.3817		0.3437	0.4746	0.5313		0.3994	0.5173	0.5731	0.5222	0.679	0.5695	0.6637	0.6916	0.6305	0.6693		2056.5	0.5915	0.3428	0.2097		0.4966	0.3817	0.4084	0.5464	0.436	0.4342		0.4052		0.6827		0.7277		0.6524	0.6537	0.7806	0.649
	2061		0.2796	0.3758		0.2568	0.3148		0.4352	0.3777		0.3394	0.4705	0.5261		0.3995	0.5106	0.5748	0.5229	0.6819	0.5712	0.6655	0.6918	0.6349	0.6681		2061	0.5988	0.348	0.2072		0.4963	0.3796	0.4092	0.5482	0.4354	0.4364		0.4029		0.6818		0.7322		0.6506	0.6528	0.7855	0.6497
	2065.5		0.2777	0.3726		0.2563	0.3164		0.4377	0.3758		0.3413	0.469	0.5256		0.3962	0.5153	0.571	0.5185	0.6798	0.5714	0.6649	0.6914	0.6339	0.6678		2065.5	0.593	0.3441	0.2086		0.4986	0.3811	0.4102	0.541	0.434	0.4314		0.4052		0.6802		0.7299		0.6524	0.6552	0.7818	0.6534
	2070		0.2792	0.3716		0.2577	0.3161		0.4363	0.3795		0.3451	0.4697	0.5245		0.3962	0.5147	0.5694	0.5187	0.6792	0.5714	0.663	0.692	0.6308	0.6677		2070	0.5928	0.3461	0.2066		0.4989	0.3809	0.4135	0.5468	0.4349	0.4318		0.4034		0.6796		0.7286		0.6521	0.6527	0.781	0.6546
	2074.5		0.2762	0.3711		0.2558	0.3166		0.4357	0.3791		0.3382	0.4701	0.5252		0.3966	0.5108	0.5719	0.5186	0.6741	0.5676	0.6606	0.6917	0.6319	0.668		2074.5	0.5965	0.3436	0.2054		0.4944	0.3786	0.4083	0.5424	0.4373	0.4297		0.4045		0.6828		0.7258		0.6506	0.6535	0.7865	0.651
	2079		0.275	0.3693		0.254	0.3131		0.4366	0.3767		0.3388	0.4678	0.5252		0.3923	0.5155	0.5723	0.5218	0.6761	0.5717	0.6625	0.6931	0.6348	0.6699		2079	0.5911	0.342	0.2039		0.4966	0.3786	0.4084	0.5425	0.4347	0.4306		0.4067		0.6817		0.7278		0.6539	0.6557	0.7821	0.6507
	2083.5		0.2733	0.3716		0.2565	0.315		0.4361	0.3794		0.3401	0.4724	0.522		0.396	0.5141	0.5719	0.5191	0.6798	0.57	0.6623	0.6908	0.6288	0.6698		2083.5	0.5903	0.3471	0.2033		0.4971	0.382	0.4057	0.5424	0.4345	0.4332		0.4034		0.6844		0.7303		0.6496	0.6518	0.7879	0.6496
	2088		0.2724	0.3684		0.256	0.3134		0.4344	0.3764		0.3382	0.4704	0.529		0.3921	0.5154	0.5757	0.5208	0.6752	0.5702	0.6601	0.6924	0.6331	0.6669		2088	0.5923	0.3413	0.2016		0.4895	0.3757	0.406	0.5396	0.4343	0.4311		0.4013		0.6773		0.728		0.6512	0.653	0.7838	0.6522
	2092.5		0.2759	0.3669		0.2535	0.3126		0.4353	0.3768		0.3354	0.4697	0.5225		0.3921	0.5127	0.5657	0.5164	0.6745	0.5674	0.6563	0.6875	0.6316	0.6669		2092.5	0.5912	0.3439	0.2021		0.4934	0.3744	0.4062	0.5409	0.4329	0.4332		0.4021		0.6811		0.7299		0.6486	0.6525	0.781	0.652
	2097		0.2743	0.3688		0.2536	0.309		0.4336	0.3758		0.3366	0.4679	0.525		0.3906	0.5118	0.5738	0.5169	0.6754	0.5665	0.6583	0.6882	0.632	0.6673		2097	0.5899	0.3426	0.2007		0.4934	0.3794	0.4065	0.5424	0.4361	0.4293		0.3992		0.6802		0.7267		0.6489	0.6569	0.7822	0.6484
	2101.5		0.2717	0.3648		0.251	0.31		0.4329	0.373		0.3399	0.4709	0.5235		0.3912	0.5091	0.5641	0.5165	0.6738	0.5668	0.6617	0.6916	0.6311	0.668		2101.5	0.5885	0.3382	0.1998		0.492	0.3738	0.4027	0.5388	0.4318	0.4262		0.3985		0.6777		0.7262		0.6478	0.6527	0.7799	0.6512
	2106		0.2735	0.3645		0.2498	0.3088		0.4314	0.3698		0.3431	0.4672	0.5213		0.3909	0.5117	0.5693	0.5203	0.6767	0.5663	0.6581	0.6944	0.6335	0.6692		2106	0.5891	0.3374	0.1981		0.4876	0.3754	0.4062	0.5385	0.4337	0.4277		0.3974		0.6804		0.7281		0.6534	0.6501	0.777	0.647
	2110.5		0.2693	0.3674		0.2515	0.3084		0.4336	0.3736		0.3364	0.4654	0.519		0.3917	0.5088	0.5662	0.5145	0.6757	0.5696	0.6585	0.6888	0.632	0.6646		2110.5	0.59	0.3388	0.1993		0.4901	0.3757	0.405	0.5397	0.425	0.4306		0.3988		0.6814		0.7268		0.6476	0.6528	0.7834	0.6519
	2115		0.2682	0.3644		0.2505	0.3042		0.4348	0.3728		0.335	0.4622	0.5199		0.3884	0.5105	0.5717	0.5153	0.6781	0.5662	0.6626	0.6902	0.6266	0.6657		2115	0.5893	0.3354	0.1968		0.4899	0.3737	0.4034	0.5385	0.4289	0.4284		0.4005		0.6793		0.7287		0.6485	0.654	0.7831	0.6507
	2119.5		0.2697	0.3649		0.2498	0.307		0.4309	0.3692		0.3364	0.4624	0.5191		0.3881	0.5087	0.5613	0.5148	0.6741	0.5696	0.6594	0.6913	0.6295	0.6673		2119.5	0.5888	0.3386	0.1971		0.4848	0.3746	0.4059	0.5368	0.4305	0.4278		0.4015		0.6776		0.7281		0.6477	0.6495	0.7813	0.647
	2124		0.2698	0.3629		0.245	0.3042		0.4294	0.3717		0.334	0.466	0.5223		0.3892	0.5107	0.5668	0.5186	0.676	0.5682	0.6611	0.6885	0.6333	0.666		2124	0.5889	0.338	0.1968		0.4915	0.3738	0.4005	0.5371	0.4309	0.4267		0.3979		0.6806		0.7291		0.6469	0.6507	0.7807	0.6496
	2128.5		0.2675	0.3629		0.2483	0.303		0.4292	0.3692		0.3348	0.464	0.5182		0.3885	0.5106	0.5711	0.5118	0.6753	0.5672	0.6574	0.6879	0.6328	0.6663		2128.5	0.5888	0.3383	0.195		0.4877	0.3738	0.401	0.5394	0.434	0.4239		0.3975		0.6751		0.7252		0.65	0.6509	0.781	0.6484
	2133		0.2701	0.3628		0.2467	0.3058		0.4313	0.3702		0.3345	0.4598	0.5164		0.3887	0.5107	0.5691	0.5151	0.6737	0.5656	0.6574	0.6947	0.635	0.6655		2133	0.587	0.3369	0.1939		0.4831	0.3712	0.4014	0.5351	0.425	0.4229		0.3947		0.6751		0.7293		0.6466	0.6512	0.7797	0.649
	2137.5		0.2654	0.3625		0.2457	0.3032		0.4285	0.3686		0.3325	0.4618	0.5156		0.3826	0.5123	0.5641	0.5125	0.6705	0.5665	0.6558	0.6893	0.6312	0.6682		2137.5	0.5885	0.336	0.1943		0.4844	0.3695	0.4022	0.5349	0.4301	0.4225		0.3929		0.677		0.7298		0.6463	0.6482	0.7811	0.6466
	2142		0.2668	0.3616		0.2467	0.3035		0.4298	0.3671		0.3341	0.4603	0.5164		0.3875	0.5084	0.567	0.5132	0.6727	0.5706	0.6587	0.6889	0.6313	0.6655		2142	0.5855	0.3369	0.1931		0.4864	0.371	0.3998	0.5347	0.4282	0.4204		0.3934		0.6769		0.7267		0.6473	0.648	0.7771	0.6473
	2146.5		0.2671	0.3612		0.2438	0.3003		0.4245	0.3661		0.333	0.4618	0.5158		0.3887	0.5075	0.5619	0.512	0.6741	0.5633	0.6598	0.6892	0.6309	0.6644		2146.5	0.587	0.3322	0.1919		0.4851	0.3721	0.4001	0.5351	0.4263	0.4212		0.3953		0.677		0.7242		0.6433	0.6502	0.7843	0.6455
	2151		0.2669	0.3575		0.2433	0.2998		0.43	0.3649		0.3325	0.4577	0.5171		0.383	0.5078	0.5651	0.5115	0.6754	0.5629	0.6566	0.6883	0.6333	0.6644		2151	0.585	0.3343	0.1912		0.4848	0.3667	0.3979	0.5307	0.4267	0.4223		0.3942		0.6785		0.7318		0.642	0.6542	0.7796	0.6492
	2155.5		0.2646	0.358		0.2431	0.299		0.4285	0.3656			0.4637	0.5168		0.3852	0.5076	0.5653	0.5149	0.6763	0.564	0.6585	0.6867	0.6312	0.6657		2155.5	0.5856	0.3337	0.1929		0.486	0.3702	0.4015	0.5297	0.4281	0.4216		0.3966		0.6762		0.7252		0.6468	0.6478	0.7777	0.6517
	2160		0.2646	0.3554		0.2406	0.2981		0.4267	0.3636			0.4576	0.5171		0.3827	0.5065	0.5631	0.5103	0.6751	0.565	0.6606	0.691	0.6288	0.6646		2160	0.5847	0.3301	0.1892		0.4838	0.3701	0.3981	0.5323	0.4236	0.422		0.3921		0.6781		0.7242		0.6449	0.648	0.7771	0.6456
	2164.5		0.2623	0.3551		0.2437	0.2991		0.4303	0.3634			0.4566	0.515		0.3848	0.5114	0.5644	0.5105	0.6712	0.563	0.6586	0.6869	0.6283	0.6641		2164.5	0.584	0.3313	0.189		0.4779	0.3675	0.3954	0.5357	0.4238	0.4234		0.3888		0.6754		0.7242		0.6434	0.6478	0.7802	0.6489
	2169		0.2608	0.3527		0.2402	0.2992		0.4272	0.3622			0.457	0.5083		0.3849	0.5056	0.5608	0.5139	0.6682	0.567	0.6563	0.688	0.6299	0.6676		2169	0.5799	0.3312	0.1894		0.4828	0.3687	0.3973	0.5314	0.4233	0.4196		0.3899		0.6732		0.7294		0.6459	0.6499	0.7788	0.6477
	2173.5		0.2627	0.352		0.2428	0.2971		0.4265	0.3622			0.455	0.5146		0.3782	0.504	0.5658	0.5094	0.6685	0.562	0.6601	0.689	0.628	0.6638		2173.5	0.5825	0.3286	0.1887		0.4846	0.3675	0.3999	0.5322	0.4216	0.419		0.3909		0.677		0.7267		0.6436	0.647	0.7836	0.6485
	2178		0.2609	0.3561		0.2371	0.2977		0.4276	0.3636			0.4549	0.5107		0.3799	0.5054	0.5613	0.5111	0.6744	0.5656	0.6552	0.6895	0.6316	0.6649		2178	0.5834	0.3317	0.1869		0.4826	0.3663	0.3986	0.5273	0.422	0.4182		0.3938		0.6775		0.7249		0.6441	0.6484	0.7818	0.6447
	2182.5		0.2591	0.3518		0.2399	0.2965		0.4269	0.3593			0.4554	0.5152		0.3801	0.506	0.5639	0.5065	0.67	0.56	0.6576	0.6879	0.6279	0.6613		2182.5	0.582	0.328	0.185		0.4774	0.3645	0.3983	0.5283	0.4217	0.4181		0.3914		0.6695		0.7242		0.6438	0.6471	0.7809	0.6481
	2187		0.2601	0.3526			0.2928		0.422	0.3593			0.4512	0.5107		0.3803	0.5025	0.561	0.5108	0.6706	0.5602	0.6563	0.689	0.6317	0.6641		2187	0.5842	0.3285	0.1856		0.4811	0.3623	0.3955	0.5316	0.4213	0.4162		0.3899		0.6746		0.7278		0.6425	0.6494	0.7833	0.6477
	2191.5		0.2617	0.3508			0.2948		0.4184	0.3574			0.4529	0.5141		0.3785	0.5018	0.5625	0.507	0.6725	0.5632	0.6548	0.6856	0.6321	0.6642		2191.5		0.3255	0.1837		0.4772	0.3657	0.3929	0.5272	0.4231	0.4169		0.3897		0.6735		0.7261		0.6417	0.6487	0.7778	0.6483
	2196		0.2604	0.35			0.2961		0.4276	0.3602			0.456	0.5108		0.3796	0.5026	0.5604	0.5075	0.6734	0.5633	0.6549	0.6876	0.6294	0.6618		2196		0.3262	0.1819		0.476	0.3656	0.3973	0.5269	0.4217	0.4191		0.3862		0.6743		0.7289		0.6389	0.6479	0.7742	0.6478
	2200.5		0.2557	0.348			0.2935		0.4229	0.3583			0.4525	0.5082		0.3778	0.5022	0.5609	0.5117	0.669	0.5637	0.6571	0.687	0.6281	0.6642		2200.5		0.3253	0.1842		0.4813	0.3628	0.392	0.5267	0.4192	0.4165		0.3872		0.6731		0.72		0.6405	0.645	0.7753	0.6471
	2205		0.2581	0.3506			0.2904		0.4205	0.3578			0.4477	0.5107		0.3772	0.5025	0.5587	0.5083	0.6719	0.5598	0.6567	0.6862	0.6298	0.6656		2205		0.3273	0.1821		0.4778	0.3639	0.3943	0.5261	0.421	0.417		0.3874		0.672		0.7225		0.6446	0.6469	0.7794	0.6472
	2209.5		0.2562	0.3454			0.2916		0.4226	0.3577			0.4517	0.51		0.3767	0.5029	0.5597	0.5084	0.672	0.5614	0.6557	0.6861	0.6311	0.6649		2209.5		0.3231	0.1823		0.4776	0.362	0.3919	0.5258	0.419	0.412		0.3899		0.6722		0.7244		0.643	0.648	0.7763	0.6453
	2214		0.2552	0.349			0.2929		0.4213	0.3538			0.4499	0.5078		0.3754	0.4987	0.5631	0.5083	0.6692	0.5643	0.6548	0.6913	0.6284	0.6632		2214		0.3262	0.1814		0.4765	0.36	0.3969	0.5248	0.419	0.4167		0.3872		0.6751		0.7234		0.6424	0.6464	0.7767	0.6441
	2218.5		0.2573	0.3452			0.2896		0.42	0.354			0.4512	0.5085		0.3775	0.4999	0.5573	0.5071	0.6703	0.5595	0.6575	0.6867	0.6293	0.661		2218.5		0.3221	0.1811		0.471	0.3591	0.3937	0.5245	0.4188	0.416		0.3855		0.6725		0.7237		0.6413	0.6522	0.7752	0.6457
	2223		0.2536	0.3449			0.2927		0.4206	0.3562			0.451	0.509		0.3746	0.5006	0.553	0.5079	0.6702	0.5599	0.6546	0.6883	0.627	0.6639		2223		0.3263	0.1803		0.4718	0.3583	0.3932	0.5224	0.4191	0.416		0.3881		0.6716		0.7221		0.6422	0.6427	0.7769	0.6465
	2227.5		0.2523	0.3435			0.291		0.418	0.3528			0.4467	0.5082		0.3766	0.501	0.5559	0.5039	0.6689	0.5581	0.6528	0.6857	0.6304	0.6639		2227.5		0.3218	0.1799		0.4734	0.3614	0.3891	0.5206	0.4143	0.4093		0.3813		0.6715		0.7244		0.6399	0.652	0.7764	0.6462
	2232		0.251	0.3421			0.29		0.4182				0.4496	0.5069		0.3734	0.4996	0.557	0.5053	0.6698	0.5607	0.6533	0.6878	0.6301	0.6648		2232		0.3213	0.1784		0.4735	0.3564	0.3882	0.5204	0.4167	0.4141		0.3828		0.6722		0.7225		0.6379	0.645	0.7763	0.6483
	2236.5		0.2546	0.3419			0.2892		0.4174				0.4462	0.5054		0.3751	0.4995	0.5554	0.5043	0.6685	0.5587	0.6532	0.6861	0.6288	0.6608		2236.5		0.3226	0.1785		0.4732	0.3587	0.3914	0.5206	0.4168	0.4113		0.3818		0.6691		0.7234		0.641	0.6497	0.7794	0.6471
	2241		0.253	0.3399			0.2887		0.4159				0.4478	0.5061		0.3744	0.4979	0.5578	0.5038	0.6693	0.5587	0.6534	0.6854	0.6252	0.6609		2241		0.3212	0.175		0.4724	0.3553	0.3885	0.5224	0.4166	0.4107		0.3816		0.6718		0.7189		0.6384	0.6476	0.7771	0.6443
	2245.5		0.2518	0.3425			0.2873		0.4215				0.4483	0.5047		0.3737	0.499	0.5595	0.5046	0.6671	0.559	0.6539	0.6844	0.6282	0.6638		2245.5		0.3223	0.1758		0.4688	0.3549	0.3873	0.5214	0.4127	0.4121		0.3848		0.6698		0.7213		0.6374	0.6485	0.7769	0.6457
	2250		0.2485	0.3402			0.2865		0.4198				0.4458	0.5076		0.3718	0.497	0.5585	0.5081	0.6684	0.5627	0.6574	0.6825	0.6247	0.6613		2250		0.3207	0.1746		0.4712	0.355	0.3892	0.5164	0.4145	0.4119		0.3846		0.6725		0.7221		0.6406	0.6512	0.78	0.6463
	2254.5		0.2471	0.3387			0.2874		0.4161				0.4453	0.5029		0.3719	0.493	0.5554	0.5049	0.6717	0.5576	0.6527	0.685	0.6274	0.6622		2254.5		0.319	0.1755		0.4701	0.3542	0.3864	0.5213	0.4139	0.4119		0.3835		0.6671		0.7215		0.6386	0.6433	0.7737	0.6458
	2259		0.2491	0.3385			0.2844		0.416				0.4431	0.5018		0.372	0.4968	0.5546	0.5048	0.668	0.5591	0.6533	0.6866	0.6283	0.6651		2259		0.3175	0.1732		0.4666	0.3573	0.385	0.52	0.4143	0.4118		0.3799		0.6693		0.7225		0.6367	0.6505	0.7765	0.6456
	2263.5		0.2494	0.3366			0.2866		0.4218				0.4438	0.5011		0.369	0.4977	0.5543	0.5039	0.6678	0.5562	0.6528	0.6876	0.6264	0.6634		2263.5		0.3176	0.1733		0.4658	0.3556	0.3889	0.5155	0.4158	0.4104		0.3795		0.6725		0.7209		0.6392	0.6435	0.7788	0.6457
	2268		0.2515	0.3363			0.2842		0.4155				0.4442	0.4989		0.3689	0.4997	0.5532	0.504	0.67	0.5582	0.6506	0.6848	0.627	0.6625		2268		0.3161	0.1726		0.4691	0.3533	0.3842	0.5181	0.4075	0.4114		0.3801		0.6687		0.7263		0.6395	0.6432	0.7786	0.6454
	2272.5		0.2471	0.3379			0.2831		0.4178				0.442	0.5009		0.3718	0.4971	0.555	0.5023	0.6695	0.5554	0.6497	0.6849	0.6265	0.6637		2272.5		0.3161	0.1731		0.4652	0.353	0.3856	0.5164	0.412	0.4095		0.3784		0.6691		0.722		0.6357	0.6493	0.7754	0.6437
	2277		0.2498	0.3365			0.2806		0.4158				0.4426	0.5015		0.3693	0.4949	0.5524	0.502	0.6689	0.5558	0.6544	0.6833	0.6293	0.6652		2277		0.3152	0.1723		0.4649	0.3535	0.3861	0.5144	0.4087	0.4083		0.38		0.6743		0.7173		0.6398	0.6461	0.7784	0.6441
	2281.5		0.2465				0.2809		0.4132				0.44	0.4994		0.3675	0.4981	0.5525	0.5013	0.6684	0.5578	0.6539	0.6886	0.6269	0.661		2281.5		0.3139	0.171		0.467	0.3526	0.3852	0.5163	0.414	0.4062		0.3717		0.6716		0.7212		0.6337	0.6457	0.7728	0.6438
	2286		0.2462				0.283		0.4137				0.4409	0.5026		0.3702	0.496	0.5519	0.4997	0.6634	0.556	0.6529	0.6869	0.6299	0.6608		2286		0.316	0.1683		0.4652	0.3509	0.3852	0.5142	0.4102	0.4044		0.3801		0.6707		0.7162		0.6365	0.6465	0.773	0.6455
	2290.5		0.2456				0.2842		0.4121				0.4393	0.5013		0.3672	0.4951	0.5539	0.5013	0.6639	0.5558	0.6484	0.6888	0.6271	0.6621		2290.5		0.3141	0.1673		0.466	0.3525	0.3821	0.5132	0.4088	0.4065		0.378		0.6682		0.7213		0.6417	0.6436	0.7744	0.6478
	2295		0.2461				0.281		0.4123				0.4436	0.4977		0.3702	0.494	0.5522	0.5004	0.665	0.5538	0.6509	0.6808	0.6279	0.6594		2295		0.3151	0.1678		0.4656	0.3495	0.3817	0.5142	0.4092	0.4016		0.377		0.6688		0.7176		0.6376	0.6449	0.7735	0.6429
	2299.5		0.2432				0.2799		0.4135				0.4405	0.5007		0.3677	0.4925	0.5509	0.4992	0.6669	0.5576	0.6504	0.6812	0.627	0.6608		2299.5		0.3144	0.1668		0.4653	0.3487	0.3818	0.5117	0.4084	0.4084		0.3776		0.6674		0.7203		0.6356	0.6451	0.7753	0.6458
	2304		0.2432				0.2806		0.4086				0.4387	0.4989		0.3674	0.495	0.5512	0.5034	0.664	0.5534	0.6523	0.6815	0.6268	0.6623		2304		0.3119	0.1651		0.4617	0.3497	0.3816	0.5141	0.4114	0.4049		0.375		0.6687		0.7201		0.6368	0.6464	0.778	0.6456
	2308.5		0.2417				0.2782		0.4127				0.4404	0.4981		0.3664	0.4959	0.5496	0.4977	0.6667	0.5538	0.6517	0.6844	0.6255	0.6591		2308.5		0.3119	0.1687		0.4615	0.3492	0.3823	0.5117	0.4073	0.4015		0.3753		0.6671		0.7213		0.6339	0.6421	0.7782	0.6415
	2313		0.2419				0.2784		0.4119				0.436	0.4983		0.3668	0.4939	0.5496	0.5007	0.6634	0.5568	0.6522	0.6809	0.6267	0.6604		2313		0.3114	0.1646		0.4568	0.3497	0.3823	0.5131	0.4046	0.4043		0.3741		0.6657		0.7214		0.6334	0.6447	0.7778	0.6461
	2317.5		0.2424				0.2759		0.4119				0.4392	0.4956		0.3658	0.4944	0.551	0.5	0.6644	0.5569	0.6528	0.684	0.6252	0.6625		2317.5		0.3091	0.1649		0.4594	0.3458	0.3828	0.5126	0.4077	0.4017		0.3722		0.6663		0.7193		0.6345	0.644	0.7786	0.6473
	2322		0.2424				0.2804		0.4094				0.4345	0.4964		0.363	0.4918	0.5496	0.4973	0.6658	0.5548	0.6474	0.6832	0.6243	0.6617		2322		0.3099	0.163		0.4604	0.3472	0.3799	0.5106	0.4055	0.4008		0.3763		0.6683		0.7134		0.6341	0.6443	0.772	0.6445
	2326.5		0.2408				0.2788		0.4122				0.4367	0.4991		0.3619	0.489	0.5466	0.4994	0.6684	0.557	0.6515	0.6838	0.6255	0.6616		2326.5		0.3104	0.1626		0.4539	0.348	0.3812	0.5066	0.4049	0.3994		0.3718		0.6642		0.7209		0.6356	0.6448	0.7783	0.6423
	2331		0.2427				0.2772		0.4107				0.4383	0.4985		0.3631	0.4937	0.5473	0.4965	0.6647	0.5547	0.649	0.6829	0.6273	0.6621		2331		0.3083	0.1619		0.4576	0.3415	0.3773	0.507	0.4011	0.3967		0.3726		0.6665		0.7198		0.636	0.641	0.7758	0.6443
	2335.5		0.2404				0.2761		0.4107				0.4348	0.5017		0.3618	0.4895	0.5506	0.4968	0.6648	0.5541	0.6511	0.6842	0.6241	0.6598		2335.5		0.3063	0.1617		0.4592	0.3499	0.377	0.5097	0.4046	0.4019		0.3691		0.6693		0.7177		0.6335	0.6418	0.7758	0.6467
	2340		0.24				0.2735		0.4067				0.433	0.4949		0.363	0.4922	0.545	0.4977	0.668	0.5574	0.6485	0.6865	0.6253	0.6631		2340		0.3095	0.1617		0.4564	0.3462	0.3797	0.5042	0.4035	0.4009		0.3674		0.6656		0.7195		0.6306	0.6409	0.7746	0.6433
	2344.5		0.239				0.2761		0.4091				0.4337	0.4943		0.3597	0.4895	0.5482	0.4971	0.6663	0.5499	0.6513	0.6828	0.6248	0.6621		2344.5		0.3051	0.1588		0.456	0.3454	0.3771	0.5072	0.4016	0.3978		0.3696		0.6642		0.7209		0.6296	0.6459	0.7746	0.6421
	2349		0.2369				0.276		0.406				0.4355	0.4937		0.3631	0.4893	0.5469	0.4974	0.6626	0.5548	0.6528	0.6817	0.626	0.6613		2349		0.3057	0.1564		0.4557	0.3412	0.3771	0.506	0.4051	0.3984		0.3704		0.6655		0.7178		0.6349	0.6398	0.771	0.6431
	2353.5		0.2356				0.2724		0.4062				0.4301	0.4924		0.3618	0.4873	0.5493	0.4962	0.6669	0.5526	0.6506	0.6852	0.627	0.6573		2353.5		0.3058	0.1565		0.4548	0.3396	0.3775	0.505	0.4027	0.3994		0.3668		0.6625		0.7225		0.6343	0.6422	0.7726	0.6446
	2358		0.2353				0.2737		0.4049				0.4353	0.4924		0.3623	0.4881	0.5441	0.4939	0.6626	0.5532	0.6467	0.6868	0.6254	0.6583		2358		0.3057	0.1581		0.4567	0.3426	0.3749	0.5049	0.4033	0.3942		0.3692		0.6617		0.7174		0.631	0.649	0.772	0.6464
	2362.5		0.2369				0.2726		0.4068				0.4321	0.4894		0.3569	0.4885	0.5509	0.4931	0.6628	0.5502	0.6504	0.684	0.6242	0.657		2362.5		0.3086	0.1558		0.4541	0.3443	0.3747	0.5053	0.3988	0.3953		0.3669		0.6675		0.7166		0.6319	0.6444	0.7704	0.6443
	2367		0.2369				0.2736		0.4071				0.4337	0.4909		0.3628	0.49	0.5458	0.4912	0.6615	0.553	0.649	0.6849	0.6293	0.6566		2367		0.3052	0.156		0.4557	0.338	0.3757	0.5027	0.399	0.4013		0.3663		0.6654		0.7168		0.631	0.6414	0.7725	0.6418
	2371.5		0.2345				0.2732		0.4027				0.4306	0.4917		0.3592	0.4859	0.5454	0.4916	0.6639	0.5522	0.6485	0.6805	0.6253	0.6589		2371.5		0.3021	0.1568		0.4521	0.3406	0.3749	0.5023	0.3981	0.3969		0.3671		0.6632		0.7206		0.6316	0.6418	0.7735	0.6409
	2376		0.2332				0.272		0.4042				0.4328	0.4907		0.3584	0.4869	0.5441	0.4923	0.6644	0.5531	0.6466	0.6811	0.6225	0.6635		2376		0.3009	0.1533		0.4485	0.3385	0.3715	0.5018	0.3989	0.394		0.3666		0.6645		0.717		0.632	0.6408	0.7717	0.6426
	2380.5		0.2354				0.2694		0.4001				0.4328	0.489		0.3521	0.487	0.5436	0.4932	0.6635	0.5509	0.6478	0.6797	0.6223	0.6553		2380.5		0.303	0.152		0.4518	0.3357	0.3739	0.5025	0.399	0.3963		0.366		0.6637		0.7198		0.633	0.6411	0.7765	0.6414
	2385		0.2331				0.2717		0.4015				0.4282	0.4904		0.354	0.4859	0.5405	0.4937	0.6644	0.5521	0.6496	0.6795	0.6252	0.6586		2385		0.3015	0.1515		0.4513	0.3361	0.3736	0.5006	0.3991	0.3915		0.3656		0.6648		0.7164		0.6296	0.6428	0.7718	0.6412
	2389.5		0.2346				0.2688		0.403				0.4275	0.4919		0.3552	0.486	0.542	0.4909	0.6622	0.5521	0.6485	0.6795	0.6221	0.6584		2389.5		0.2986	0.1523		0.4506	0.3396	0.3721	0.5028	0.3969	0.3923		0.3632		0.6642		0.718		0.629	0.6424	0.7753	0.6422
	2394		0.2304				0.2695		0.402				0.4275	0.4868		0.3554	0.485	0.5432	0.4921	0.6599	0.5514	0.6497	0.6832	0.6251	0.6586		2394		0.3022	0.1546		0.448	0.3364	0.3724	0.4979	0.399	0.3924		0.366		0.662		0.7163		0.6284	0.6448	0.7695	0.6447
	2398.5		0.2287				0.2687		0.4031				0.4263	0.4898		0.3554	0.488	0.5457	0.49	0.658	0.5507	0.6459	0.6821	0.6217	0.6558		2398.5		0.298	0.1525		0.4492	0.3353	0.3726	0.504	0.3884	0.395		0.3639				0.7175		0.6313	0.6465	0.7755	0.6373
	2403		0.2289				0.2706		0.4017				0.4283	0.4879		0.3557	0.4868	0.5432	0.4918	0.6637	0.5496	0.6453	0.6812	0.6243	0.6582		2403		0.2992	0.1487		0.4474	0.3347	0.3661	0.5018	0.3923	0.3921		0.3598				0.7181		0.6286	0.6397	0.775	0.6415
	2407.5		0.2293				0.2708		0.3999				0.4245	0.4853		0.3547	0.481	0.5418	0.4937	0.6602	0.5512	0.6481	0.6808	0.625	0.6584		2407.5		0.2982	0.1498		0.4503	0.3387	0.368	0.4989	0.392	0.3918		0.361				0.7133		0.6258	0.6403	0.7738	0.6414
	2412		0.2287				0.2683		0.4002				0.4246	0.487		0.3543	0.4819	0.5423	0.4931	0.664	0.5504	0.6458	0.6805	0.6242	0.6577		2412		0.2984	0.1485		0.4473	0.3338	0.3691	0.5003	0.3948	0.39		0.3585				0.7149		0.6303	0.6391	0.7733	0.6423
	2416.5		0.2283				0.2706		0.4003				0.4272	0.4875		0.349	0.4854	0.5403	0.4896	0.6626	0.5477	0.6432	0.6769	0.6256	0.6574		2416.5		0.2987	0.1486		0.4459	0.3341	0.3685	0.498	0.3926	0.3925		0.3603				0.7154		0.625	0.6403	0.7744	0.6434
	2421		0.2276				0.2698		0.4004				0.4241	0.4886		0.351	0.4877	0.5412	0.4916	0.6633	0.5494	0.6428	0.6808	0.6237	0.6596		2421		0.2962	0.1494		0.4422	0.3307	0.3681	0.4996	0.3942	0.3926		0.3606				0.7161		0.6296	0.6385	0.769	0.6402
	2425.5		0.2315				0.2653		0.3971				0.4249	0.4874		0.3531	0.4825	0.5419	0.4886	0.6607	0.5476	0.6446	0.6811	0.6226	0.6551		2425.5		0.297	0.1476		0.4467	0.3309	0.3666	0.4961	0.3915	0.3867		0.3607				0.7128		0.6302	0.6403	0.7707	0.6427
	2430		0.2284				0.2684		0.3968				0.4217	0.4844		0.352	0.4825	0.5399	0.492	0.662	0.5526	0.6492	0.6811	0.623	0.6556		2430		0.2946	0.1487		0.4471	0.3306	0.3672	0.4953	0.3917	0.39		0.3586				0.7172		0.6274	0.639	0.773	0.6436
	2434.5		0.2261				0.2671		0.3978				0.4231	0.484		0.352	0.4809	0.5387	0.4891	0.6643	0.5481	0.646	0.6809	0.6266	0.656		2434.5		0.2903	0.1455		0.446	0.3312	0.3689	0.4921	0.3916	0.3916		0.3557				0.7193		0.6283	0.64	0.772	0.6406
	2439		0.2234				0.2675		0.3998				0.4225	0.4863		0.3467	0.4829	0.5368	0.4888	0.6585	0.5466	0.6452	0.6802	0.6217	0.6545		2439		0.2972	0.1468		0.4438	0.3313	0.3694	0.4929	0.3925	0.388		0.3571				0.716		0.6303	0.6432	0.7712	0.6407
	2443.5		0.2268				0.2663		0.396				0.4185	0.4846		0.3496	0.4812	0.5393	0.4884	0.6589	0.548	0.6397	0.6769	0.6221	0.6552		2443.5		0.2927	0.1404		0.4424	0.3321	0.3653	0.492	0.3903	0.3868		0.3598				0.7181		0.6282	0.6368	0.7728	0.6447
	2448		0.2246				0.2655		0.3939				0.4242	0.4855		0.3511	0.4743	0.5408	0.4897	0.6605	0.5487	0.6422	0.675	0.6206	0.6582		2448		0.2953	0.1445		0.441	0.3299	0.3678	0.4918	0.3961	0.3901		0.3558				0.7121		0.6268	0.6409	0.7731	0.6386
	2452.5		0.2248				0.2673		0.3982				0.4205	0.4808		0.3459	0.4796	0.5412	0.4865	0.6597	0.5493	0.6433	0.6788	0.6186	0.6595		2452.5		0.2949	0.1449		0.4452	0.3306	0.3664	0.4955	0.3885	0.3843		0.3559				0.7137		0.6276	0.6398	0.7739	0.6405
	2457		0.2229				0.2686		0.3932				0.4215	0.4812		0.3497	0.482	0.5372	0.4859	0.6616	0.5488	0.6448	0.6791	0.6237	0.6552		2457		0.2883	0.141		0.4426	0.3276	0.3646	0.4937	0.3896	0.3866		0.3537				0.7132		0.6313	0.6393	0.7733	0.6429
	2461.5		0.2253				0.2628		0.3962				0.4221	0.4796		0.3466	0.4782	0.5376	0.4881	0.6612	0.5465	0.6441	0.6821	0.6223	0.6581		2461.5		0.2921	0.1441		0.44	0.3291	0.3642	0.4936	0.3909	0.3829		0.3551				0.715		0.6243	0.6411	0.7726	0.6377
	2466		0.221				0.2655		0.3948				0.419	0.4785		0.3486	0.4789	0.5355	0.4859	0.6597	0.5504	0.645	0.6816	0.6205	0.6569		2466		0.2908	0.1413		0.4371	0.327	0.3645	0.4923	0.3892	0.3884		0.3566				0.7143		0.6308	0.6377	0.7716	0.6404
	2470.5		0.2218				0.2673		0.3924				0.4183	0.4817		0.345	0.4747	0.5391	0.4847	0.6573	0.5505	0.6427	0.6803	0.6254	0.6581		2470.5		0.2889	0.1392		0.4379	0.3271	0.3625	0.4904	0.3846	0.3829		0.3537				0.7148		0.6274	0.6364	0.769	0.639
	2475		0.2207				0.2652		0.3947				0.4186	0.4764		0.3431	0.4781	0.5381	0.4859	0.6581	0.5464	0.6402	0.6779	0.6206	0.657		2475		0.2891	0.1395		0.439	0.3256	0.3667	0.4945	0.3881	0.3824		0.3539				0.7167		0.6243	0.6407	0.7741	0.6416
	2479.5		0.2201				0.266		0.3935				0.4158	0.4794		0.3455	0.4769	0.5337	0.4841	0.6603	0.5482	0.6445	0.6776	0.621	0.6544		2479.5		0.2897	0.1399		0.4375	0.3291	0.3602	0.4901	0.3875	0.3849		0.3547				0.7127		0.6214	0.6443	0.7705	0.6402
	2484		0.222				0.2642		0.3911				0.4183	0.4794		0.3438	0.4752	0.5354	0.4869	0.6597	0.546	0.6462	0.6795	0.6214	0.6548		2484		0.2849	0.1358		0.4384	0.3222	0.3612	0.4868	0.3836	0.3819		0.351				0.7111		0.626	0.638	0.7743	0.6386
	2488.5		0.2185				0.264		0.3948				0.4176	0.4778		0.3416	0.4791	0.5344	0.4835	0.6581	0.5503	0.638	0.6824	0.6239	0.6542		2488.5		0.2882	0.1385		0.4347	0.3243	0.3607	0.4877	0.3809	0.3783		0.3494				0.708		0.6225	0.6399	0.7698	0.6413
	2493		0.2192				0.2606		0.3926				0.4182	0.48		0.3438	0.478	0.5376	0.4841	0.6597	0.5462	0.6404	0.6798	0.6215	0.655		2493		0.2865	0.1398		0.4343	0.3233	0.3617	0.4869	0.387	0.3816		0.3494				0.7149		0.6255	0.6377	0.7697	0.643
	2497.5		0.2177				0.2635		0.3914				0.4142	0.477		0.3427	0.4779	0.5343	0.487	0.6567	0.5464	0.6412	0.6794	0.6199	0.6527		2497.5		0.2873	0.1366		0.4384	0.3228	0.3593	0.4866	0.3824	0.3805		0.3536				0.7128		0.6246	0.638	0.7724	0.6398
	2502		0.2191				0.264		0.3943				0.4149	0.4766		0.3429	0.4777	0.5328	0.4812	0.654	0.5439	0.6362	0.6796	0.6219	0.6537		2502		0.286	0.1382		0.4334	0.3229	0.3605	0.4875	0.3839	0.3824		0.3519				0.7112		0.6267	0.6379	0.7681	0.634
	2506.5		0.2184				0.2623		0.3917				0.4169	0.4769		0.3422	0.4779	0.5333	0.4835	0.6579	0.5481	0.6418	0.6796	0.6227	0.6554		2506.5		0.2868	0.1344		0.4358	0.3223	0.3595	0.4855	0.3846	0.3815		0.3497				0.7158		0.6258	0.6389	0.7713	0.6396
	2511		0.2157				0.2622		0.3899				0.4138	0.4765		0.341	0.4757	0.532	0.4811	0.6582	0.5426	0.6404	0.6795	0.6221	0.6557		2511		0.2843	0.1342		0.4314	0.322	0.3627	0.4839	0.3803	0.3814		0.3514				0.7157		0.6228	0.6347	0.7672	0.6393
	2515.5		0.2173				0.2636		0.3878				0.4162	0.4756		0.3403	0.4757	0.5356	0.4821	0.6611	0.5482	0.6377	0.6795	0.6238	0.6551		2515.5		0.2827	0.1355		0.4309	0.3194	0.3597	0.4862	0.3794	0.3803		0.3475				0.7104		0.6238	0.6366	0.7703	0.6373
	2520		0.2173				0.2655		0.3879				0.4145	0.4753		0.3432	0.4722	0.5303	0.4839	0.6584	0.5465	0.6414	0.6785	0.6234	0.6518		2520		0.2824	0.1341		0.432	0.3217	0.3556	0.4855	0.3816	0.3814		0.3495				0.711		0.6259	0.6382	0.7685	0.6404
	2524.5		0.2133				0.2648		0.3886				0.4112	0.4781		0.3415	0.4726	0.5345	0.4834	0.6558	0.5435	0.6396	0.6721	0.6256	0.6523		2524.5		0.2824	0.1334		0.4347	0.3192	0.3586	0.4805	0.3827	0.376		0.3443				0.7139		0.6245	0.6356	0.7676	0.6383
	2529		0.2137				0.262		0.3905				0.4104	0.4753		0.3368	0.4697	0.534	0.4823	0.6571	0.5457	0.6367	0.6784	0.6181	0.656		2529		0.282	0.132		0.4258	0.3211	0.3561	0.4842	0.381	0.3777		0.3458				0.7123		0.6216	0.6319	0.766	0.6386
	2533.5		0.2105				0.2628		0.3912				0.412	0.4724		0.3388	0.4718	0.5305	0.4783	0.6553	0.5443	0.6382	0.6793	0.6213	0.6537		2533.5		0.2818	0.1307		0.4337	0.3179	0.3555	0.4843	0.3788	0.377		0.3466						0.6222	0.6386	0.7707	0.6407
	2538		0.2113				0.265		0.3855				0.4101	0.4727		0.336	0.4756	0.5293	0.4812	0.658	0.5455	0.6362	0.6796	0.6203	0.6553		2538		0.2808	0.1311		0.4322	0.3177	0.3586	0.4837	0.3801	0.3747		0.3472						0.6217	0.6308	0.7702	0.6352
	2542.5		0.2113				0.2625		0.3885				0.4083	0.4743		0.3397	0.4748	0.5276	0.481	0.6611	0.5429	0.638	0.6767	0.6214	0.6526		2542.5		0.2815			0.4284	0.3181	0.3558	0.4779	0.3783	0.3724		0.3448						0.6222	0.6345	0.7715	0.6407
	2547		0.2142				0.2606		0.3887				0.4084	0.4721		0.3368	0.4733	0.5323	0.4822	0.6562	0.541	0.6345	0.6769	0.622	0.6525		2547		0.2777			0.4309	0.3152	0.3558	0.477	0.3795	0.3744		0.3426						0.6241	0.6367	0.7697	0.6393
	2551.5		0.2126				0.2626		0.3859				0.4082	0.4706		0.3364	0.473	0.5316	0.4804	0.657	0.5414	0.6381	0.678	0.6183	0.6515		2551.5		0.2765			0.4273	0.3144	0.3523	0.4804	0.3772	0.373		0.3406						0.6233	0.6371	0.7684	0.6395
	2556		0.2133				0.2629		0.3889				0.4054	0.4721		0.3382	0.4672	0.5293	0.4779	0.6539	0.5434	0.6353	0.6761	0.6201	0.6483		2556		0.281			0.4276	0.3177	0.3528	0.4803	0.376	0.3728		0.3455						0.6191	0.635	0.7691	0.6371
	2560.5		0.2117				0.2628		0.3871				0.4067	0.4693		0.3351	0.4713	0.5276	0.4774	0.6574	0.5421	0.6379	0.6715	0.6232	0.6529		2560.5		0.2776			0.4235	0.3166	0.3571	0.4806	0.3732	0.3728		0.3438						0.6225	0.6324	0.7663	0.6385
	2565		0.2097				0.2628		0.3843				0.4099	0.4701		0.3351	0.4716	0.5316	0.4787	0.6546	0.5455	0.634	0.6779	0.6252	0.6516		2565		0.2766			0.4295	0.3144	0.3521	0.4794	0.3703	0.3735		0.3467						0.6237	0.6335	0.7695	0.6386
	2569.5		0.2096				0.2592		0.3855				0.4055	0.4708		0.3367	0.4701	0.5276	0.4809	0.6556	0.5427	0.6381	0.6762	0.6193	0.6531		2569.5		0.2765			0.4273	0.3162	0.3539	0.478	0.3743	0.3714		0.3412						0.6236	0.6372	0.7691	0.6366
	2574		0.2079				0.2609		0.3839				0.4031	0.4658		0.3331	0.4692	0.527	0.4794	0.6568	0.5429	0.6349	0.6749	0.6209	0.6539		2574		0.2754			0.4251	0.3167	0.356	0.4762	0.3725	0.3762		0.3425						0.6186	0.6386	0.7671	0.6346
	2578.5		0.2053				0.2626		0.3821				0.4055	0.4675		0.3333	0.4704	0.5295	0.4782	0.657	0.5424	0.637	0.6735	0.6192	0.6519		2578.5		0.2784			0.4254	0.3129	0.3506	0.4786	0.3736	0.3711		0.3417						0.6212	0.6333	0.7715	0.6328
	2583		0.209				0.2646		0.3849				0.4039	0.4688		0.3353	0.4659	0.5265	0.4744	0.6548	0.5398	0.6425	0.6768	0.6162	0.654		2583		0.2766			0.4243	0.3127	0.3485	0.4794	0.3745	0.3705		0.3401						0.6205	0.6337	0.7708	0.6353
	2587.5		0.2074				0.2621		0.3824				0.4034	0.4702		0.3323	0.4686	0.5296	0.4748	0.6543	0.544	0.6356	0.6748	0.6211	0.6557		2587.5		0.2736			0.4274	0.3148	0.3522	0.4767	0.3763	0.3735		0.3399						0.6186	0.6362	0.7667	0.6355
	2592		0.2062				0.2622		0.3849				0.4039	0.4671		0.3308	0.4695	0.5276	0.478	0.656	0.5428	0.6293	0.677	0.6163	0.6512		2592		0.275			0.4232	0.3123	0.3512	0.4751	0.3716	0.3697		0.3384						0.6217	0.6365	0.7654	0.6353
	2596.5		0.2047				0.2625		0.384				0.4029	0.4678		0.3347	0.4685	0.5235	0.4793	0.6523	0.5445	0.6311	0.6732	0.6179	0.6535		2596.5		0.2736			0.4249	0.3095	0.3501	0.4735	0.3723	0.3739		0.3385						0.6182		0.7717	0.6381
	2601		0.2053				0.2604		0.3849				0.4044	0.464		0.3287	0.4675	0.5244	0.4737	0.6508	0.5425	0.6343	0.6754	0.6211	0.6508		2601		0.2738			0.4221	0.3096	0.3489	0.4744	0.3733	0.3714		0.3379						0.6196		0.7685	0.6368
	2605.5		0.2054				0.2585		0.3801				0.4033	0.4661		0.3284	0.4682	0.527	0.4749	0.6537	0.541	0.6349	0.677	0.6185	0.6548		2605.5		0.2731			0.418	0.3088	0.3492	0.4743	0.3717	0.3718		0.3362						0.6201		0.7692	0.6353
	2610		0.199				0.2601		0.3826				0.4084	0.4625		0.3268	0.4668	0.5233	0.4739	0.6537	0.539	0.6344	0.6755	0.6193	0.6539		2610		0.271			0.4189	0.3076	0.3483	0.4716	0.371	0.3672		0.337						0.6203		0.7678	0.6376
	2614.5		0.202				0.2625		0.3797				0.4	0.4638		0.3271		0.5257	0.4775	0.6546	0.539	0.6331	0.675	0.6201	0.6506		2614.5		0.2707			0.4192	0.3096	0.3452	0.472	0.3696	0.3685		0.3348						0.6157		0.7725	0.6377
	2619		0.2031				0.2614		0.3793				0.402	0.4629		0.3255		0.5218	0.4725	0.6554	0.5419	0.6372	0.6737	0.6177	0.6521		2619		0.2692			0.4189	0.3075	0.3448	0.4733	0.372	0.367		0.3369						0.6185		0.765	0.638
	2623.5		0.203				0.2589		0.3777				0.4016	0.4629		0.3277		0.5224	0.4718	0.6563	0.5368	0.6326	0.6766	0.6162	0.6544		2623.5		0.2708			0.4176	0.3062	0.3465	0.4693	0.3674	0.3682		0.3325						0.6191		0.7732	0.635
	2628		0.202				0.2608		0.3756				0.4035	0.4666		0.3241		0.5241	0.4733	0.653	0.5398	0.6311	0.6752	0.6165	0.6518		2628		0.2697			0.4186	0.3069	0.3463	0.4711	0.3682	0.3682		0.3342						0.6177		0.769	0.6373
	2632.5		0.1974				0.2595		0.3798				0.3999	0.4607		0.326		0.5198	0.4728	0.6499	0.5395	0.6373	0.6754	0.6193	0.6526		2632.5		0.272			0.4192	0.3034	0.3444	0.4697	0.3689	0.3664		0.3378						0.6153		0.7712	0.6357
	2637		0.2009				0.2589		0.3806				0.3988			0.3262		0.5213	0.4737	0.6516	0.5376	0.6317	0.6738	0.6187			2637		0.2689			0.4163	0.303	0.3439	0.4697	0.3684	0.3677		0.338						0.6165		0.7684	0.6382
	2641.5		0.1995				0.2615		0.3776				0.4007			0.3223		0.5205	0.4737	0.6527	0.5398	0.6339	0.672	0.6161			2641.5		0.2643			0.4169	0.3057	0.3457	0.4672	0.363	0.3629		0.334						0.6155		0.7681	0.6346
	2646		0.1988				0.2602		0.3777				0.4016			0.3244		0.52	0.4694	0.6524	0.5395	0.6313	0.6753	0.6175			2646		0.2694			0.4125	0.3049	0.3441	0.468	0.3667	0.3654		0.3327						0.6178		0.764	0.635
	2650.5		0.196				0.2596		0.3761				0.3979			0.323		0.5244	0.4715	0.6527	0.5373	0.6314	0.6749	0.6179			2650.5		0.2659			0.4138	0.301	0.3444	0.4708	0.3626	0.3645		0.3329						0.6172		0.7713	0.6347
	2655		0.199				0.2629		0.3784				0.3971			0.3243		0.5198	0.473	0.6521	0.5368	0.6326	0.6719	0.6178			2655		0.2635			0.4093	0.3034	0.3443	0.4693	0.3662	0.3651		0.3335						0.6173		0.7669	0.6372
	2659.5		0.1961				0.2632		0.3792				0.3972			0.3279		0.5172	0.4727	0.6526	0.5417	0.631	0.6736	0.6149			2659.5		0.2661			0.4149	0.3001	0.3434	0.466	0.3679	0.3627		0.3326						0.6165		0.7658	0.6333
	2664		0.1955				0.2584		0.3792				0.3978			0.3233		0.5165	0.4733	0.6532	0.5378	0.6301	0.6772	0.6177			2664		0.2663			0.4133	0.3008	0.34	0.4636	0.363	0.3633		0.3287						0.6146		0.7685	0.6385
	2668.5		0.1935				0.2623		0.3762				0.396			0.3222		0.523	0.4708	0.6518	0.5361	0.6306	0.6744	0.6181			2668.5		0.2661			0.4133	0.2987	0.3392	0.4651	0.3634	0.3598		0.33						0.6164		0.7678	0.6349
	2673		0.1962				0.261		0.3766				0.397			0.3208		0.5181	0.4712	0.6494	0.5391	0.6336	0.6755	0.6173			2673		0.2673			0.4113	0.3009	0.3407	0.4628	0.361	0.3631		0.329						0.6167		0.7683	0.6354
	2677.5		0.1961				0.2601		0.3752				0.3952			0.32		0.5202	0.4702	0.654	0.5376	0.6299	0.6765	0.6174			2677.5		0.2612			0.4117	0.2973	0.3377	0.4639	0.3653	0.3607		0.3264						0.6149		0.765	0.6368
	2682		0.194				0.2602		0.3759				0.3957			0.3213		0.5182	0.4661	0.6515	0.539	0.6291	0.6739	0.6163			2682		0.264			0.4125	0.2977	0.3419	0.4642	0.3628	0.3602		0.3295						0.615		0.766	0.6339
	2686.5		0.1959				0.2616		0.3708				0.3947			0.3214		0.5183	0.466	0.6529	0.5367	0.6295	0.6746	0.6152			2686.5		0.2605			0.406	0.2972	0.3377	0.4653	0.3611	0.3625		0.3256						0.6141		0.7704	0.6342
	2691		0.195				0.258		0.3763				0.3955			0.323		0.5202	0.4675	0.6474	0.5349	0.624	0.6707	0.6144			2691		0.2617			0.4086	0.2975	0.3374	0.4637	0.3624	0.3633		0.3291						0.615		0.7711	0.6339
	2695.5		0.1928				0.2589		0.3753				0.3939			0.3198		0.5189	0.4674	0.6489	0.535	0.6242	0.6709	0.6162			2695.5		0.2602			0.4064	0.2957	0.3383	0.4635	0.3619	0.3584		0.3298						0.6137		0.7686	0.6342
	2700		0.1918				0.2596		0.372				0.3914			0.3178		0.5162	0.4709	0.6533	0.5357	0.6323	0.6745	0.6181			2700		0.2607			0.4072	0.2964	0.3368	0.4595	0.3592	0.3584		0.3284						0.6163		0.7653	0.6364
	2704.5		0.1917				0.2608		0.3733				0.392			0.3164		0.5173	0.4654	0.6517	0.5374	0.6263	0.6749	0.6172			2704.5		0.2597			0.4049	0.293	0.3369	0.4595	0.3589	0.3578		0.3263						0.6151		0.7695	0.6304
	2709		0.1921				0.2592		0.3751				0.3909			0.3171		0.517	0.4678	0.6505	0.5346	0.6242	0.6733	0.6178			2709		0.2586			0.4086	0.296	0.3379	0.4573	0.3603	0.3559		0.3241						0.6164		0.7681	0.634
	2713.5		0.1935				0.2583		0.3729				0.3918			0.3152		0.5145	0.4666	0.648	0.5324	0.626	0.6706	0.6192			2713.5		0.259			0.4055	0.2914	0.3323	0.4576	0.3545	0.356		0.3245						0.6104		0.7658	0.6331
	2718		0.1917				0.2614		0.371				0.3891			0.3136		0.5158	0.4635	0.65	0.5332	0.6293	0.6728	0.6146			2718		0.2595			0.4049	0.2946	0.3366	0.457	0.3586	0.3571		0.3246						0.6091		0.7654	0.635
	2722.5		0.1903				0.2606		0.3741				0.3899			0.3171		0.5153	0.4627	0.6509	0.5346	0.6277	0.6727	0.6182			2722.5		0.2586			0.4053	0.2942	0.3339	0.459	0.355	0.355		0.3253						0.6111		0.7677	0.6379
	2727		0.1911				0.261		0.3725				0.3915			0.3137		0.513	0.4642	0.6492	0.5356	0.6263	0.67	0.6161			2727		0.2564			0.4059	0.2945	0.3328	0.4574	0.3588	0.3559		0.3221						0.6101		0.7677	0.6301
	2731.5		0.1898				0.257		0.372				0.3875			0.3149		0.5179	0.461	0.6475	0.5347	0.6284	0.6738	0.6173			2731.5		0.2549			0.4033	0.291	0.3336	0.4572	0.353	0.3533		0.3233						0.6107		0.7685	0.6385
	2736		0.1895				0.2602		0.3691				0.3876			0.3135		0.517	0.4664	0.6483	0.5343	0.6262	0.6707	0.6158			2736		0.2571			0.4023	0.2921	0.3341	0.4545	0.358	0.3551		0.324						0.6116		0.7641	0.6387
	2740.5		0.1872				0.259		0.3704				0.3876			0.3117		0.5144	0.4612	0.6461	0.534	0.6293	0.6705	0.6177			2740.5		0.2551			0.4023	0.2919	0.3321	0.4569	0.3557	0.3518		0.3241						0.611		0.769	0.6317
	2745		0.1875				0.258		0.3707				0.3864			0.3156		0.5136	0.4619	0.6463	0.534	0.6257	0.672	0.6172			2745		0.2533			0.4052	0.2862	0.332	0.454	0.3536	0.3551		0.3174						0.613		0.7671	0.6312
	2749.5		0.1881				0.2605		0.3702				0.3882			0.3099		0.5149	0.4619	0.6489	0.5296	0.6242	0.6709	0.6174			2749.5		0.2542			0.4015	0.2916	0.333	0.4521	0.3508	0.3513		0.3218						0.6073		0.7661	0.6348
	2754		0.1858				0.2605		0.3695				0.3864			0.3101		0.5131	0.464	0.6489	0.5333	0.6276	0.6754	0.6128			2754		0.2545			0.4017	0.2874	0.333	0.4524	0.3559	0.3552		0.3182						0.6107		0.7685	0.6342
	2758.5		0.1849				0.2604		0.3684				0.3902			0.3128		0.5115	0.4653	0.6475	0.5313	0.6263	0.6719	0.6144			2758.5		0.2511			0.4021	0.2877	0.3304	0.4556	0.3532	0.3521		0.3185						0.6108		0.7624	0.6344
	2763		0.1862				0.2602		0.3687				0.3842			0.3114		0.512	0.4618	0.6486	0.5338	0.6243	0.67	0.6154			2763		0.2505			0.3995	0.2865	0.3328	0.4525	0.3523	0.3522		0.3198						0.6114		0.7631	0.6335
	2767.5		0.1818						0.3689				0.3851			0.3114		0.5126	0.4614	0.6438	0.5343	0.627	0.6724	0.617			2767.5		0.2526			0.4021	0.2875	0.3329	0.4509	0.3537	0.3526		0.3194						0.6103		0.765	0.6336
	2772		0.1868						0.3667				0.3859			0.3086		0.5115	0.4634	0.6486	0.5301	0.6272	0.6704	0.615			2772		0.2497			0.3977	0.2833	0.3331	0.4499	0.3546	0.3503		0.3193						0.6088		0.7653	0.6365
	2776.5		0.1841						0.367				0.384			0.3084		0.5106	0.4616	0.6426	0.531	0.6246	0.6676	0.617			2776.5		0.2485			0.3996	0.2846	0.328	0.4511	0.3531	0.3526		0.3229						0.6116		0.763	0.6335
	2781		0.1843						0.3661				0.3831			0.3116		0.5134	0.4609	0.643	0.5323	0.6223	0.6723	0.6148			2781		0.2472			0.3966	0.2861	0.3271	0.4519	0.3495	0.3492		0.3176						0.6086		0.7659	0.635
	2785.5		0.1796						0.3681				0.3818			0.3076		0.511	0.4602	0.645	0.5297	0.6269	0.6704	0.6179			2785.5		0.2483			0.3962	0.2808	0.3281	0.4505	0.3505	0.3502		0.3171						0.6098		0.7664	0.6336
	2790		0.1813						0.3681				0.3834			0.3086		0.5105	0.4562	0.6444	0.5309	0.626	0.6759	0.6136			2790		0.2464			0.3967	0.2854	0.3308	0.4487	0.3498	0.3463		0.3171						0.6063		0.7677	0.6337
	2794.5		0.1814						0.3637				0.3805			0.3061		0.509	0.4619	0.6476	0.5294	0.622	0.671	0.6144			2794.5		0.247			0.3996	0.282	0.3266	0.4463	0.348	0.348		0.3175						0.6064		0.7634	0.6308
	2799		0.184						0.3661				0.3828			0.3061		0.5105	0.4612	0.6451	0.5322	0.6233	0.6689	0.615			2799		0.2496			0.3968	0.2841	0.3275	0.4462	0.3483	0.3469		0.3169						0.6085		0.7594	0.633
	2803.5		0.1797						0.3633				0.3812			0.3066		0.5098	0.4595	0.6447	0.5302	0.6235	0.67	0.612			2803.5		0.2454			0.3927	0.2791	0.3263	0.4498	0.3486	0.3477		0.3146						0.6091		0.764	0.6331
	2808		0.1781						0.362				0.3788			0.3097		0.5116	0.4634	0.6434	0.5282	0.6227	0.6723	0.6198			2808		0.2483			0.3941	0.2826	0.3233	0.4423	0.3499	0.346		0.316						0.6085		0.7649	0.6309
	2812.5		0.1792						0.362				0.3791			0.3076		0.5072	0.4607	0.6474	0.5326	0.6213	0.6707	0.6118			2812.5		0.2466			0.3947	0.2821	0.3248	0.4468	0.3493	0.3483		0.3154						0.6104		0.7668	0.6317
	2817		0.1788						0.3633				0.3778			0.3024		0.5065	0.4593	0.6437	0.5317	0.6225	0.6749	0.6138			2817		0.2467			0.3942	0.2789	0.3212	0.4437	0.346	0.3464		0.3139						0.606		0.7632	0.6304
	2821.5		0.1774						0.3583				0.3788			0.3051		0.5061	0.4602	0.6426	0.5313	0.6245	0.6702	0.6154			2821.5		0.2428			0.3923	0.2762	0.3254	0.4455	0.3444	0.3451		0.3116						0.6066		0.7661	0.6318
	2826		0.1794						0.3629				0.3793			0.3028		0.506	0.461	0.6439	0.5265	0.6213	0.6697	0.615			2826					0.3939	0.2792	0.3262	0.4469	0.3436	0.3457		0.3112						0.6042		0.764	0.635
	2830.5		0.1776						0.3643				0.3806			0.301		0.5022	0.4547	0.6424	0.529	0.6194	0.6688	0.6144			2830.5					0.3904	0.278	0.3248	0.4446	0.3426	0.3431		0.3125						0.608		0.7675	0.6279
	2835		0.1797						0.3617				0.3787			0.3018		0.5082	0.4568	0.6405	0.5309	0.621	0.6723	0.616			2835					0.3918	0.2728	0.322	0.4424	0.3472	0.3434		0.3081						0.6074		0.7703	0.6349
	2839.5		0.1757						0.3634				0.3775			0.3025		0.5026	0.4562	0.6416	0.5307	0.6213	0.6656	0.6134			2839.5					0.387	0.2776	0.3223	0.4421	0.3431	0.3442		0.3118						0.6035		0.7645	0.6307
	2844		0.1757						0.3615				0.3786			0.3019		0.5064	0.4602	0.6421	0.5278	0.6246	0.6718	0.6132			2844					0.3915	0.2808	0.3255	0.4419	0.3425	0.3422		0.3102						0.6068		0.7635	0.6284
	2848.5		0.1738						0.3586				0.3763			0.3032		0.5091	0.4521	0.6434	0.5321	0.6224	0.6684	0.6117			2848.5					0.3892	0.2768	0.3203	0.4411	0.3418	0.3399		0.308						0.6038		0.7605	0.6301
	2853		0.1757						0.3587				0.375			0.3015		0.508	0.4563	0.6466	0.528	0.6188	0.6685	0.6137			2853					0.3888	0.2761	0.3196	0.4405	0.3456	0.3381		0.3068						0.6044		0.7656	0.63
	2857.5		0.1771						0.3548				0.3764			0.2962		0.5022	0.4512	0.6387	0.5266	0.6193	0.6716	0.6125			2857.5					0.3889	0.2744	0.3237	0.4407	0.3423	0.3444		0.309						0.6054		0.7615	0.6302
	2862		0.1774						0.3575				0.3737			0.2989		0.5073	0.4549	0.6441	0.5305	0.6222	0.6741	0.6129			2862					0.3867	0.2751	0.3195	0.4376	0.3398	0.3419		0.3096						0.6085		0.7676	0.6346
	2866.5		0.174						0.3605				0.3748			0.2987		0.5067	0.4539	0.6433	0.528	0.6201	0.6667	0.6103			2866.5					0.3848	0.2741	0.321	0.4374	0.3405	0.3432		0.3056						0.6036		0.7646	0.6278
	2871		0.1745						0.3568				0.3721			0.2976		0.5026	0.4566	0.6383	0.5249	0.62	0.663	0.6114			2871					0.386	0.2696	0.3178	0.4416	0.3368	0.3409		0.3047						0.6059		0.7643	0.6287
	2875.5		0.1716						0.3587				0.3747			0.2961		0.5019	0.4557	0.6415	0.5279	0.6176	0.6678	0.6133			2875.5					0.3847	0.2726	0.3187	0.4369	0.3352	0.3399		0.3074						0.6033		0.7635	0.63
	2880		0.1723						0.3544				0.3736			0.2984		0.5052	0.4508	0.6384	0.528	0.622	0.6655	0.6143			2880						0.27	0.3189	0.4404	0.3397	0.3358		0.3045						0.6055		0.7669	0.6292
	2884.5		0.1719						0.3585				0.3717			0.2991		0.5004	0.4535	0.6405	0.5284	0.6145	0.6697	0.6105			2884.5						0.2678	0.3192	0.4377	0.3364	0.3403		0.3044						0.606		0.7681	0.6314
	2889		0.1712						0.355				0.3743			0.299		0.5026	0.4515	0.6406	0.5262	0.6198	0.6671	0.6119			2889						0.2676	0.3184	0.4385	0.3367	0.3395		0.3024						0.6041		0.7643	0.6271
	2893.5		0.1714						0.3548				0.3695			0.2971		0.4988	0.4555	0.6374	0.5268	0.6169	0.6616	0.6105			2893.5						0.2689	0.3194	0.4344	0.3368	0.3368		0.3003						0.6044		0.766	0.6289
	2898		0.1723						0.3559				0.3702			0.2964		0.5	0.4532	0.6417	0.5271	0.6226	0.6689	0.6103			2898						0.2671	0.3152	0.4362	0.339	0.3371		0.308						0.6024		0.7652	0.6288
	2902.5		0.1704						0.3547				0.3724			0.2941		0.4997	0.4532	0.6387	0.5226	0.6186	0.6681	0.6102			2902.5						0.2659	0.3175	0.4338	0.3352	0.3359		0.3056						0.6038		0.7648	0.6279
	2907		0.1733						0.3519				0.3681			0.2947		0.4996	0.4541	0.6401	0.525	0.6197	0.6674	0.6125			2907						0.2623	0.3147	0.4345	0.3358	0.3362		0.3059						0.6033		0.7619	0.6252
	2911.5		0.1699						0.3554				0.3676			0.2956		0.5001	0.4494	0.6411	0.5251	0.6212	0.665	0.6134			2911.5						0.2644	0.3146	0.4323	0.3366	0.3364		0.3021						0.6019		0.7607	0.6307
	2916		0.1711						0.3551				0.3715			0.2921		0.4981	0.4522	0.6387	0.5232	0.6172	0.6679	0.6133			2916						0.2684	0.3139	0.4318	0.3349	0.3357		0.3016						0.6035		0.7596	0.6283
	2920.5		0.1689						0.3527				0.3686			0.2959		0.4998	0.4544	0.6391	0.5247	0.6186	0.6677	0.6117			2920.5						0.263	0.3135	0.4308	0.3336	0.338		0.3015						0.6065		0.7667	0.6272
	2925		0.1656						0.3543				0.3694			0.2914		0.5007	0.4516	0.6406	0.5253	0.6179	0.667	0.6113			2925						0.2652	0.3139	0.4339	0.3365	0.3325		0.3						0.6048		0.7644	0.6267
	2929.5		0.1668						0.3553				0.368			0.2916		0.4976	0.4507	0.6384	0.5228	0.6194	0.6646	0.6095			2929.5						0.2638	0.313	0.4344	0.3317	0.3343		0.3001						0.603		0.7642	0.6322
	2934		0.1701						0.353				0.3665			0.2911		0.5009	0.4483	0.6381	0.5248	0.617	0.6662	0.6127			2934						0.2618	0.3118	0.4297	0.3338	0.3351		0.2992						0.5962		0.7626	0.631
	2938.5		0.1651						0.3535				0.3648			0.2932		0.4989	0.4507	0.641	0.5251	0.6148	0.6657	0.6107			2938.5						0.2644	0.3139	0.4323	0.3371	0.3338		0.2969						0.5972		0.7623	0.6309
	2943		0.1665						0.3545				0.3669			0.2896		0.4995	0.4454	0.6397	0.5248	0.6182	0.6695	0.6137			2943						0.2619	0.3115	0.4283	0.3304	0.3352		0.3021						0.6039		0.7654	0.6249
	2947.5		0.1695						0.3519				0.364			0.2899		0.4999	0.4482	0.6352	0.5211	0.6127	0.6692	0.6116			2947.5						0.2616	0.3099	0.4292	0.3343	0.3313		0.3009						0.6011		0.7643	0.6305
	2952		0.1692						0.3524				0.3657			0.2882		0.4984	0.448	0.6402	0.5218	0.6127	0.6637	0.6156			2952						0.2608	0.3111	0.4299	0.3301	0.3342		0.3						0.6003		0.7627	0.631
	2956.5		0.1623						0.3476				0.3627			0.29		0.4964	0.449	0.6393	0.5199	0.6152	0.6705	0.6107			2956.5						0.2588	0.3109	0.4282	0.3306	0.3293		0.2975						0.5984		0.7636	0.6274
	2961		0.1658						0.3506				0.3625			0.2909		0.4962	0.4498	0.637	0.5229	0.6149	0.6664	0.61			2961						0.2576	0.3077	0.4274	0.3306	0.3301		0.2975						0.6018		0.7645	0.6273
	2965.5		0.164						0.3488				0.3639			0.2901		0.4955	0.4446	0.6358	0.5232	0.6176	0.6616	0.6121			2965.5						0.2615	0.3096	0.4251	0.3301	0.3307		0.2964						0.5973		0.7643	0.629
	2970		0.1632						0.3523				0.3642			0.2891		0.4999	0.4497	0.6387	0.5237	0.618	0.6655	0.6129			2970						0.2569	0.3106	0.4266	0.3287	0.3282		0.2962						0.6003		0.762	0.6279
	2974.5		0.168						0.3497				0.3624			0.2844		0.4924	0.4462	0.6388	0.5209	0.6143	0.6665	0.6107			2974.5						0.2538	0.3079	0.4274	0.331	0.331		0.2939						0.6018		0.7651	0.6279
	2979		0.1613						0.3501				0.3639			0.2869		0.4962	0.4467	0.6375	0.5224	0.617	0.6634	0.6099			2979						0.2592	0.3064	0.4235	0.3299			0.295						0.5971		0.7652	0.6271
	2983.5		0.1608						0.3504				0.3623			0.2892		0.4937	0.4446	0.6349	0.5211	0.6135		0.6079			2983.5						0.2537	0.3039	0.424	0.3255			0.2931						0.5984		0.7632	0.6288
	2988		0.1652						0.3486				0.3649			0.2853		0.4908	0.4458	0.6375	0.5183	0.6106		0.6101			2988						0.2555	0.3075	0.4248	0.3266			0.2941						0.5995		0.7629	0.6302
	2992.5		0.1605						0.3468				0.3613			0.285		0.493	0.4488	0.6373	0.521	0.6115		0.6107			2992.5						0.2555	0.3074	0.4241	0.3257			0.2939						0.5971		0.763	0.629
	2997		0.164						0.3471				0.3593			0.2835		0.4913	0.445	0.6373	0.5219	0.6131		0.6093			2997						0.2529	0.306	0.4232	0.3242			0.2946						0.601		0.76	0.6285
	3001.5		0.161						0.3471				0.3608			0.2865		0.4899	0.4438	0.6383	0.5229	0.6147		0.6069			3001.5						0.2512	0.3055	0.4233	0.3266			0.2938						0.5986		0.7606	0.6279
	3006		0.1645						0.3452				0.3623			0.2855		0.4901	0.4451	0.6385	0.5216	0.6088		0.6084			3006						0.2546	0.3045	0.422	0.321			0.2944						0.5965		0.7604	0.6272
	3010.5		0.1612						0.3453				0.3605			0.2836		0.4931	0.4413	0.6382	0.5225	0.6099		0.61			3010.5						0.2504	0.3071	0.424	0.3244			0.2913						0.5958		0.7585	0.6272
	3015		0.1618						0.3456				0.3603			0.2811		0.4897	0.4462	0.634	0.5182	0.6106		0.609			3015						0.2515	0.305	0.4205	0.3242			0.2912						0.5955		0.7576	0.628
	3019.5		0.1603						0.3456				0.3603			0.2837		0.4868	0.4486	0.6367	0.5182	0.6137		0.6064			3019.5						0.2533	0.3036	0.4171	0.3241			0.2917						0.596		0.7616	0.6273
	3024		0.162						0.3454				0.3624			0.2808		0.4915	0.4431	0.639	0.5202	0.612		0.6082			3024						0.2487	0.301	0.4198	0.3223			0.289						0.5962		0.7638	0.6261
	3028.5		0.1608						0.343				0.357			0.2835		0.4904	0.4445	0.6338	0.5187	0.6119		0.6098			3028.5						0.2507	0.3061	0.4216	0.3223			0.2905						0.5958		0.7618	0.6262
	3033		0.1582						0.3428				0.3589			0.2787		0.4869	0.4423	0.634	0.5209	0.6105		0.6071			3033						0.2484	0.3033	0.4161	0.3201			0.2892						0.5972		0.7594	0.6259
	3037.5		0.161						0.3442				0.3554			0.2809		0.4887	0.4437	0.637	0.5205	0.6112		0.6078			3037.5						0.2509	0.2997	0.4195	0.3199			0.2896						0.5948		0.7631	0.6236
	3042		0.1571						0.3437				0.3573			0.2811		0.4912	0.4447	0.6328	0.5194	0.611		0.6092			3042						0.2484	0.2984	0.4208	0.323			0.2892						0.594		0.7654	0.626
	3046.5		0.1584						0.3424				0.3573			0.2797		0.4901	0.4386	0.6335	0.5167	0.6093		0.6073			3046.5						0.2465	0.2994	0.419	0.3239			0.2857						0.5985		0.7624	0.6283
	3051		0.1584						0.3416				0.3548			0.2805		0.4902	0.4349	0.6358	0.5163	0.6123		0.6108			3051						0.2453	0.3004	0.4153	0.3211			0.2866						0.5916		0.7623	0.6244
	3055.5		0.1586						0.3444				0.3529			0.2814		0.4873	0.4392	0.6325	0.5186	0.6082		0.6077			3055.5						0.2456	0.2988	0.4158	0.321			0.2857						0.5956		0.7614	0.625
	3060		0.1567						0.3382				0.3559			0.278		0.4875	0.4392	0.6315	0.5163	0.6108		0.6095			3060						0.2446	0.2988	0.4153	0.3188			0.2874						0.5965		0.7572	0.6268
	3064.5		0.1573						0.3403				0.3547			0.2776		0.4892	0.4389	0.6357	0.5196	0.611		0.6094			3064.5						0.245	0.3016	0.4174	0.3197			0.287						0.5945		0.7635	0.629
	3069		0.1532						0.3397							0.2762		0.4899	0.4416	0.6342	0.515	0.6097		0.6081			3069						0.245	0.3008	0.4144	0.3195									0.5913		0.7575	0.6263
	3073.5		0.1565						0.3417							0.2751		0.4836	0.4383	0.6331	0.5174	0.6132		0.6093			3073.5						0.2416	0.2995	0.4149	0.3197									0.5946		0.7624	0.6237
	3078		0.1555						0.3374							0.2776		0.4874	0.4389	0.6315	0.5159	0.6049		0.6079			3078						0.2441	0.2969	0.4158	0.316									0.5924		0.761	0.6237
	3082.5		0.1565						0.3407							0.274		0.4886	0.4405	0.6312	0.5158	0.6032		0.6091			3082.5						0.2424	0.2989	0.4132	0.3139									0.594		0.7632	0.6257
	3087		0.1575						0.34							0.2774		0.483	0.4358	0.6332	0.5146	0.609		0.6083			3087						0.2428	0.2964	0.4125	0.3154									0.5955		0.7632	0.6297
	3091.5		0.1539						0.3372							0.2748		0.4832	0.4352	0.6322	0.5175	0.6065		0.6082			3091.5						0.2384	0.2975	0.4115	0.3213									0.5946		0.7623	0.6214
	3096		0.157						0.3377							0.2719		0.4863	0.4414	0.6302	0.5121	0.6086		0.6058			3096						0.2399	0.2942	0.4109	0.3171									0.592		0.7583	0.6255
	3100.5		0.1555						0.3417							0.2744		0.4817	0.4376	0.6286	0.5171	0.611		0.6074			3100.5						0.2422	0.2955	0.4097	0.3169									0.5939		0.7635	0.6215
	3105		0.1534						0.341							0.2723		0.4834	0.438	0.6298	0.5136	0.6081		0.6063			3105						0.2413	0.2961	0.4115	0.3156									0.5936		0.7602	0.628
	3109.5		0.1506						0.3351							0.2748		0.4855	0.4368	0.6317	0.5157	0.6098		0.609			3109.5						0.2375	0.2941	0.4087	0.3118									0.5912		0.76	0.6257
	3114		0.1532						0.3381							0.2742		0.4812	0.4363	0.6356	0.5156	0.6083		0.6082			3114						0.2408	0.2917	0.4046	0.3109									0.5923		0.7671	0.6243
	3118.5		0.1544						0.3352							0.2717		0.4805	0.4342	0.6288	0.5149	0.6065		0.6104			3118.5						0.2375	0.2938	0.4075	0.3119									0.5908		0.7633	0.6231
	3123		0.1554						0.3358							0.2732		0.4849	0.4369	0.632	0.5139	0.606		0.6078			3123						0.2372	0.2928	0.4079	0.3131									0.5898		0.7587	0.6231
	3127.5		0.1532						0.3368							0.2722		0.485	0.4383	0.6325	0.5158	0.6098		0.6051			3127.5						0.2372	0.2964	0.4066	0.3123									0.5919		0.7565	0.6229
	3132		0.1525						0.3342							0.2678		0.487	0.4349	0.6315	0.5153	0.6064		0.6022			3132						0.2373	0.2926	0.407	0.311									0.5949		0.7596	0.6238
	3136.5		0.1505						0.3376							0.2702		0.4823	0.4328	0.6302	0.5128	0.6056		0.6012			3136.5						0.2359	0.2899	0.4067	0.3141									0.5938		0.7628	0.626
	3141		0.1522						0.3361							0.2693		0.4793	0.4357	0.6291	0.5129	0.6087		0.6047			3141						0.2355	0.292	0.4059	0.3091									0.5907		0.7576	0.6253
	3145.5		0.1543						0.3335							0.2695		0.4804	0.434	0.6299	0.5145	0.6027		0.6037			3145.5						0.2333	0.2888	0.407	0.3141									0.5915		0.7558	0.6251
	3150		0.1522						0.3359							0.2684		0.485	0.434	0.6286	0.5169	0.607		0.6063			3150						0.2337	0.2915	0.4051	0.3054									0.5931		0.7565	0.6252
	3154.5		0.1521						0.3319							0.2675		0.484	0.4337	0.6296	0.5133	0.6035		0.6038			3154.5						0.2312	0.2907	0.406	0.3121									0.5894		0.7567	0.6245
	3159		0.1544						0.3373							0.266		0.4825	0.4327	0.6302	0.5138	0.6018		0.6031			3159						0.2324	0.289	0.4031	0.3126									0.589		0.7588	0.627
	3163.5		0.1526						0.3334							0.2662		0.4817	0.4321	0.6304	0.5171	0.6025		0.6055			3163.5						0.2325	0.2893	0.4042	0.3092									0.5878		0.7598	0.6243
	3168		0.1522						0.3331							0.2669		0.4778	0.4296	0.6313	0.5157	0.6062		0.6091			3168						0.2315	0.2866	0.4046	0.3071									0.5924		0.7611	0.627
	3172.5		0.1501						0.3323							0.2655		0.4782	0.4346	0.6275	0.5136	0.6068		0.6068			3172.5						0.226	0.2867	0.4009	0.3074									0.5918		0.7558	0.6271
	3177		0.1535						0.3308							0.2656		0.4781	0.4306	0.6305	0.5131	0.6055		0.6038			3177						0.2319	0.2883	0.4044	0.3082									0.5885		0.7595	0.625
	3181.5		0.1461						0.331							0.2639		0.4795	0.4306	0.6298	0.5094	0.6062		0.603			3181.5						0.2284	0.2868	0.4014	0.3084									0.5875		0.7558	0.6217
	3186		0.1495						0.3299							0.2656		0.4788	0.4346	0.6295	0.5124	0.6051		0.6033			3186						0.2295	0.2881	0.4048	0.307									0.5901		0.7554	0.6228
	3190.5		0.1508						0.3311							0.2662		0.4792	0.4329	0.6296	0.51	0.6021		0.6041			3190.5						0.2292	0.2874	0.4039	0.3036									0.5907		0.7605	0.6238
	3195		0.1508						0.3317							0.2654		0.4713	0.4301	0.6306	0.5127	0.6013		0.6046			3195						0.2247		0.3988	0.307									0.5903		0.7573	0.6198
	3199.5		0.1495						0.33							0.262		0.478	0.4326	0.629	0.5102	0.5984		0.6041			3199.5						0.2284		0.4	0.304									0.5885		0.7576	0.6243
	3204		0.151						0.3307							0.2649		0.4777	0.4288	0.6287	0.5135	0.6031		0.6017			3204						0.2244		0.3992	0.3059									0.5843		0.7591	0.6207
	3208.5		0.1488						0.3273							0.261		0.476	0.4296	0.6293	0.5103	0.6026		0.6044			3208.5						0.2264		0.3999	0.3056									0.5834		0.757	0.6239
	3213		0.1516						0.3304							0.2628		0.4751	0.4285	0.6288	0.5098	0.6022		0.6039			3213						0.225		0.4001	0.3049									0.5876		0.757	0.6227
	3217.5		0.1476						0.3299							0.2571		0.4768	0.4297	0.6292	0.5119	0.6034		0.6036			3217.5						0.2227		0.3997	0.3046									0.5899		0.7559	0.6238
	3222		0.1507						0.3296							0.2619		0.4758	0.4306	0.6288	0.5131	0.6024		0.6022			3222						0.2246		0.3965	0.3056									0.5885		0.7522	0.6214
	3226.5		0.1488						0.3282							0.2576		0.476	0.4308	0.6282	0.5087	0.6024		0.6067			3226.5						0.2254		0.3944	0.3002									0.5881		0.7552	0.6192
	3231		0.1493						0.3274							0.2586		0.4709	0.4308	0.6268	0.5081	0.5979		0.6074			3231						0.2242		0.3991	0.3006									0.5884		0.755	0.6227
	3235.5		0.1493						0.3308							0.2581		0.4743	0.4269	0.6272	0.509	0.6013		0.6016			3235.5						0.2256		0.3967	0.3045									0.5857		0.7558	0.622
	3240		0.1494						0.3258							0.2579		0.4737	0.4289	0.6303	0.5076	0.5978		0.6039			3240						0.2207		0.3929	0.3044									0.5864		0.7547	0.6229
	3244.5		0.1479						0.3256							0.2597		0.4712	0.4258	0.6297	0.506	0.6003		0.6025			3244.5						0.2245		0.3947	0.2982									0.5825		0.7551	0.622
	3249		0.1506						0.3231							0.2572		0.4736	0.4271	0.6278	0.5104	0.5978		0.6064			3249						0.222		0.392	0.2992									0.5856		0.756	0.6217
	3253.5		0.1468						0.3225							0.2556		0.4753	0.4276	0.6318	0.5108	0.6006		0.6033			3253.5						0.2207		0.396	0.3021									0.5866		0.7573	0.6222
	3258		0.149													0.2591		0.4747	0.427	0.626	0.5079	0.596		0.6068			3258						0.2218		0.393	0.2979									0.5855		0.7587	0.6209
	3262.5		0.1497													0.2533		0.4741	0.4256	0.6239	0.5077	0.6008		0.6028			3262.5						0.2186		0.3949	0.2991									0.5869		0.7542	0.6215
	3267		0.1458													0.256		0.473	0.4259	0.6257	0.5099	0.5967		0.6019			3267						0.2198		0.3928	0.2997									0.5854		0.7575	0.6223
	3271.5		0.1483													0.2552		0.4741	0.4248	0.6246	0.5087	0.6015		0.6006			3271.5						0.2217		0.391	0.2975									0.5826		0.758	0.6245
	3276		0.1486													0.2547		0.4688	0.4283	0.6242	0.5068	0.5965		0.6038			3276						0.2194		0.3942	0.2966									0.584		0.7588	0.6249
	3280.5		0.1482													0.2584		0.4717	0.4239	0.6216	0.5094	0.5991		0.6046			3280.5						0.2176		0.3927	0.2964									0.5843		0.7556	0.621
	3285		0.1494													0.255		0.4723	0.4242	0.6263	0.511	0.5974		0.6044			3285						0.2179		0.3911	0.2946									0.5818		0.7576	0.6205
	3289.5		0.1436													0.2541		0.4697	0.424	0.6238	0.5092	0.5954		0.6047			3289.5						0.214		0.3893	0.2952									0.585		0.7539	0.6226
	3294		0.1469													0.2536		0.4713	0.4253	0.6245	0.5062	0.5985		0.6032			3294						0.2172		0.3875	0.298									0.5854		0.7528	0.6224
	3298.5		0.1474													0.2526		0.4716	0.4247	0.6229	0.5059	0.5989		0.6052			3298.5						0.2159		0.3883	0.2942									0.5867		0.7525	0.6239
	3303		0.1468													0.2525		0.471	0.4234	0.6235	0.5042	0.6004		0.6064			3303						0.2124		0.3882	0.2959									0.5837		0.755	0.6202
	3307.5		0.1501													0.253		0.4722	0.4241	0.6209	0.5059	0.5966		0.5999			3307.5						0.216		0.3855	0.2913									0.5835		0.7523	0.626
	3312		0.1463													0.2534		0.4688	0.4247	0.6223	0.5072	0.5977		0.6011			3312						0.2128		0.3869	0.2909									0.584		0.753	0.6203
	3316.5		0.1465													0.2518		0.4681	0.4282	0.6258	0.5069	0.5975		0.6008			3316.5						0.2108		0.3863	0.2952									0.5845		0.7509	0.6193
	3321		0.1467													0.251		0.4694	0.424	0.6233	0.5065	0.5981		0.6051			3321						0.2124		0.3837	0.2912									0.5847		0.7539	0.6207
	3325.5		0.1482													0.2497		0.4687	0.4211	0.6257	0.5055	0.5967		0.6036			3325.5						0.2115		0.386	0.2932									0.583		0.7529	0.6189
	3330		0.144													0.2505		0.4704	0.4218	0.6209	0.504	0.5972		0.6013			3330						0.2132		0.3868	0.2889									0.5801		0.7564	0.6216
	3334.5		0.1458													0.2493		0.4683	0.4218	0.6222	0.506	0.5913		0.6021			3334.5						0.2111		0.3843	0.2921									0.5835		0.7549	0.6222
	3339		0.1457													0.2475		0.4691	0.4235	0.6234	0.5047	0.5974		0.601			3339						0.2097		0.3833	0.2921									0.5816		0.7527	0.6169
	3343.5		0.1473													0.2463		0.4653	0.4235	0.6215	0.5021	0.5974		0.6026			3343.5						0.2114		0.3811	0.2909									0.5792		0.758	0.6205
	3348		0.1441													0.2487		0.4646	0.4201	0.6219	0.5062	0.5904		0.6007			3348						0.2078		0.3853	0.2889									0.5834		0.753	0.6194
	3352.5		0.1475													0.2458		0.4665	0.4225	0.6224	0.5038	0.594		0.5988			3352.5						0.2089		0.3828	0.2888									0.579		0.7563	0.6206
	3357		0.1454													0.2459		0.4677	0.4203	0.6216	0.503	0.594		0.6001			3357						0.2069		0.3814	0.2889									0.5822		0.7546	0.6204
	3361.5		0.1457													0.2453		0.4694	0.4209	0.6213	0.5021	0.5954		0.6018			3361.5						0.2047		0.384	0.287									0.5806		0.7581	0.6186
	3366		0.1453													0.2453		0.4651	0.4192	0.6211	0.5013	0.5949		0.6006			3366						0.206		0.3821	0.2901									0.581		0.7539	0.6189
	3370.5		0.1453													0.2461		0.4665	0.4185	0.6248	0.5055	0.5914		0.6023			3370.5						0.2013		0.3824	0.2854									0.5824		0.7523	0.6231
	3375		0.1456													0.2439		0.4666	0.4212	0.6243	0.5048	0.5932		0.6021			3375						0.2082		0.3773	0.2897									0.5812		0.753	0.614
	3379.5		0.1489													0.2431			0.4176	0.6235	0.5011	0.5927		0.6015			3379.5						0.2069		0.3798	0.2862									0.5788		0.752	0.62
	3384		0.1454													0.2453			0.4208	0.623	0.5017	0.5961		0.6018			3384						0.2037		0.3795	0.285									0.5815		0.7527	0.6206
	3388.5		0.144													0.2455			0.421	0.6235	0.5024	0.5905		0.601			3388.5						0.2038		0.3761	0.2883									0.5825		0.7504	0.6222
	3393		0.1444													0.2469			0.4178	0.6198	0.5034	0.5917		0.6028			3393						0.2006		0.3789	0.2847									0.5807		0.7535	0.6187
	3397.5		0.1436													0.2426			0.4175	0.6212	0.5036	0.5896		0.6011			3397.5						0.2011		0.3743	0.2841									0.5804		0.7526	0.618
	3402		0.1482													0.2423			0.4176	0.618	0.4985	0.5955		0.5985			3402						0.2056		0.3754	0.2834									0.5784		0.7534	0.6186
	3406.5		0.1445													0.2421			0.4162	0.6171	0.5009	0.5922		0.5981			3406.5						0.2001		0.3764	0.2834									0.5809		0.7463	0.6208
	3411		0.1453													0.2406			0.4177	0.6177	0.4991	0.5914		0.5982			3411						0.2007		0.3744	0.2894									0.5813		0.7507	0.6182
	3415.5		0.143													0.2387			0.4187	0.6211	0.5045	0.5904		0.5999			3415.5						0.2031		0.3752	0.2834									0.5798		0.7528	0.6187
	3420		0.147													0.2426			0.4177	0.6197	0.5009	0.5918		0.6007			3420						0.2014		0.3762	0.2836									0.5762		0.7494	0.6204
	3424.5		0.1474													0.2409			0.417	0.6214	0.501	0.5972		0.6002			3424.5						0.1989		0.3753	0.2824									0.5804		0.7506	0.6195
	3429		0.1427													0.2424			0.4163	0.6171	0.4998	0.5895		0.5999			3429						0.1971		0.3739	0.28									0.578		0.752	0.6161
	3433.5		0.1476													0.2373			0.4143	0.6189	0.5031	0.5911		0.5985			3433.5						0.1971		0.3708	0.2818									0.5816		0.7491	0.618
	3438		0.1474													0.24			0.4148	0.6178	0.4989	0.5894		0.5987			3438						0.1985		0.3752	0.2823									0.5796		0.748	0.6191
	3442.5		0.1454													0.2373			0.4157	0.618		0.5913		0.5999			3442.5						0.1957		0.3723	0.2813									0.5789		0.748	0.6191
	3447		0.1443													0.241			0.4178	0.6189		0.5893		0.5982			3447						0.1969		0.373	0.2779									0.5765		0.7501	0.6231
	3451.5		0.1431													0.2373			0.412	0.6187		0.591		0.5976			3451.5						0.1947		0.3685	0.2786									0.5764		0.7511	0.6142
	3456		0.147													0.2391			0.4173	0.6158		0.5856		0.6008			3456						0.1957		0.3738	0.2787									0.5749		0.7528	0.6181
	3460.5		0.145													0.2388			0.4158	0.6193		0.5856		0.5985			3460.5						0.1944		0.3685	0.2761									0.5799		0.7498	0.6204
	3465		0.1435													0.2359			0.4108	0.6175		0.5895		0.5995			3465						0.1948		0.3692	0.2806									0.5765		0.7457	0.6155
	3469.5		0.1458													0.2379			0.4103	0.6186		0.5894		0.599			3469.5								0.3685	0.2769									0.5766		0.7485	0.618
	3474		0.1439													0.2329			0.4145	0.6161		0.5869		0.5992			3474								0.3694	0.2798									0.5773		0.7496	0.6206
	3478.5		0.144													0.2346			0.4124	0.616		0.5856		0.5984			3478.5								0.3699	0.2761									0.578		0.7473	0.6154
	3483		0.1428													0.2353			0.4122	0.6192		0.5891		0.5992			3483								0.367	0.2764									0.5758		0.7484	0.6162
	3487.5		0.1484													0.2317			0.414	0.6167		0.5872		0.5992			3487.5								0.3682	0.2766									0.5767		0.7519	0.6142
	3492		0.1458													0.2341			0.4132	0.6179		0.5866		0.5985			3492								0.3689	0.2753									0.575		0.7506	0.616
	3496.5		0.1433													0.232			0.411	0.6204		0.5874		0.5992			3496.5								0.366	0.2764									0.5751		0.7506	0.6173
	3501		0.1437													0.2339			0.4137	0.6178		0.5879		0.5985			3501								0.3649	0.2751									0.5757		0.749	0.6169
	3505.5		0.1443													0.2323			0.4124	0.615		0.5867		0.6033			3505.5								0.3641	0.2782									0.5719		0.7457	0.62
	3510		0.1425													0.2311			0.4103	0.6148		0.5843		0.5938			3510								0.3623	0.2722									0.5762		0.7478	0.6183
	3514.5		0.1439													0.2338			0.4088	0.6169		0.583		0.599			3514.5								0.3646	0.2705									0.5747		0.7456	0.613
	3519		0.1475													0.2313			0.4112	0.6159		0.5834		0.5978			3519								0.367	0.2714									0.5744		0.7527	0.6159
	3523.5		0.1455													0.2312			0.4086	0.6174		0.5838		0.5985			3523.5								0.3658	0.2711									0.5737		0.7508	0.6152
	3528		0.1439													0.2316			0.4122	0.6177		0.5847		0.5956			3528								0.3655	0.2704									0.576		0.7452	0.6156
	3532.5		0.1409													0.2285			0.4106	0.6167		0.5842		0.5969			3532.5								0.3611	0.2735									0.5749		0.7468	0.6155
	3537		0.1446													0.2309			0.4127	0.6155		0.586		0.5969			3537								0.3653	0.2708									0.5731		0.744	0.6168
	3541.5		0.1418													0.2279			0.411	0.6165		0.5837		0.5929			3541.5								0.3608	0.2714									0.574		0.7482	0.6161
	3546		0.1444													0.2287			0.4084	0.6166		0.5879		0.598			3546								0.3586	0.2669									0.5713		0.7468	0.6152
	3550.5		0.1463													0.2278			0.4082	0.6194		0.5834		0.5986			3550.5								0.3609	0.2675									0.5739		0.7447	0.6161
	3555		0.1446													0.2296			0.4101	0.614		0.584		0.596			3555								0.3592	0.2686									0.5734		0.7412	0.6181
	3559.5		0.1474													0.2246			0.4079	0.6145		0.5834		0.5924			3559.5								0.3605	0.2694									0.5693		0.7427	0.617
	3564		0.1436													0.2286			0.4064	0.6152		0.5835		0.5989			3564								0.3583	0.2692									0.5735		0.7464	0.619
	3568.5		0.1425													0.2262			0.4075	0.6101		0.5832		0.5958			3568.5								0.361	0.2653									0.5748		0.7456	0.6163
	3573		0.1451													0.2276			0.4068	0.6169		0.5855		0.5981			3573								0.3592	0.264									0.5714		0.7472	0.6186
	3577.5		0.1437													0.2279			0.4053	0.6141		0.583		0.596			3577.5								0.3581	0.2676									0.5728		0.7453	0.618
	3582		0.142													0.2272			0.4068	0.6131		0.5802		0.5991			3582								0.3548	0.2662									0.5721		0.7481	0.6122
	3586.5		0.1436													0.2268			0.4073	0.6092		0.5815		0.5979			3586.5								0.3576	0.2657									0.5678		0.7461	0.6165
	3591		0.1448													0.2274			0.4031	0.6103		0.5767		0.5946			3591								0.3596	0.2635									0.5689		0.7464	0.6151
	3595.5		0.1449													0.2233			0.4055	0.6118		0.5802		0.5989			3595.5								0.3564	0.2657									0.5688		0.7439	0.6179
	3600		0.1458													0.224			0.402	0.6129		0.5785		0.5943			3600								0.356	0.2642									0.5723		0.7473	0.6161
	3604.5		0.1465													0.2232			0.4075	0.6127		0.5836		0.5974			3604.5								0.3579	0.2662									0.5691		0.7475	0.6135
	3609		0.1443													0.2239			0.408	0.6102		0.5837		0.5982			3609								0.3551	0.2623									0.5712		0.7464	0.6175
	3613.5		0.1435													0.2213			0.4037	0.6097		0.5804		0.5957			3613.5								0.3563	0.2626									0.5692		0.7464	0.6164
	3618		0.1422													0.2228			0.4032	0.6112		0.5818		0.5967			3618								0.3524	0.2593									0.5678		0.7431	0.6152
	3622.5		0.1422													0.2221			0.4066	0.6148		0.5839		0.5969			3622.5								0.3559	0.2596									0.5725		0.7489	0.6147
	3627		0.1417													0.2214			0.4017	0.6108		0.5802		0.5929			3627								0.3506	0.2628									0.5699		0.7406	0.6131
	3631.5		0.1449													0.2191			0.4027	0.6161		0.581		0.5954			3631.5								0.3516	0.2607									0.5636		0.7433	0.6131
	3636		0.1453													0.2233			0.4044	0.6098		0.5791		0.5957			3636								0.353	0.2599									0.5725		0.7472	0.6141
	3640.5		0.1444													0.2191			0.4037	0.6115		0.5767		0.596			3640.5								0.3491	0.2601									0.5673		0.7445	0.6133
	3645		0.1468													0.2181			0.3999	0.6134		0.581		0.5978			3645								0.3521	0.2577									0.5687		0.7444	0.6152
	3649.5		0.1422													0.2176			0.4033	0.6109		0.5779		0.5936			3649.5								0.352	0.2568									0.57		0.7468	0.6162
	3654		0.143													0.2168			0.4035	0.6121		0.5784		0.5961			3654								0.3509	0.2596									0.5664		0.7432	0.6151
	3658.5		0.1424													0.2186			0.4018	0.6116		0.5779		0.5944			3658.5								0.3496	0.2565									0.5694		0.7445	0.6108
	3663		0.144													0.2215			0.3984	0.6138		0.5815		0.5941			3663								0.3481	0.258									0.5665		0.7433	0.611
	3667.5		0.1448													0.2202			0.3991	0.6099		0.5804		0.5937			3667.5								0.3484	0.2573									0.5687		0.7427	0.6077
	3672		0.1459													0.2185			0.4004	0.6101		0.5788		0.5954			3672								0.3479	0.2547									0.567		0.7429	0.6161
	3676.5		0.1412													0.2177			0.4012	0.611		0.5755		0.5999			3676.5								0.3457	0.2548									0.5656		0.7417	0.6131
	3681		0.1443													0.2181			0.3997	0.6086		0.5802		0.5917			3681								0.3477	0.2555									0.5641		0.7459	0.6147
	3685.5		0.1418													0.217			0.4019	0.6081		0.5765		0.5926			3685.5								0.3472	0.2572									0.5661		0.7439	0.6121
	3690		0.143													0.2174			0.3994	0.6089		0.5784		0.5935			3690								0.3478	0.2518									0.5662		0.7384	0.6169
	3694.5		0.1414													0.2153			0.401	0.6091		0.5773		0.5938			3694.5								0.3481	0.2515									0.5649		0.7383	0.6121
	3699		0.1442													0.2166			0.3981	0.6095		0.575		0.5917			3699								0.3442	0.2551									0.565		0.7415	0.6132
	3703.5		0.1476													0.2158			0.3979	0.6092		0.5778		0.5949			3703.5								0.3467	0.255									0.5661		0.7444	0.6138
	3708		0.1435													0.2168			0.3985	0.6094		0.5766		0.5931			3708								0.3462										0.5651		0.7399	0.6137
	3712.5		0.1422													0.2162			0.3991	0.6075		0.5754		0.5938			3712.5								0.3466										0.5663		0.7453	0.6168
	3717		0.1439													0.2164			0.4001	0.6074		0.5732		0.5949			3717								0.3411										0.5654		0.7428	0.6139
	3721.5		0.1425													0.2168			0.3964	0.6073		0.5739		0.5945			3721.5								0.3439										0.5625		0.7397	0.612
	3726		0.1451													0.2126			0.3971	0.6071		0.5744		0.595			3726								0.3413										0.5622		0.7403	0.6143
	3730.5		0.1458													0.2168			0.398	0.6092		0.5769		0.5929			3730.5								0.3419										0.563		0.7396	0.6104
	3735		0.143													0.2142			0.3964	0.6054		0.5742		0.5989			3735								0.3399										0.5616		0.7419	0.6105
	3739.5		0.1439													0.2144			0.3975	0.6035		0.5762		0.5962			3739.5								0.34										0.5616		0.743	0.6097
	3744		0.143													0.215			0.399	0.6053		0.5761		0.5975			3744								0.3409										0.5606		0.7414	0.6147
	3748.5		0.1431													0.2132			0.3978	0.607		0.5737		0.5952			3748.5								0.3424										0.5636		0.7402	0.6142
	3753		0.1444													0.2121			0.3943	0.6042		0.575		0.5933			3753								0.3409										0.5643		0.7407	0.6141
	3757.5		0.1465													0.2106			0.3975	0.6052		0.576		0.5914			3757.5								0.3416										0.5635		0.7439	0.6117
	3762		0.1443													0.2112			0.395	0.6101		0.5723		0.595			3762								0.3398										0.5633		0.7386	0.6085
	3766.5		0.1453													0.2102			0.3952	0.6058		0.5704		0.5944			3766.5								0.3407										0.5608		0.7399	0.6095
	3771		0.1461													0.2117			0.3955	0.6103		0.5713		0.5906			3771								0.3378										0.5617		0.7378	0.6073
	3775.5		0.1424													0.2105			0.3929	0.6057		0.5721		0.5903			3775.5								0.3377										0.5611		0.743	0.6127
	3780		0.1439													0.2096			0.3935	0.6066		0.573		0.5931			3780								0.3388										0.5616		0.7453	0.6089
	3784.5		0.1432													0.2112			0.3977	0.6079		0.5728		0.5908			3784.5								0.3369										0.5616		0.7365	0.6123
	3789		0.1446													0.2093			0.3943	0.6046		0.5733		0.5951			3789								0.3359										0.5591		0.7452	0.6169
	3793.5		0.1444													0.2089			0.3938	0.605		0.5716		0.5907			3793.5								0.336										0.558		0.7428	0.6079
	3798		0.142													0.2099			0.3945	0.6049		0.5703		0.592			3798								0.335										0.559		0.7396	0.6105
	3802.5		0.1458													0.209			0.3936	0.606		0.5708		0.5932			3802.5								0.3368										0.5591		0.7417	0.6104
	3807		0.1434													0.2089			0.3928	0.6038		0.5719		0.5926			3807								0.3343										0.5598		0.7412	0.6087
	3811.5		0.1435													0.2093			0.3914	0.6039		0.5722		0.5914			3811.5								0.3346										0.5565		0.7397	0.6113
	3816		0.1416													0.2068			0.3943	0.6018		0.5709		0.5908			3816								0.3319										0.5539		0.7365	0.6074
	3820.5		0.1435													0.2053			0.3953	0.6053		0.5727		0.5911			3820.5								0.3334										0.5611		0.7405	0.6166
	3825		0.1437													0.2072			0.3906	0.6034		0.5694		0.592			3825								0.3316										0.5598		0.7378	0.6078
	3829.5		0.1434													0.2057			0.3938	0.6045		0.5681		0.5944			3829.5								0.332										0.5612		0.7373	0.6078
	3834		0.1442													0.2048			0.392	0.5984		0.57		0.5893			3834								0.3275										0.5589		0.735	0.6117
	3838.5		0.1433													0.2081			0.3915	0.6017		0.5651		0.5934			3838.5								0.3327										0.5535		0.7398	0.608
	3843		0.1436													0.2022			0.3891	0.6036		0.5687		0.5905			3843								0.3327										0.5549		0.7392	0.6094
	3847.5		0.1449													0.203			0.3915	0.6021		0.5697		0.5937			3847.5								0.3324										0.5544		0.7373	0.6156
	3852		0.1425													0.2021			0.3902	0.6017		0.5703		0.5907			3852								0.3304										0.5587		0.7396	0.6111
	3856.5		0.1448													0.2036			0.3923	0.6031		0.5691		0.5917			3856.5								0.3287										0.5547		0.742	0.611
	3861		0.1427													0.2035			0.3876	0.6046		0.5667		0.5889			3861								0.3316										0.5559		0.7405	0.6127
	3865.5		0.1419													0.2046			0.3884	0.6024		0.571		0.5893			3865.5								0.3312										0.5574		0.7375	0.6125
	3870		0.1464													0.2032			0.3929	0.5983		0.5699		0.591			3870								0.3293										0.553		0.7386	0.6083
	3874.5		0.1427													0.2031			0.3905	0.6038		0.5653		0.5883			3874.5								0.3288										0.5555		0.7363	0.61
	3879		0.1453													0.2005			0.3867	0.6024		0.5693		0.5912			3879								0.3301										0.5535		0.7345	0.6087
	3883.5		0.1424													0.2041			0.3871	0.6044		0.5683		0.5888			3883.5								0.3284										0.5553		0.7369	0.612
	3888		0.143													0.2022			0.3878	0.6043		0.5675		0.5928			3888								0.3273										0.5553		0.7399	0.6128
	3892.5		0.1386													0.2024			0.3875	0.5999		0.5654		0.589			3892.5								0.3253										0.5559		0.7398	0.6101
	3897		0.1445													0.2012			0.3879	0.6015		0.5659		0.5902			3897								0.3255										0.5575		0.7402	0.6093
	3901.5		0.1446													0.201			0.388	0.6003		0.5672		0.5912			3901.5								0.3233										0.5532		0.7312	0.6092
	3906		0.1431													0.2004			0.3874	0.6006		0.5688		0.5881			3906								0.3248										0.5502		0.7365	0.6079
	3910.5		0.142													0.1999			0.3887	0.6031		0.5647		0.5897			3910.5								0.3277										0.5557		0.7354	0.6128
	3915		0.1448													0.2008			0.3878	0.603		0.567		0.5883			3915								0.3241										0.5529		0.731	0.6088
	3919.5		0.1424													0.1984			0.3868	0.6002		0.5626		0.5907			3919.5								0.3255										0.5534		0.7385	0.609
	3924		0.1464													0.2012			0.384	0.5977		0.5686		0.5906			3924								0.322										0.5538		0.7374	0.6092
	3928.5		0.1455													0.2017			0.3855	0.6033		0.5649		0.5912			3928.5								0.3229										0.5529		0.7422	0.6092
	3933		0.1433													0.1989			0.3853	0.5997		0.5647		0.5882			3933								0.3248										0.5537		0.7318	0.6103
	3937.5		0.1432													0.1976			0.3877	0.6012		0.5629		0.5883			3937.5								0.3227										0.5524		0.7382	0.6111
	3942		0.1435													0.2003			0.3838	0.6028		0.5644		0.5907			3942								0.3222										0.5552		0.7381	0.6088
	3946.5		0.1448													0.1991			0.3853	0.5988		0.567		0.5891			3946.5								0.3212										0.556		0.7331	0.6075
	3951		0.1437													0.199			0.3833	0.5971		0.5688		0.591			3951								0.3183										0.5496		0.7386	0.6076
	3955.5		0.1414													0.1975			0.3851	0.599		0.5643		0.5916			3955.5								0.3197										0.5493		0.7337	0.6098
	3960		0.1432													0.197			0.3805	0.5977		0.5667		0.59			3960								0.3198										0.5512		0.7348	0.6067
	3964.5		0.1451													0.1971			0.3797	0.5967		0.5642		0.5909			3964.5								0.3196										0.5526		0.7312	0.6104
	3969		0.1405													0.1987			0.3844	0.601		0.5655		0.5862			3969								0.3188										0.5515		0.7367	0.606
	3973.5		0.1415													0.1951			0.382	0.6003		0.5619		0.5879			3973.5								0.3189										0.549		0.7334	0.6052
	3978		0.1435													0.1955			0.3837	0.5981		0.5631		0.5851			3978								0.3182										0.5482		0.7367	0.6098
	3982.5		0.1412													0.1976			0.381	0.5992		0.5639		0.5896			3982.5								0.3151										0.5508		0.7331	0.6096
	3987		0.1424													0.1952			0.38	0.5979		0.5623		0.5889			3987								0.3213										0.5504		0.7347	0.6055
	3991.5		0.144													0.1953			0.3819	0.5987		0.5614		0.5881			3991.5								0.3162										0.549		0.7357	0.6071
	3996		0.1424													0.1931			0.3823	0.6		0.558		0.5877			3996								0.3162										0.5471		0.7344	0.6065
	4000.5		0.1424													0.1952			0.3807			0.564		0.5889			4000.5								0.3141										0.5487		0.7358	0.6047
	4005		0.1426													0.1973			0.3801			0.5612					4005								0.316										0.5517		0.7319	0.6101
	4009.5		0.1429													0.194			0.3795			0.5607					4009.5								0.315										0.55		0.736	0.6058
	4014		0.1411													0.1949			0.381			0.5634					4014								0.3142										0.5448		0.736	0.6086
	4018.5		0.1444													0.194			0.3788			0.5627					4018.5								0.3165										0.5502		0.735	0.6064
	4023		0.1433													0.1924			0.3809			0.5613					4023								0.3127										0.5485		0.7347	0.6066
	4027.5		0.1419													0.1915			0.3792			0.562					4027.5								0.3126										0.5491		0.7348	0.6064
	4032		0.1423													0.1944			0.3781			0.558					4032								0.3165										0.545		0.7304	0.6098
	4036.5		0.1434													0.191			0.382			0.5602					4036.5								0.3132										0.5477		0.7331	0.6074
	4041		0.1428													0.1941			0.3788			0.5591					4041								0.3113										0.547		0.7348	0.607
	4045.5		0.1431													0.1922			0.3781			0.5542					4045.5								0.3108										0.5437		0.7293	0.6074
	4050		0.146													0.1915			0.3786			0.5589					4050								0.3078										0.5486		0.7338	0.6038
	4054.5		0.1459													0.1907			0.3788			0.5606					4054.5								0.3137										0.5466		0.7344	0.6087
	4059		0.1432													0.1904			0.3806			0.5592					4059								0.3109										0.545		0.735	0.6029
	4063.5		0.1429													0.1888			0.381			0.5564					4063.5								0.3105										0.5453		0.733	0.6087
	4068		0.141													0.1895			0.3768			0.5585					4068								0.3065										0.5425		0.7329	0.6042
	4072.5		0.1429													0.1905			0.3802			0.5596					4072.5								0.3098										0.5456		0.733	0.608
	4077		0.1449													0.1863			0.3731			0.5549					4077								0.3091										0.5429		0.7334	0.6067
	4081.5		0.1439													0.1897			0.3765			0.5578					4081.5								0.3098										0.5482		0.7323	0.606
	4086		0.1445													0.1875			0.3788			0.5565					4086								0.311										0.5441		0.7368	0.6033
	4090.5		0.1444													0.1916			0.3763			0.554					4090.5								0.3096										0.5446		0.7334	0.6039
	4095		0.1424													0.1895			0.3754			0.558					4095								0.3068										0.5437		0.7367	0.6079
	4099.5		0.1455													0.1907			0.3761			0.5563					4099.5								0.3075										0.5396		0.7325	0.6029
	4104		0.1427													0.1864			0.3742			0.5556					4104								0.3055										0.544		0.731	0.6042
	4108.5		0.1443													0.1837			0.3779			0.5575					4108.5								0.3045										0.5411		0.734	0.6027
	4113		0.1431													0.1896			0.3765			0.5547					4113								0.3052										0.5471		0.7395	0.6044
	4117.5		0.1432													0.1874			0.3753			0.5566					4117.5								0.3067										0.5419		0.7304	0.6042
	4122		0.1462													0.1875			0.3764			0.5554					4122								0.3036										0.5464		0.7334	0.6066
	4126.5		0.145													0.1831			0.3762			0.5545					4126.5								0.3032										0.5427		0.7311	0.6064
	4131		0.1444													0.1855			0.3759			0.5575					4131								0.3016										0.544		0.7313	0.6053
	4135.5		0.1454													0.1871			0.3752			0.5586					4135.5								0.3042										0.5435		0.7329
	4140		0.145													0.1844			0.3761			0.5572					4140								0.3042										0.5437		0.7364
	4144.5		0.1417													0.1857			0.3717			0.5562					4144.5								0.3047										0.5464		0.7326
	4149		0.1456													0.1857			0.3719			0.5585					4149								0.3033										0.5404		0.7299
	4153.5		0.1442													0.1846			0.3723			0.5513					4153.5								0.299										0.5399		0.7329
	4158		0.1443													0.1857			0.3707			0.5548					4158								0.3029										0.544		0.7291
	4162.5		0.1421													0.1827			0.3743			0.5543					4162.5								0.3009										0.5405		0.7305
	4167		0.1429													0.1844			0.372			0.5531					4167								0.3025										0.538		0.7333
	4171.5		0.143													0.1855			0.3737			0.5536					4171.5								0.3013										0.539		0.7332
	4176		0.143													0.1851			0.3742			0.5534					4176								0.2997										0.5447		0.7334
	4180.5		0.143													0.1836			0.3708			0.5524					4180.5								0.3027										0.5437		0.7335
	4185		0.1434													0.1838			0.3699			0.5534					4185								0.3004										0.5371		0.7332
	4189.5		0.1438													0.1835			0.3687			0.5536					4189.5								0.2975										0.5372		0.7346
	4194		0.1451													0.1846			0.3699			0.5513					4194								0.2987										0.5383		0.7318
	4198.5		0.1441													0.1815			0.3719			0.5541					4198.5								0.2983										0.5391		0.7333
	4203		0.1431													0.1821			0.3728			0.5529					4203								0.2994										0.5364		0.7302
	4207.5		0.1445													0.183			0.3671			0.5531					4207.5								0.2987										0.5374		0.7324
	4212		0.1441													0.182			0.3699			0.5502					4212																		0.5392		0.7304
	4216.5		0.1458													0.183			0.3709			0.5531					4216.5																		0.5341
	4221		0.1464													0.1823			0.3666			0.5548					4221																		0.539
	4225.5		0.1413													0.182			0.3679			0.5505					4225.5																		0.5374
	4230		0.1431													0.1805			0.3668			0.5522					4230																		0.5318
	4234.5		0.1421													0.1794			0.3692			0.55					4234.5																		0.5363
	4239		0.1435													0.1826			0.3683			0.5521					4239																		0.5359
	4243.5		0.142													0.182			0.3667			0.5536					4243.5																		0.5367
	4248		0.1431													0.1798			0.3676			0.5527					4248																		0.5367
	4252.5		0.1419													0.179			0.3653			0.5508					4252.5																		0.5392
	4257		0.143													0.1816			0.3667			0.5451					4257																		0.5409
	4261.5		0.142													0.1815			0.3658			0.5513					4261.5																		0.5375
	4266		0.1441													0.1804			0.3637			0.5518					4266																		0.5362
	4270.5		0.1442													0.1801			0.3642			0.5508					4270.5																		0.5341
	4275		0.1453													0.1803			0.3654			0.5535					4275																		0.5377
	4279.5		0.1435													0.1796			0.3655			0.5507					4279.5																		0.5368
	4284		0.1438													0.1818			0.3678			0.5475					4284																		0.5336
	4288.5		0.1417													0.1803			0.3675			0.5487					4288.5																		0.5349
	4293		0.1436													0.1747			0.3662			0.5491					4293																		0.5337
	4297.5		0.1439													0.1788			0.3656			0.5489					4297.5																		0.5349
	4302		0.1447													0.1811			0.3615			0.5514					4302																		0.5383
	4306.5		0.1466													0.1773			0.3632			0.546					4306.5																		0.5328
	4311		0.1417													0.1781			0.3625			0.5504					4311																		0.5366
	4315.5		0.1436													0.1802			0.3607			0.5499					4315.5																		0.5324
	4320		0.1439													0.1783			0.3647			0.5468					4320																		0.5311
	4324.5		0.145													0.1763			0.3654			0.5495					4324.5																		0.5327
	4329		0.1445													0.1797			0.3635			0.5509					4329																		0.5322
	4333.5		0.1459													0.178			0.3598			0.5482					4333.5																		0.5358
	4338		0.1466													0.1781			0.363			0.548					4338																		0.5323
	4342.5		0.1426													0.18			0.3634			0.5475					4342.5																		0.5371
	4347		0.1429													0.1801			0.364			0.5489					4347																		0.5305
	4351.5		0.144													0.1776			0.3639			0.5416					4351.5																		0.5335
	4356		0.1463													0.1782			0.3592			0.546					4356																		0.5311
	4360.5		0.146													0.1805			0.3605			0.5462					4360.5																		0.5337
	4365		0.1422													0.1794			0.3619			0.5461					4365																		0.5343
	4369.5		0.1443													0.1783			0.3573			0.5464					4369.5																		0.5291
	4374		0.1452													0.1744			0.3603			0.5472					4374																		0.5293
	4378.5		0.1471													0.1783			0.3607			0.5466					4378.5																		0.5335
	4383		0.1425													0.1793			0.3598			0.5465					4383																		0.5296
	4387.5		0.1452													0.176			0.36			0.5445					4387.5																		0.528
	4392		0.1445													0.1784			0.3586			0.5401					4392																		0.5314
	4396.5		0.1446													0.1754			0.358			0.5448					4396.5																		0.532
	4401		0.1436													0.1783			0.3585			0.5416					4401																		0.5293
	4405.5		0.1434													0.174			0.3555			0.5462					4405.5																		0.5315
	4410		0.1462													0.1762			0.359			0.5434					4410																		0.5305
	4414.5		0.143													0.1765			0.3592			0.5471					4414.5																		0.5282
	4419		0.1445													0.173			0.3613			0.5461					4419																		0.5284
	4423.5		0.1434													0.1756			0.3568			0.5436					4423.5																		0.5302
	4428		0.1443													0.1761			0.358			0.5454					4428																		0.5282
	4432.5		0.1467													0.1756			0.3581			0.5464					4432.5																		0.5289
	4437		0.1419													0.1746			0.3596			0.5451					4437																		0.5259
	4441.5		0.1463													0.1744			0.3577			0.5432					4441.5																		0.5279
	4446		0.1435													0.1758			0.3567			0.5434					4446																		0.5269
	4450.5		0.1438													0.1735			0.3559			0.5415					4450.5																		0.5256
	4455		0.1448													0.1758			0.3571			0.5429					4455																		0.5268
	4459.5		0.1437													0.1763			0.3548			0.5418					4459.5																		0.5262
	4464		0.145													0.1752			0.3551			0.544					4464																		0.53
	4468.5		0.1455													0.1742			0.3594			0.5431					4468.5																		0.5266
	4473		0.1428													0.1758			0.3535			0.5393					4473																		0.5242
	4477.5		0.1409													0.1762			0.3571			0.5417					4477.5																		0.5248
	4482		0.1427													0.1742			0.3548			0.5392					4482																		0.525
	4486.5		0.1475													0.1724			0.3512			0.5446					4486.5																		0.5273
	4491		0.144													0.1757			0.3564			0.5392					4491																		0.5274
	4495.5		0.1437													0.173			0.3561			0.5429					4495.5																		0.5251
	4500		0.1437													0.173			0.3509			0.5421					4500																		0.5258
	4504.5		0.1448													0.176			0.3559			0.5438					4504.5																		0.524
	4509		0.1448													0.1729			0.3539			0.5432					4509																		0.5243
	4513.5		0.1434													0.1716			0.3537			0.5426					4513.5																		0.5247
	4518		0.1431													0.1729			0.3519			0.5389					4518																		0.5206
	4522.5		0.1437													0.1758			0.3531			0.5405					4522.5																		0.5228
	4527		0.1458													0.1758			0.3509			0.5407					4527																		0.5244
	4531.5		0.1406													0.1741			0.3502			0.5419					4531.5																		0.522
	4536		0.1422													0.1721			0.3519			0.5414					4536																		0.5217
	4540.5		0.1476													0.1732			0.3523			0.5396					4540.5																		0.5222
	4545		0.1456													0.173			0.35			0.5414					4545																		0.5214
	4549.5		0.1447													0.1723			0.3481			0.5408					4549.5																		0.5214
	4554		0.1451													0.1726			0.3527			0.5367					4554																		0.519
	4558.5		0.1412													0.1741			0.3509			0.5378					4558.5																		0.52
	4563		0.1435													0.1731			0.3531			0.5397					4563																		0.5211
	4567.5		0.1438													0.1725			0.3522			0.5387					4567.5																		0.5205
	4572		0.1442													0.1744			0.3499			0.5403					4572																		0.5216
	4576.5		0.1405													0.1713			0.3469			0.5394					4576.5																		0.5237
	4581		0.1454													0.1719			0.351			0.5375					4581																		0.5214
	4585.5		0.1399													0.1708			0.3467			0.5386					4585.5																		0.5194
	4590		0.1452													0.1732			0.3501			0.5412					4590																		0.5207
	4594.5		0.1442													0.173			0.348			0.5379					4594.5																		0.5216
	4599		0.1436													0.1712			0.3474			0.5379					4599																		0.518
	4603.5		0.146													0.1724			0.3467			0.5361					4603.5																		0.5199
	4608		0.1448													0.175			0.3479			0.5372					4608																		0.5217
	4612.5		0.142													0.171			0.346			0.5376					4612.5																		0.5213
	4617		0.1414													0.1722			0.3464			0.5402					4617																		0.5179
	4621.5		0.1446													0.1712			0.3483			0.5349					4621.5																		0.5169
	4626		0.1432													0.1725			0.3471			0.5398					4626																		0.5161
	4630.5		0.1457													0.1687			0.3484			0.5376					4630.5																		0.5154
	4635		0.144													0.1723			0.3476			0.5337					4635																		0.5183
	4639.5		0.146													0.1702			0.3467			0.5369					4639.5																		0.5184
	4644		0.1407													0.173			0.344			0.5371					4644																		0.5168
	4648.5		0.1459													0.1719			0.3429			0.5368					4648.5																		0.5159
	4653		0.1425													0.1743			0.3444			0.5376					4653																		0.5148
	4657.5		0.1454													0.172			0.3477			0.5328					4657.5																		0.5206
	4662		0.142													0.1694			0.3437			0.5389					4662																		0.515
	4666.5		0.1419													0.1746			0.3437			0.5364					4666.5																		0.5132
	4671		0.1424																0.3449			0.5372					4671																		0.5118
	4675.5		0.1438																0.346			0.5376					4675.5																		0.5156
	4680		0.1396																0.3436			0.538					4680																		0.5161
	4684.5		0.1453																0.3405			0.5346					4684.5																		0.5147
	4689		0.1445																0.3431			0.538					4689																		0.5119
	4693.5		0.1433																0.344			0.536					4693.5																		0.5144
	4698		0.1421																0.3434			0.5349					4698																		0.5134
	4702.5		0.1402																0.3451			0.5342					4702.5																		0.514
	4707		0.1456																0.3431			0.5333					4707																		0.5122
	4711.5		0.1402																0.3417			0.5316					4711.5																		0.5134
	4716		0.1428																0.344			0.5347					4716																		0.5147
	4720.5		0.1432																0.3431			0.5314					4720.5																		0.5115
	4725		0.1432																0.3429			0.5313					4725																		0.5106
	4729.5		0.1406																0.3407			0.5314					4729.5																		0.5118
	4734		0.1444																0.3404								4734																		0.5111
	4738.5		0.1432																0.3425								4738.5																		0.5102
	4743		0.1442																0.3403								4743																		0.5118
	4747.5		0.1438																0.3388								4747.5																		0.5091
	4752		0.1433																0.3396								4752																		0.5121
	4756.5		0.1426																0.3397								4756.5																		0.5134
	4761		0.1435																0.3366								4761																		0.5088
	4765.5		0.1414																0.3392								4765.5																		0.5092
	4770		0.1415																0.3367								4770																		0.5095
	4774.5		0.1445																0.3373								4774.5																		0.5078
	4779		0.1436																0.3393								4779																		0.509
	4783.5		0.1429																0.3392								4783.5																		0.5066
	4788		0.1409																0.3363								4788																		0.5071
	4792.5		0.1409																0.3388								4792.5																		0.5104
	4797		0.1443																0.3385								4797																		0.5058
	4801.5		0.1431																0.3366								4801.5																		0.512
	4806		0.1432																0.3368								4806																		0.5069
	4810.5		0.1428																0.3365								4810.5																		0.5071
	4815		0.1429																0.3374								4815																		0.506
	4819.5																		0.3371								4819.5																		0.5075
	4824																		0.3377								4824																		0.5069
	4828.5																		0.3372								4828.5																		0.5058
	4833																		0.3327								4833																		0.5043
	4837.5																		0.3401								4837.5																		0.5062
	4842																		0.3363								4842																		0.5045
	4846.5																		0.3339								4846.5																		0.5045
	4851																		0.3349								4851																		0.5046
	4855.5																		0.3348								4855.5																		0.5061
	4860																		0.3354								4860																		0.5052
	4864.5																		0.3353								4864.5																		0.5029
	4869																		0.334								4869																		0.504
	4873.5																		0.333								4873.5																		0.5036
	4878																		0.3307								4878																		0.5054
	4882.5																		0.335								4882.5																		0.5043
	4887																		0.3339								4887																		0.5014
	4891.5																		0.332								4891.5																		0.5052
	4896																		0.3311								4896																		0.504
	4900.5																		0.3323								4900.5																		0.4998
	4905																		0.3337								4905																		0.5023
	4909.5																		0.3334								4909.5																		0.4999
	4914																		0.3336								4914																		0.504
	4918.5																		0.3337								4918.5																		0.5037
	4923																		0.3327								4923																		0.5035
	4927.5																		0.3316								4927.5																		0.502
	4932																		0.3279								4932																		0.501
	4936.5																		0.332								4936.5																		0.4993
	4941																		0.3302								4941																		0.4995
	4945.5																		0.3302								4945.5																		0.4991
	4950																		0.3334								4950																		0.5003
	4954.5																		0.3282								4954.5																		0.4991
	4959																		0.3301								4959																		0.5008
	4963.5																		0.331								4963.5																		0.4976
	4968																		0.3275								4968																		0.4994
	4972.5																		0.3285								4972.5																		0.499
	4977																		0.3288								4977																		0.4984
	4981.5																		0.3287								4981.5																		0.4991
	4986																		0.3283								4986																		0.5005
	4990.5																		0.3322								4990.5																		0.4961
	4995																		0.3304								4995																		0.4982
	4999.5																		0.3276								4999.5																		0.4949
	5004																		0.3275								5004																		0.4977
	5008.5																		0.3306								5008.5																		0.4973
	5013																		0.3304								5013																		0.4953
	5017.5																		0.3265								5017.5																		0.4974
	5022																		0.3288								5022																		0.4964
	5026.5																		0.3251								5026.5																		0.4975
	5031																		0.3259								5031																		0.4992
	5035.5																		0.3244								5035.5																		0.498
	5040																		0.3266								5040																		0.4982
	5044.5																		0.3246								5044.5																		0.5009
	5049																		0.3256								5049																		0.4975
	5053.5																		0.326								5053.5																		0.4979
	5058																		0.3268								5058																		0.4925
	5062.5																		0.3245								5062.5																		0.4965
	5067																		0.3239								5067																		0.4896
	5071.5																		0.3264								5071.5																		0.4929
	5076																		0.3233								5076																		0.4954
	5080.5																		0.3224								5080.5																		0.495
	5085																		0.3233								5085																		0.4925
	5089.5																		0.3239								5089.5																		0.4911
	5094																		0.3226								5094																		0.4881
	5098.5																		0.3241								5098.5																		0.4936
	5103																		0.326								5103																		0.4908
	5107.5																		0.3236								5107.5																		0.492
	5112																		0.3196								5112																		0.4932
	5116.5																		0.3211								5116.5																		0.4961
	5121																		0.3229								5121																		0.4905
	5125.5																		0.323								5125.5																		0.496
	5130																		0.3226								5130																		0.4936
	5134.5																		0.3194								5134.5																		0.4911
	5139																		0.3191								5139																		0.4906
	5143.5																		0.3208								5143.5																		0.4888
	5148																		0.3204								5148																		0.4928
	5152.5																		0.3192								5152.5																		0.4927
	5157																		0.3197								5157																		0.4898
	5161.5																		0.3176								5161.5																		0.4912
	5166																		0.3201								5166																		0.4884
	5170.5																		0.3172								5170.5																		0.4891
	5175																		0.318								5175																		0.4936
	5179.5																		0.3197								5179.5																		0.4891
	5184																		0.3176								5184																		0.4875
	5188.5																		0.3165								5188.5																		0.4911
	5193																		0.3189								5193																		0.4868
	5197.5																		0.3179								5197.5																		0.4864
	5202																		0.317								5202																		0.4889
	5206.5																		0.317								5206.5																		0.4869
	5211																		0.3181								5211																		0.4872
	5215.5																		0.3161								5215.5																		0.4859
	5220																		0.3172								5220																		0.4883
	5224.5																		0.3162								5224.5																		0.4857
	5229																		0.3157								5229																		0.4858
	5233.5																		0.3159								5233.5																		0.4881
	5238																		0.3181								5238																		0.4883
	5242.5																		0.3163								5242.5																		0.4848
	5247																		0.3162								5247																		0.4855
	5251.5																		0.3138								5251.5																		0.484
	5256																		0.3157								5256																		0.4876
	5260.5																		0.315								5260.5																		0.4867
	5265																		0.3135								5265																		0.4866
	5269.5																		0.3134								5269.5																		0.4846
	5274																		0.3137								5274																		0.4868
	5278.5																		0.3123								5278.5																		0.4859
	5283																		0.3147								5283																		0.4871
	5287.5																		0.3164
	5292																		0.3111
	5296.5																		0.3123
	5301																		0.3137
	5305.5																		0.3123
	5310																		0.3137
	5314.5																		0.3134
	5319																		0.3133
	5323.5																		0.3122
	5328																		0.31
	5332.5																		0.3104
	5337																		0.3098
	5341.5																		0.3114
	5346																		0.3124
	5350.5																		0.3084
	5355																		0.3073
	5359.5																		0.3091
	5364																		0.3108
	5368.5																		0.3103
	5373																		0.3122
	5377.5																		0.3089
	5382																		0.3103
	5386.5																		0.306
	5391																		0.311
	5395.5																		0.3067
	5400																		0.3093
	5404.5																		0.3056
	5409																		0.3083
	5413.5																		0.3063
	5418																		0.308
	5422.5																		0.3075
	5427																		0.304
	5431.5																		0.3082
	5436																		0.3058
	5440.5																		0.309
	5445																		0.3078
	5449.5																		0.3062
	5454																		0.3069
	5458.5																		0.306
	5463																		0.3032
	5467.5																		0.3022
	5472																		0.3054
	5476.5																		0.3069
	5481																		0.3036
	5485.5																		0.3061
	5490																		0.3035
	5494.5																		0.3032
	5499																		0.3038
	5503.5																		0.3038
	5508																		0.2999
	5512.5																		0.3026
	5517																		0.3018
	5521.5																		0.3047
	5526																		0.2998
	5530.5																		0.3005
	5535																		0.3033
	5539.5																		0.2992
	5544																		0.3036
	5548.5																		0.3031
	5553																		0.3015
	5557.5																		0.3023
	5562																		0.3037
	5566.5																		0.3022
	5571																		0.2996
	5575.5																		0.3011
	5580																		0.3005
	5584.5																		0.3001
	5589																		0.3004
	5593.5																		0.3025
	5598																		0.298
	5602.5																		0.3025
	5607																		0.2973
	5611.5																		0.3029
	5616																		0.3009
	5620.5																		0.3009
	5625																		0.3001
	5629.5																		0.3011
	5634																		0.3001
	5638.5																		0.2991
	5643																		0.3007
	5647.5																		0.2983
	5652																		0.3
	5656.5																		0.2988
	5661																		0.2968
	5665.5																		0.2944
	5670																		0.2971
	5674.5																		0.3
	5679																		0.2971
	5683.5																		0.2967
	5688																		0.2974
	5692.5																		0.2968
	5697																		0.298
	5701.5																		0.295
	5706																		0.2959
	5710.5																		0.297
	5715																		0.293
	5719.5																		0.2951
	5724																		0.2961
	5728.5																		0.2939
	5733																		0.2966
	5737.5																		0.2957
	5742																		0.2932
	5746.5																		0.2957
	5751																		0.2956
	5755.5																		0.2931
	5760																		0.2936
	5764.5																		0.2945
	5769																		0.2946
	5773.5																		0.2927
	5778																		0.293
	5782.5																		0.2938
	5787																		0.2949
	5791.5																		0.2924
	5796																		0.2915
	5800.5																		0.2896
	5805																		0.2907
	5809.5																		0.2892
	5814																		0.2906
	5818.5																		0.2931
	5823																		0.2923
	5827.5																		0.2926
	5832																		0.2911
	5836.5																		0.2887
	5841																		0.2886
	5845.5																		0.2902
	5850																		0.2919
	5854.5																		0.2933
	5859																		0.2914
	5863.5																		0.2909
	5868																		0.2896
	5872.5																		0.289
	5877																		0.2909
	5881.5																		0.2901
	5886																		0.2876
	5890.5																		0.288
	5895																		0.2888
	5899.5																		0.2877
	5904																		0.289
	5908.5																		0.2866
	5913																		0.2901
	5917.5																		0.2854
	5922																		0.2859
	5926.5																		0.2911
	5931																		0.2858
	5935.5																		0.2856
	5940																		0.2857
	5944.5																		0.2884
	5949																		0.2877
	5953.5																		0.2856
	5958																		0.2883
	5962.5																		0.2865
	5967																		0.2848
	5971.5																		0.2868
	5976																		0.2877
	5980.5																		0.2832
	5985																		0.2844
	5989.5																		0.2858
	5994																		0.2827
	5998.5																		0.2866
	6003																		0.2826
	6007.5																		0.2826
	6012																		0.2868
	6016.5																		0.2842
	6021																		0.285
	6025.5																		0.2823
	6030																		0.2815
	6034.5																		0.2857
	6039																		0.2814
	6043.5																		0.2842
	6048																		0.2842
	6052.5																		0.2829
	6057																		0.2828
	6061.5																		0.2824
	6066																		0.2828
	6070.5																		0.2837
	6075																		0.2798
	6079.5																		0.2823
	6084																		0.2836
	6088.5																		0.2792
	6093																		0.278
	6097.5																		0.2796
	6102																		0.2792
	6106.5																		0.282
	6111																		0.2806
	6115.5																		0.2798
	6120																		0.2786
	6124.5																		0.281
	6129																		0.2782
	6133.5																		0.2798
	6138																		0.2785
	6142.5																		0.2775
	6147																		0.2782
	6151.5																		0.2793
	6156																		0.2794
	6160.5																		0.2811
	6165																		0.2771
	6169.5																		0.2778
	6174																		0.2765
	6178.5																		0.2773
	6183																		0.2781

## Sheet: Fig. 2a
Fig. 2a
			RIMRs				BIMRs
		Time (min)	3-PGA production amount (μmol∙g-1 Rubisco)				3-PGA production amount (μmol∙g-1 Rubisco)
		0.25	3.41128	3.15066	2.57522		0.821988	0.864488	0.442109
		0.5	7.20202	7.12449	7.42734		0.936992	0.931363	0.179451
		1	10.8893	13.1896	12.5895		0.884756	0.333762	0.68471
		2	23.6036	37.0634	29.2252		0.635446	1.09944	0.556885
		5	71.7211	70.9384	62.0676		0.803372	0.897009	0.190857
		RIMRs																		BIMRs
		Reaction time (min)	0.25			0.5			1			2			5					Reaction time (min)	0.25			0.5			1			2			5
		Time (Second)	Abs.			Abs.			Abs.			Abs.			Abs.					Time (Second)	Abs.			Abs.			Abs.			Abs.			Abs.
		0	0.8537	0.7681	0.693	0.7862	0.8051	0.8203	0.8397	0.9646	0.8391	0.8418	0.8004	0.8611	0.8838	0.8403	0.811			0	0.5323	0.5823	0.5778	0.5789	0.5212	0.5533	0.5732	0.5165	0.5854	0.5283	0.6022	0.6006	0.5526	0.5484	0.5899
		4.5	0.8528	0.7658	0.6936	0.7836	0.8036	0.8243	0.8378	0.9706	0.8376	0.8396	0.8001	0.8567	0.8868	0.8322	0.8052			4.5	0.5303	0.5884	0.5719	0.5758	0.5171	0.5518	0.5948	0.5241	0.5806	0.5259	0.601	0.6044	0.5565	0.5479	0.5892
		9	0.8449	0.7637	0.6989	0.781	0.8029	0.825	0.8393	0.9645	0.8404	0.8387	0.7975	0.8556	0.8824	0.8276	0.8021			9	0.5312	0.5947	0.5724	0.5777	0.5198	0.5531	0.5935	0.5216	0.5827	0.5263	0.5992	0.6026	0.5505	0.5469	0.5898
		13.5	0.8477	0.7684	0.6982	0.7841	0.8049	0.826	0.8407	0.9701	0.833	0.8372	0.8028	0.849	0.8779	0.821	0.7948			13.5	0.5366	0.5932	0.5705	0.5792	0.5184	0.5569	0.592	0.5199	0.5787	0.5284	0.5958	0.6083	0.551	0.5483	0.5936
		18	0.853	0.7675	0.7058	0.7751	0.8024	0.8287	0.8393	0.97	0.8329	0.8352	0.8028	0.8473	0.8765	0.8129	0.7911			18	0.5355	0.5956	0.5751	0.5782	0.5157	0.5482	0.5925	0.5221	0.5844	0.5323	0.5985	0.6102	0.5564	0.549	0.5905
		22.5	0.8509	0.7713	0.7088	0.7811	0.8081	0.8284	0.8392	0.9706	0.8371	0.8315	0.7977	0.8473	0.8709	0.8017	0.7829			22.5	0.533	0.5965	0.5697	0.5773	0.5179	0.5557	0.5934	0.5213	0.5862	0.5344	0.5955	0.6064	0.5542	0.5506	0.5911
		27	0.8545	0.7757	0.7029	0.7773	0.809	0.8273	0.8426	0.972	0.8331	0.8265	0.7999	0.8415	0.862	0.7906	0.7742			27	0.539	0.599	0.5671	0.5809	0.5185	0.5527	0.5961	0.5235	0.5795	0.5311	0.5976	0.608	0.5556	0.5556	0.5876
		31.5	0.8516	0.773	0.7092	0.7769	0.8105	0.8233	0.8334	0.9719	0.8287	0.8303	0.7942	0.8373	0.856	0.7816	0.7702			31.5	0.5386	0.5941	0.5669	0.5793	0.5167	0.5509	0.5939	0.523	0.5876	0.5379	0.6009	0.6105	0.5572	0.5603	0.5905
		36	0.8527	0.7673	0.7123	0.7758	0.8037	0.8227	0.8399	0.9764	0.8319	0.8263	0.7941	0.8329	0.8517	0.7733	0.759			36	0.5367	0.5999	0.5681	0.5788	0.5165	0.555	0.5992	0.5264	0.5884	0.5335	0.5998	0.612	0.5568	0.5601	0.5963
		40.5	0.8512	0.7755	0.7131	0.7774	0.8037	0.8235	0.8392	0.9706	0.8292	0.8258	0.792	0.8251	0.8445	0.7626	0.7532			40.5	0.5351	0.5972	0.5723	0.5823	0.5205	0.5534	0.599	0.5259	0.5868	0.5344	0.5962	0.6097	0.5567	0.5627	0.5945
		45	0.8549	0.7704	0.7113	0.7793	0.803	0.8176	0.8342	0.9756	0.8289	0.8227	0.789	0.8269	0.8354	0.7536	0.7425			45	0.5414	0.5982	0.5681	0.5806	0.5239	0.5531	0.5958	0.5253	0.5847	0.5371	0.5973	0.6087	0.558	0.5605	0.5928
		49.5	0.854	0.7661	0.7178	0.7771	0.802	0.818	0.8305	0.9745	0.8268	0.8205	0.7865	0.8176	0.8242	0.7451	0.736			49.5	0.5387	0.5959	0.5655	0.5796	0.52	0.5505	0.601	0.5278	0.5858	0.5359	0.6004	0.6109	0.5565	0.5621	0.591
		54	0.849	0.7582	0.7137	0.7709	0.7977	0.8161	0.8318	0.9786	0.8298	0.8196	0.7842	0.8136	0.8179	0.7303	0.7295			54	0.5394	0.591	0.5668	0.5771	0.5184	0.554	0.6014	0.5286	0.5874	0.5383	0.6005	0.6083	0.5579	0.563	0.5919
		58.5	0.8501	0.7567	0.716	0.7741	0.7978	0.8132	0.8278	0.9759	0.8256	0.8206	0.7783	0.814	0.8102	0.7225	0.7204			58.5	0.5374	0.5976	0.5663	0.5822	0.519	0.5515	0.606	0.529	0.5846	0.5416	0.6003	0.611	0.5575	0.5629	0.5919
		63	0.8508	0.758	0.7132	0.7686	0.7997	0.8132	0.8336	0.9738	0.8234	0.8174	0.7789	0.8108	0.8038	0.7154	0.711			63	0.5383	0.5984	0.5642	0.5775	0.5228	0.554	0.6015	0.5292	0.5852	0.5415	0.6015	0.6134	0.5615	0.5662	0.5905
		67.5	0.8483	0.7589	0.7167	0.7713	0.7933	0.8108	0.8274	0.9724	0.8233	0.8122	0.7729	0.8038	0.7931	0.7048	0.7034			67.5	0.5302	0.594	0.5646	0.5796	0.5216	0.556	0.6008	0.5284	0.5856	0.5438	0.6007	0.6133	0.5607	0.5657	0.5958
		72	0.8441	0.7579	0.7173	0.7706	0.7983	0.8127	0.8284	0.9771	0.8176	0.8083	0.7674	0.7994	0.783	0.699	0.6957			72	0.539	0.5921	0.5665	0.577	0.5231	0.5542	0.5975	0.5291	0.5863	0.5389	0.6017	0.6154	0.5597	0.5661	0.5949
		76.5	0.8458	0.7578	0.7195	0.7715	0.7915	0.8098	0.8223	0.9729	0.8177	0.8036	0.7729	0.7935	0.7791	0.6873	0.6895			76.5	0.5395	0.5951	0.5602	0.5788	0.5241	0.5555	0.5959	0.5252	0.5858	0.5394	0.6036	0.6127	0.5633	0.566	0.5931
		81	0.8468	0.7547	0.7165	0.7731	0.793	0.8082	0.8262	0.9747	0.8209	0.8005	0.7658	0.7866	0.7686	0.6801	0.678			81	0.5419	0.5927	0.5665	0.5777	0.5198	0.5533	0.6002	0.5291	0.5905	0.5411	0.6038	0.6155	0.5662	0.5616	0.5903
		85.5	0.8427	0.754	0.719	0.7679	0.7903	0.8028	0.8251	0.9672	0.8192	0.8015	0.7633	0.7844	0.7638	0.6721	0.6696			85.5	0.5436	0.5932	0.5681	0.5756	0.5213	0.5512	0.6018	0.5268	0.5865	0.5422	0.603	0.6185	0.5666	0.5652	0.5948
		90	0.8434	0.7528	0.7147	0.7697	0.7908	0.7996	0.827	0.9733	0.8176	0.799	0.7655	0.7794	0.7541	0.6651	0.6633			90	0.5432	0.5938	0.5553	0.573	0.5167	0.5577	0.5995	0.5297	0.5863	0.5388	0.5971	0.6152	0.5627	0.5653	0.5953
		94.5	0.8443	0.7524	0.7155	0.7671	0.7946	0.8026	0.8203	0.971	0.8196	0.7959	0.7563	0.7743	0.7472	0.6604	0.6583			94.5	0.5411	0.5892	0.5571	0.5775	0.5208	0.5562	0.601	0.5248	0.5877	0.5383	0.5953	0.6159	0.5603	0.5675	0.597
		99	0.8375	0.7512	0.7151	0.7626	0.7902	0.8012	0.8145	0.9701	0.8221	0.7914	0.7574	0.7729	0.7371	0.6502	0.6458			99	0.5389	0.5939	0.5565	0.5744	0.5239	0.556	0.5957	0.5257	0.5841	0.5376	0.5956	0.6183	0.5616	0.5654	0.5976
		103.5	0.8422	0.7515	0.7186	0.7627	0.7891	0.8031	0.8173	0.971	0.819	0.7923	0.7552	0.7708	0.7331	0.6471	0.6479			103.5	0.5426	0.5892	0.5583	0.5699	0.5196	0.5497	0.5958	0.5281	0.5824	0.5428	0.6001	0.6243	0.5659	0.5663	0.5942
		108	0.843	0.75	0.7196	0.7596	0.784	0.8022	0.8186	0.9707	0.8135	0.7877	0.7491	0.7642	0.729	0.6397	0.6397			108	0.5419	0.5896	0.5633	0.5777	0.5264	0.5537	0.5973	0.5278	0.5867	0.541	0.6001	0.6193	0.5641	0.562	0.5978
		112.5	0.8393	0.7538	0.7155	0.7623	0.7853	0.7998	0.8186	0.9706	0.813	0.7854	0.7519	0.7635	0.72	0.633	0.6354			112.5	0.543	0.5958	0.5649	0.5754	0.5221	0.5542	0.5989	0.5314	0.5804	0.5432	0.5975	0.6222	0.5636	0.5669	0.5989
		117	0.8378	0.7513	0.7166	0.7596	0.7859	0.7945	0.8193	0.9636	0.814	0.7805	0.7468	0.7583	0.712	0.631	0.6253			117	0.545	0.5908	0.5548	0.5736	0.5202	0.553	0.5931	0.5315	0.5837	0.5461	0.596	0.6173	0.5644	0.5641	0.5971
		121.5	0.8396	0.7517	0.7188	0.7585	0.7901	0.7961	0.819	0.9725	0.8138	0.7831	0.7384	0.7522	0.707	0.6225	0.6144			121.5	0.5449	0.5933	0.5573	0.5723	0.5241	0.549	0.5998	0.5305	0.583	0.544	0.5935	0.6202	0.5637	0.564	0.6002
		126	0.8361	0.751	0.7196	0.7612	0.782	0.7943	0.8145	0.9682	0.8153	0.78	0.7444	0.7534	0.6983	0.6196	0.6129			126	0.5442	0.5921	0.5558	0.5769	0.522	0.5541	0.5997	0.5336	0.59	0.5421	0.5929	0.6185	0.5647	0.5639	0.5959
		130.5	0.8379	0.7552	0.7167	0.7616	0.7829	0.7897	0.8157	0.9665	0.813	0.7741	0.7407	0.7455	0.6933	0.6125	0.6039			130.5	0.5417	0.5896	0.556	0.5757	0.5238	0.5575	0.5953	0.5268	0.5877	0.5443	0.5942	0.6189	0.569	0.5596	0.5939
		135	0.8359	0.7527	0.7186	0.7594	0.7814	0.7954	0.8133	0.9714	0.8122	0.7769	0.7377	0.7463	0.6871	0.6092	0.6003			135	0.5454	0.5924	0.5523	0.5803	0.5204	0.5524	0.593	0.5289	0.5831	0.5429	0.5973	0.617	0.5616	0.559	0.5954
		139.5	0.8343	0.7492	0.716	0.7614	0.7834	0.7914	0.8107	0.9686	0.8062	0.7705	0.7353	0.7409	0.6864	0.6029	0.5959			139.5	0.5402	0.5944	0.5633	0.5761	0.5201	0.555	0.5908	0.5303	0.5864	0.5446	0.5969	0.6189	0.5626	0.5622	0.5981
		144	0.8334	0.7493	0.7167	0.7604	0.7823	0.7931	0.8108	0.9748	0.8111	0.7663	0.7328	0.7337	0.6776	0.5973	0.5875			144	0.5429	0.5912	0.5599	0.5753	0.5205	0.5525	0.5981	0.5276	0.5866	0.5482	0.5886	0.6191	0.5568	0.5615	0.5883
		148.5	0.8326	0.7489	0.7157	0.7554	0.7776	0.7922	0.8112	0.9665	0.8074	0.7654	0.7313	0.7368	0.6699	0.5921	0.5818			148.5	0.5425	0.5963	0.5519	0.5709	0.5199	0.5532	0.5915	0.5298	0.5842	0.5472	0.5937	0.6163	0.5646	0.561	0.6005
		153	0.8308	0.746	0.7152	0.7599	0.7807	0.795	0.8094	0.9681	0.8058	0.7598	0.7319	0.7305	0.6701	0.5948	0.579			153	0.5408	0.5889	0.552	0.5787	0.5177	0.5568	0.5937	0.5286	0.5846	0.5462	0.5949	0.6194	0.563	0.5644	0.5985
		157.5	0.8348	0.7479	0.7163	0.7558	0.7759	0.7948	0.8072	0.972	0.8071	0.7665	0.7303	0.7307	0.6671	0.5845	0.5745			157.5	0.5461	0.5916	0.5544	0.5718	0.5158	0.5568	0.5951	0.5251	0.5865	0.5454	0.591	0.6174	0.5604	0.5608	0.6024
		162	0.8338	0.7413	0.7146	0.7555	0.7788	0.7892	0.8095	0.9696	0.8074	0.7625	0.7207	0.7245	0.6619	0.5826	0.5644			162	0.5432	0.5911	0.5511	0.5745	0.5181	0.5509	0.5944	0.5284	0.5857	0.5457	0.5923	0.6158	0.5588	0.5606	0.6025
		166.5	0.8309	0.7458	0.7181	0.7564	0.7759	0.7905	0.8069	0.9723	0.8056	0.7543	0.7211	0.7209	0.6584	0.5762	0.5631			166.5	0.5429	0.5846	0.5521	0.5705	0.5172	0.5538	0.5985	0.5254	0.5834	0.5457	0.5882	0.6167	0.563	0.5584	0.5996
		171	0.832	0.7432	0.7101	0.7583	0.7742	0.7838	0.804	0.9712	0.8045	0.762	0.7204	0.7171	0.6564	0.5709	0.5564			171	0.5432	0.5874	0.5511	0.5761	0.5158	0.5496	0.5953	0.5271	0.5839	0.5431	0.5913	0.6194	0.5611	0.5645	0.6028
		175.5	0.8291	0.7444	0.7154	0.7551	0.7763	0.7885	0.8053	0.9706	0.8054	0.76	0.7155	0.7166	0.6498	0.5677	0.5555			175.5	0.5447	0.588	0.5551	0.5775	0.5165	0.5558	0.5933	0.5233	0.5857	0.5427	0.5947	0.6138	0.5591	0.5587	0.5981
		180	0.8291	0.7404	0.7159	0.7514	0.7718	0.7889	0.805	0.9704	0.8014	0.7537	0.7122	0.7136	0.6487	0.5638	0.5473			180	0.5467	0.5907	0.5477	0.5751	0.5166	0.5565	0.5896	0.5243	0.5876	0.5397	0.5889	0.6187	0.5609	0.5561	0.5983
		184.5	0.8338	0.7413	0.7126	0.7547	0.7751	0.7857	0.8009	0.9687	0.8022	0.752	0.7108	0.7158	0.643	0.5574	0.5461			184.5	0.5458	0.5902	0.55	0.574	0.5169	0.5497	0.5899	0.5279	0.5887	0.5412	0.5945	0.6137	0.5558	0.5574	0.6003
		189	0.8301	0.7433	0.7126	0.754	0.7753	0.7837	0.8009	0.9723	0.7959	0.7494	0.7136	0.7122	0.6413	0.5525	0.5367			189	0.5408	0.5864	0.5532	0.575	0.5152	0.5507	0.5901	0.5277	0.591	0.5439	0.5889	0.6151	0.5581	0.5601	0.5998
		193.5	0.8274	0.741	0.7143	0.7537	0.7734	0.7898	0.804	0.9668	0.802	0.7481	0.7112	0.7074	0.6384	0.5507	0.5367			193.5	0.5403	0.5904	0.5518	0.5746	0.519	0.5499	0.5913	0.5268	0.5885	0.5397	0.5891	0.6166	0.5584	0.5612	0.6011
		198	0.8278	0.7433	0.7137	0.7524	0.7743	0.782	0.8023	0.9663	0.7962	0.7461	0.7059	0.7065	0.6387	0.5473	0.5311			198	0.5465	0.588	0.5526	0.577	0.5123	0.5561	0.5885	0.525	0.5917	0.5377	0.5858	0.6144	0.5618	0.5587	0.598
		202.5	0.8332	0.7423	0.7143	0.7512	0.7727	0.7877	0.8013	0.9668	0.7975	0.7446	0.7072	0.7	0.6351	0.5399	0.5289			202.5	0.5431	0.5852	0.55	0.5776	0.5166	0.5548	0.59	0.5279	0.586	0.5415	0.5877	0.6115	0.5583	0.5556	0.5968
		207	0.8277	0.7358	0.7162	0.7455	0.7702	0.7858	0.7955	0.9699	0.8006	0.7505	0.7065	0.7003	0.6257	0.5421	0.523			207	0.543	0.5867	0.5498	0.574	0.5152	0.5543	0.5931	0.5282	0.5894	0.5405	0.5912	0.6169	0.5602	0.5565	0.6034
		211.5	0.8305	0.7397	0.7142	0.752	0.7687	0.7859	0.8047	0.9647	0.7936	0.7421	0.7034	0.697	0.6234	0.5339	0.5209			211.5	0.5418	0.586	0.5487	0.5795	0.5156	0.554	0.5926	0.5236	0.5907	0.5372	0.5864	0.6149	0.5595	0.5563	0.6
		216	0.829	0.7353	0.7154	0.7533	0.768	0.7886	0.7977	0.9658	0.798	0.7439	0.7017	0.6932	0.6209	0.5278	0.5165			216	0.54	0.5913	0.5501	0.5723	0.514	0.5569	0.5915	0.5202	0.5865	0.5403	0.5878	0.6123	0.5571	0.5582	0.5957
		220.5	0.8303	0.7381	0.7114	0.7479	0.7684	0.7843	0.7961	0.9704	0.7964	0.7419	0.695	0.6901	0.6175	0.5296	0.5161			220.5	0.5433	0.5924	0.548	0.5725	0.5143	0.5583	0.5899	0.5173	0.5884	0.5433	0.5847	0.6138	0.5599	0.5563	0.6005
		225	0.8253	0.7366	0.7172	0.7528	0.7673	0.7844	0.7959	0.9634	0.7917	0.7364	0.6952	0.6881	0.6103	0.5276	0.5097			225	0.5407	0.5914	0.5505	0.5698	0.5129	0.5562	0.5869	0.521	0.5834	0.5426	0.5851	0.6148	0.5592	0.5561	0.5995
		229.5	0.8264	0.7381	0.7104	0.7481	0.7624	0.7812	0.7938	0.966	0.7905	0.731	0.6942	0.6863	0.6021	0.5211	0.5013			229.5	0.5352	0.5876	0.5497	0.5748	0.5112	0.5548	0.5894	0.5233	0.5855	0.5422	0.5835	0.6161	0.5611	0.5525	0.6024
		234	0.8238	0.7323	0.7154	0.7499	0.7648	0.7818	0.7926	0.9635	0.7902	0.7377	0.6941	0.6849	0.6049	0.5171	0.5054			234	0.5408	0.5881	0.5473	0.5759	0.5093	0.5525	0.5904	0.5236	0.5894	0.5379	0.5847	0.6147	0.5619	0.5545	0.5994
		238.5	0.8259	0.7381	0.7156	0.7453	0.7644	0.7781	0.7946	0.9674	0.7914	0.7354	0.6906	0.6843	0.5975	0.5143	0.4941			238.5	0.5398	0.5867	0.5438	0.5749	0.5115	0.5563	0.5916	0.5196	0.5865	0.5407	0.5828	0.6118	0.5562	0.5571	0.6
		243	0.821	0.7345	0.7129	0.7468	0.7634	0.7779	0.7917	0.9637	0.7894	0.732	0.6923	0.6799	0.5957	0.5109	0.4918			243	0.542	0.5896	0.5516	0.5717	0.5137	0.5543	0.5917	0.5192	0.5861	0.5427	0.5793	0.6156	0.5577	0.5581	0.6032
		247.5	0.8254	0.7398	0.7146	0.745	0.7602	0.7793	0.7914	0.9628	0.7909	0.7352	0.6834	0.6771	0.5968	0.5055	0.4905			247.5	0.544	0.586	0.5479	0.5686	0.5127	0.5518	0.5878	0.5231	0.5856	0.5389	0.585	0.6127	0.5574	0.5554	0.604
		252	0.8226	0.7389	0.7128	0.7453	0.7627	0.7818	0.7907	0.9588	0.7901	0.7289	0.6836	0.6801	0.5903	0.5039	0.4827			252	0.5445	0.5883	0.5443	0.5723	0.5182	0.5542	0.5922	0.5245	0.5911	0.5372	0.5858	0.6165	0.5566	0.5591	0.6001
		256.5	0.8221	0.7355	0.711	0.7475	0.7621	0.7779	0.79	0.964	0.7883	0.7284	0.6845	0.6733	0.5842	0.4999	0.4844			256.5	0.5403	0.589	0.548	0.571	0.5138	0.5521	0.591	0.5214	0.5921	0.5421	0.5821	0.618	0.5591	0.556	0.6006
		261	0.825	0.7368	0.714	0.7452	0.7589	0.7759	0.7887	0.9623	0.7853	0.7269	0.684	0.6743	0.5828	0.4953	0.481			261	0.5458	0.5933	0.5532	0.5707	0.5124	0.5507	0.5886	0.5213	0.5885	0.5419	0.5809	0.6127	0.5573	0.5532	0.6028
		265.5	0.8189	0.7312	0.7147	0.744	0.7634	0.7757	0.7847	0.9524	0.7832	0.7283	0.6819	0.671	0.5784	0.4917	0.4751			265.5	0.5379	0.587	0.5505	0.5672	0.5088	0.5562	0.5922	0.517	0.5838	0.5404	0.5847	0.6118	0.5585	0.5595	0.6028
		270	0.825	0.736	0.7137	0.7412	0.7621	0.7788	0.7863	0.9576	0.7887	0.7236	0.6789	0.6671	0.5784	0.4875	0.4727			270	0.5381	0.5878	0.5468	0.5688	0.5088	0.552	0.5898	0.5185	0.5877	0.5421	0.5834	0.6145	0.5579	0.5517	0.5993
		274.5	0.8211	0.735	0.7162	0.7411	0.7629	0.7737	0.7897	0.9546	0.7826	0.7233	0.6791	0.6627	0.5734	0.4878	0.4714			274.5	0.5398	0.5889	0.5464	0.5699	0.5126	0.5541	0.5935	0.5174	0.5863	0.5389	0.581	0.6131	0.5556	0.5551	0.5972
		279	0.8255	0.7305	0.7171	0.7494	0.7571	0.7743	0.7874	0.9565	0.7787	0.7237	0.6725	0.665	0.57	0.4799	0.4656			279	0.539	0.5871	0.5458	0.5699	0.5075	0.551	0.5899	0.5164	0.5877	0.5369	0.5768	0.613	0.5567	0.555	0.6033
		283.5	0.822	0.7337	0.7171	0.7437	0.7591	0.7745	0.7872	0.953	0.7823	0.724	0.6733	0.6608	0.5603	0.4775	0.4635			283.5	0.5367	0.5877	0.5481	0.5692	0.5141	0.5544	0.5932	0.5161	0.5881	0.5391	0.5847	0.6108	0.5513	0.5587	0.6031
		288	0.8189	0.7288	0.713	0.7403	0.7601	0.7738	0.7836	0.9571	0.7842	0.7185	0.6686	0.6571	0.5585	0.4728	0.4563			288	0.5372	0.5881	0.5461	0.5672	0.513	0.5554	0.5885	0.517	0.5889	0.5387	0.5833	0.6147	0.5565	0.5562	0.5982
		292.5	0.825	0.7358	0.7151	0.742	0.7549	0.7715	0.7846	0.9525	0.7804	0.719	0.6715	0.655	0.557	0.4701	0.4575			292.5	0.5383	0.5846	0.5439	0.5679	0.5091	0.5538	0.5929	0.5168	0.5852	0.541	0.5798	0.6133	0.555	0.5581	0.6016
		297	0.8205	0.7325	0.7078	0.7424	0.7579	0.7723	0.7885	0.9492	0.7779	0.7195	0.6676	0.6537	0.5521	0.4667	0.4496			297	0.5396	0.5855	0.551	0.5715	0.5128	0.5527	0.5943	0.5256	0.5902	0.5365	0.5897	0.6135	0.5545	0.557	0.6021
		301.5	0.8199	0.7303	0.7137	0.7433	0.7557	0.7745	0.7825	0.9516	0.7837	0.7178	0.6676	0.6524	0.5518	0.4636	0.4504			301.5	0.5419	0.5881	0.5433	0.5723	0.5093	0.5568	0.5921	0.5163	0.59	0.5368	0.5821	0.6137	0.5546	0.5551	0.6044
		306	0.8166	0.7302	0.7118	0.7393	0.756	0.769	0.7871	0.9568	0.7755	0.7197	0.6623	0.6483	0.5487	0.4599	0.4462			306	0.5426	0.5897	0.5508	0.5682	0.5143	0.5547	0.5938	0.5211	0.5864	0.538	0.5798	0.6151	0.5515	0.5524	0.601
		310.5	0.8179	0.7301	0.7158	0.7424	0.7576	0.7723	0.7865	0.9496	0.7811	0.7122	0.663	0.6477	0.5412	0.456	0.4431			310.5	0.5424	0.583	0.5432	0.5676	0.5093	0.5535	0.5931	0.5189	0.5885	0.535	0.5822	0.615	0.5547	0.5574	0.6002
		315	0.8148	0.7305	0.7115	0.7365	0.7545	0.7685	0.783	0.9486	0.7783	0.7155	0.6589	0.6456	0.5435	0.4535	0.4403			315	0.5418	0.5865	0.5455	0.5667	0.5146	0.5575	0.5926	0.5163	0.5881	0.5387	0.5869	0.6117	0.5549	0.5534	0.6008
		319.5	0.8129	0.7314	0.7098	0.7371	0.7553	0.7723	0.778	0.9542	0.7801	0.7167	0.6525	0.6408	0.5358	0.4466	0.4363			319.5	0.5387	0.5885	0.551	0.5675	0.5129	0.5505	0.593	0.5229	0.5872	0.5374	0.5831	0.6124	0.5503	0.5572	0.6016
		324	0.8151	0.7321	0.7128	0.7398	0.7583	0.7718	0.782	0.9479	0.7767	0.7133	0.6555	0.6429	0.5337	0.4445	0.4351			324	0.5417	0.5826	0.5453	0.5675	0.5117	0.5517	0.5918	0.5202	0.5873	0.5387	0.5798	0.6126	0.5553	0.5571	0.5999
		328.5	0.8134	0.7324	0.7128	0.7367	0.7533	0.7697	0.7848	0.9474	0.772	0.7076	0.6578	0.6406	0.5302	0.4414	0.4334			328.5	0.5438	0.584	0.5511	0.5664	0.5107	0.5546	0.5889	0.5209	0.5845	0.5401	0.5838	0.6128	0.5524	0.556	0.5963
		333	0.8134	0.728	0.7109	0.7367	0.7509	0.7689	0.7792	0.9504	0.7742	0.7088	0.6518	0.6384	0.5261	0.441	0.4291			333	0.5386	0.5887	0.5464	0.5677	0.5094	0.5501	0.5924	0.5244	0.5885	0.5387	0.5851	0.6107	0.5528	0.5542	0.5999
		337.5	0.8119	0.7286	0.7119	0.737	0.7526	0.7684	0.7806	0.9464	0.7713	0.7063	0.6539	0.6364	0.5273	0.435	0.43			337.5	0.5447	0.5872	0.5437	0.5658	0.5106	0.5531	0.5886	0.5216	0.5907	0.5369	0.5868	0.6121	0.5559	0.556	0.6005
		342	0.8123	0.7318	0.7104	0.7382	0.7509	0.7661	0.7812	0.9475	0.7668	0.7026	0.6483	0.632	0.5203	0.4336	0.4226			342	0.5393	0.5854	0.5438	0.5646	0.5084	0.5536	0.5945	0.5159	0.5874	0.5369	0.583	0.6113	0.557	0.5543	0.5996
		346.5	0.8118	0.7277	0.7066	0.7367	0.7514	0.7675	0.7793	0.9469	0.7746	0.7033	0.6478	0.6308	0.5182	0.4292	0.4218			346.5	0.5381	0.5868	0.5463	0.5641	0.5103	0.5532	0.5921	0.5167	0.5879	0.5365	0.5836	0.6133	0.554	0.5578	0.6011
		351	0.8168	0.7261	0.707	0.7353	0.7534	0.7655	0.7785	0.9404	0.7647	0.7061	0.6456	0.6312	0.5138	0.4261	0.4148			351	0.541	0.5839	0.5476	0.5686	0.5133	0.5564	0.5894	0.5157	0.5882	0.5352	0.5835	0.6117	0.5545	0.5532	0.6039
		355.5	0.8127	0.7267	0.7112	0.7373	0.7534	0.7664	0.7788	0.9462	0.7709	0.6996	0.6429	0.6294	0.5092	0.4246	0.4132			355.5	0.5375	0.5853	0.5422	0.5672	0.5116	0.5566	0.589	0.5174	0.5812	0.5407	0.5807	0.612	0.5531	0.554	0.5984
		360	0.8091	0.7241	0.7063	0.7344	0.7515	0.7621	0.7741	0.9427	0.7649	0.6999	0.6433	0.6234	0.5075	0.4197	0.4129			360	0.542	0.583	0.547	0.5697	0.5115	0.5537	0.5898	0.5187	0.5858	0.535	0.5814	0.613	0.5591	0.5555	0.6
		364.5	0.8125	0.7268	0.7081	0.7361	0.751	0.7601	0.7805	0.9416	0.7645	0.7024	0.6399	0.6255	0.5048	0.4149	0.4082			364.5	0.5402	0.5825	0.546	0.5635	0.512	0.5538	0.5908	0.5166	0.5808	0.5391	0.5786	0.6097	0.5546	0.5537	0.6046
		369	0.811	0.7236	0.7108	0.7294	0.7483	0.7671	0.7748	0.9455	0.7672	0.6998	0.639	0.6204	0.5005	0.4111	0.4022			369	0.5401	0.5852	0.5403	0.5632	0.511	0.5543	0.5911	0.5182	0.5857	0.5375	0.5833	0.6084	0.5559	0.5538	0.6044
		373.5	0.8106	0.7241	0.7095	0.7338	0.7487	0.7668	0.7726	0.9474	0.7676	0.6972	0.6398	0.6176	0.4997	0.4104	0.4034			373.5	0.5437	0.5854	0.5453	0.5671	0.5116	0.5541	0.593	0.514	0.5828	0.5403	0.5828	0.6063	0.5539	0.5543	0.6043
		378	0.8081	0.7276	0.7095	0.731	0.7451	0.7636	0.7759	0.944	0.769	0.7003	0.6323	0.6149	0.4986	0.4044	0.403			378	0.5427	0.5831	0.5429	0.5658	0.5102	0.5514	0.5906	0.5176	0.5825	0.5378	0.5816	0.6082	0.5559	0.5575	0.6014
		382.5	0.808	0.7222	0.7079	0.7325	0.7499	0.7683	0.7716	0.9459	0.7684	0.6972	0.6332	0.6121	0.4956	0.4036	0.3998			382.5	0.5442	0.5875	0.545	0.5661	0.5105	0.5508	0.5908	0.5142	0.5882	0.5352	0.5816	0.6035	0.5535	0.5551	0.6073
		387	0.8064	0.723	0.7085	0.7313	0.7493	0.7631	0.7748	0.9439	0.7634	0.6908	0.6317	0.6131	0.487	0.3977	0.3978			387	0.5383	0.5857	0.5442	0.5638	0.5107	0.5528	0.5896	0.5119	0.5863	0.5381	0.5795	0.611	0.5497	0.5542	0.6018
		391.5	0.8058	0.7231	0.7107	0.7314	0.7473	0.7607	0.7756	0.9362	0.7653	0.6941	0.6352	0.6131	0.4866	0.3954	0.3934			391.5	0.5393	0.584	0.544	0.5663	0.5079	0.5548	0.5848	0.5168	0.5872	0.5343	0.5837	0.6088	0.5552	0.5565	0.6045
		396	0.8065	0.7206	0.7092	0.7303	0.7485	0.762	0.7736	0.9392	0.7667	0.6933	0.63	0.6086	0.4817	0.3946	0.3886			396	0.5381	0.5822	0.541	0.5668	0.5149	0.5488	0.5945	0.5128	0.5839	0.5378	0.5837	0.6084	0.5512	0.5541	0.5985
		400.5	0.8058	0.7234	0.7106	0.7293	0.7458	0.7611	0.7701	0.9431	0.7627	0.6875	0.6268	0.6077	0.4779	0.3909	0.3846			400.5	0.5426	0.5839	0.5385	0.5663	0.5113	0.5572	0.5919	0.5152	0.5847	0.5315	0.5759	0.6078	0.5532	0.5558	0.6006
		405	0.8086	0.718	0.7103	0.7323	0.7466	0.7623	0.771	0.9411	0.7611	0.6884	0.6263	0.6074	0.4747	0.3883	0.3874			405	0.5434	0.5873	0.5426	0.5636	0.5114	0.5545	0.5884	0.5155	0.584	0.5357	0.5765	0.6056	0.5512	0.555	0.6042
		409.5	0.8073	0.7218	0.7094	0.7277	0.7445	0.7621	0.7729	0.9419	0.7598	0.6885	0.6261	0.6	0.4682	0.3806	0.3826			409.5	0.5404	0.5841	0.5396	0.5647	0.5117	0.5555	0.591	0.5165	0.5867	0.5366	0.5812	0.606	0.5495	0.5535	0.6006
		414	0.8018	0.7227	0.7077	0.7293	0.7455	0.7587	0.7727	0.9435	0.7674	0.6888	0.6234	0.6028	0.4689	0.3787	0.377			414	0.5422	0.5838	0.5426	0.562	0.5094	0.5532	0.5859	0.5143	0.5859	0.5354	0.5762	0.6072	0.5544	0.5548	0.5983
		418.5	0.8058	0.7218	0.7087	0.7301	0.7426	0.7654	0.7686	0.9393	0.7642	0.686	0.6217	0.5981	0.4668	0.3755	0.378			418.5	0.5387	0.5831	0.5399	0.5624	0.5098	0.5534	0.5845	0.5159	0.5876	0.5332	0.5753	0.607	0.5511	0.5545	0.5976
		423	0.8085	0.7244	0.7074	0.7291	0.7465	0.7583	0.7719	0.9421	0.7616	0.6846	0.6202	0.6002	0.4644	0.3734	0.3755			423	0.5418	0.5825	0.5359	0.5655	0.5068	0.5525	0.5875	0.5137	0.582	0.5366	0.5821	0.6055	0.5522	0.5545	0.5986
		427.5	0.8043	0.7216	0.7112	0.7319	0.739	0.764	0.7734	0.9377	0.7619	0.6857	0.6234	0.596	0.4621	0.3707	0.3683			427.5	0.5409	0.5866	0.5371	0.5654	0.5078	0.5543	0.5933	0.5142	0.5856	0.5415	0.5843	0.6046	0.5479	0.5562	0.6041
		432	0.8065	0.7192	0.7086	0.7291	0.7399	0.7571	0.7742	0.9372	0.755	0.6821	0.6163	0.5947	0.4559	0.3662	0.3724			432	0.5433	0.586	0.536	0.5689	0.5093	0.5545	0.5894	0.5141	0.5847	0.5354	0.5813	0.6092	0.546	0.5499	0.5988
		436.5	0.8036	0.7191	0.7098	0.734	0.742	0.7582	0.7704	0.9386	0.7584	0.6782	0.6162	0.594	0.456	0.3628	0.3686			436.5	0.5427	0.5839	0.5425	0.5667	0.5113	0.5538	0.5879	0.512	0.583	0.5354	0.5793	0.606	0.5497	0.5518	0.5979
		441	0.8039	0.7217	0.7052	0.7261	0.7454	0.7601	0.7663	0.937	0.7599	0.6775	0.6174	0.5907	0.452	0.3611	0.3652			441	0.5404	0.5826	0.5427	0.5654	0.5064	0.5531	0.5867	0.5175	0.5821	0.5407	0.5768	0.6075	0.5532	0.5511	0.5982
		445.5	0.8098	0.7175	0.7088	0.7249	0.7408	0.7599	0.7653	0.9344	0.7566	0.6767	0.614	0.5868	0.4489	0.3551	0.3627			445.5	0.5399	0.5807	0.5438	0.5636	0.5129	0.5547	0.5868	0.5128	0.5858	0.5331	0.5747	0.6034	0.5503	0.5545	0.5979
		450	0.8075	0.716	0.7046	0.7265	0.7437	0.7583	0.7668	0.9365	0.7592	0.6793	0.6126	0.5844	0.4473	0.3509	0.3642			450	0.5423	0.581	0.5417	0.5602	0.5128	0.5509	0.5868	0.5164	0.5847	0.5346	0.5792	0.6035	0.5457	0.5521	0.5949
		454.5	0.8039	0.7184	0.7104	0.7224	0.736	0.754	0.7686	0.9332	0.7569	0.6754	0.6124	0.5828	0.4422	0.349	0.3562			454.5	0.5331	0.5838	0.5464	0.5669	0.5081	0.5542	0.5882	0.5157	0.5823	0.5345	0.5804	0.6026	0.5497	0.5571	0.6011
		459	0.8076	0.72	0.7055	0.7225	0.7385	0.7554	0.7688	0.9321	0.756	0.6763	0.61	0.5831	0.4403	0.3474	0.355			459	0.5359	0.5827	0.5415	0.5677	0.5089	0.5491	0.5913	0.5124	0.584	0.5364	0.5799	0.6046	0.5494	0.5582	0.5991
		463.5	0.8055	0.7227	0.7089	0.7219	0.7378	0.7578	0.7725	0.9329	0.7548	0.6757	0.6102	0.5831	0.4396	0.344	0.3507			463.5	0.5417	0.5857	0.5402	0.5695	0.5078	0.5537	0.5888	0.5133	0.5831	0.5382	0.581	0.6026	0.5515	0.5509	0.6011
		468	0.8037	0.7204	0.7068	0.7273	0.7374	0.7547	0.7668	0.9351	0.7523	0.6755	0.6069	0.5761	0.4335	0.3411	0.3479			468	0.54	0.5819	0.5362	0.5616	0.5084	0.5544	0.5905	0.512	0.5819	0.539	0.5832	0.6038	0.5494	0.5569	0.5982
		472.5	0.8016	0.7171	0.7073	0.7245	0.7344	0.7547	0.766	0.9339	0.7519	0.6696	0.6045	0.5789	0.4314	0.3378	0.3483			472.5	0.5372	0.5813	0.5401	0.5656	0.5098	0.5535	0.5857	0.513	0.5804	0.5416	0.5785	0.6	0.5519	0.5505	0.599
		477	0.8007	0.717	0.7057	0.723	0.7375	0.7559	0.7601	0.9323	0.7568	0.6729	0.6033	0.5732	0.4308	0.3359	0.3444			477	0.5381	0.5795	0.5366	0.5664	0.5056	0.5554	0.5829	0.5127	0.5817	0.5364	0.5789	0.6079	0.5473	0.5515	0.5976
		481.5	0.8025	0.7186	0.7016	0.7216	0.7402	0.7533	0.7651	0.9283	0.7533	0.6703	0.6047	0.5723	0.4233	0.3303	0.3388			481.5	0.5386	0.5821	0.5421	0.5655	0.5095	0.5575	0.5872	0.5141	0.5833	0.536	0.5783	0.6002	0.545	0.5495	0.6004
		486	0.8014	0.7169	0.7029	0.7165	0.7385	0.751	0.7629	0.9285	0.755	0.6698	0.6004	0.5697	0.4216	0.3302	0.3402			486	0.5372	0.5793	0.535	0.5673	0.5048	0.5578	0.5876	0.5137	0.5829	0.5424	0.5759	0.6038	0.5494	0.5517	0.6002
		490.5	0.8028	0.72	0.6992	0.7183	0.7392	0.7524	0.7632	0.9267	0.7518	0.6638	0.6024	0.5694	0.4225	0.3241	0.3387			490.5	0.5368	0.5804	0.5357	0.5601	0.5106	0.5572	0.5907	0.5106	0.5832	0.5341	0.5823	0.6008	0.5445	0.5503	0.6012
		495	0.8019	0.7214	0.7049	0.7202	0.7381	0.7522	0.7627	0.9249	0.7523	0.6687	0.6012	0.5671	0.4147	0.3232	0.3366			495	0.5384	0.5785	0.5331	0.5626	0.5042	0.5522	0.5875	0.5141	0.5822	0.5374	0.5765	0.6039	0.5495	0.5491	0.6003
		499.5	0.8011	0.7148	0.7019	0.7168	0.7365	0.7555	0.7634	0.9289	0.7529	0.662	0.5987	0.5665	0.4136	0.319	0.3338			499.5	0.537	0.5821	0.54	0.5646	0.5076	0.5517	0.5842	0.5127	0.584	0.5348	0.5804	0.6017	0.5493	0.5481	0.5999
		504	0.7998	0.7162	0.7009	0.7198	0.7387	0.7528	0.756	0.9285	0.749	0.6619	0.5946	0.5657	0.4097	0.3171	0.3274			504	0.5382	0.5779	0.5408	0.5643	0.5104	0.5518	0.5896	0.5113	0.5823	0.5363	0.5814	0.6027	0.5504	0.5526	0.5997
		508.5	0.8007	0.7182	0.698	0.7208	0.7366	0.7531	0.7657	0.9289	0.7531	0.6582	0.5966	0.5653	0.4055	0.3139	0.3259			508.5	0.5317	0.5801	0.5417	0.5637	0.5083	0.553	0.5813	0.5149	0.5854	0.5356	0.578	0.5995	0.5489	0.553	0.6033
		513	0.8012	0.7164	0.7019	0.7171	0.7321	0.7527	0.758	0.9243	0.7501	0.6632	0.5927	0.5621	0.4011	0.3117	0.3192			513	0.5402	0.5794	0.5412	0.5625	0.5072	0.5538	0.5825	0.5098	0.5828	0.5359	0.5808	0.599	0.5493	0.5527	0.6009
		517.5	0.7991	0.7144	0.7007	0.7175	0.7365	0.7538	0.7603	0.9269	0.7494	0.6605	0.5927	0.5602	0.4006	0.3087	0.322			517.5	0.5399	0.5824	0.5372	0.5627	0.5047	0.5538	0.5885	0.514	0.5786	0.5372	0.5792	0.6049	0.549	0.548	0.5967
		522	0.7996	0.7142	0.6979	0.7162	0.7312	0.7544	0.7622	0.9261	0.7443	0.658	0.5925	0.555	0.4009	0.3044	0.3186			522	0.5347	0.5813	0.5388	0.559	0.5057	0.5536	0.5818	0.5115	0.5792	0.5316	0.5814	0.6048	0.5497	0.549	0.5998
		526.5	0.7994	0.711	0.7015	0.7139	0.7358	0.7539	0.7601	0.9254	0.7469	0.6554	0.5907	0.5542	0.3954	0.3	0.3163			526.5	0.5347	0.5792	0.5371	0.5595	0.5069	0.5546	0.5842	0.5094	0.5828	0.5348	0.5811	0.6022	0.5475	0.5497	0.6024
		531	0.7975	0.7113	0.702	0.7178	0.7338	0.748	0.7565	0.9252	0.7462	0.6541	0.5861	0.5522	0.3927	0.2992	0.3121			531	0.5365	0.5863	0.5371	0.5641	0.507	0.5554	0.5884	0.5146	0.5832	0.5344	0.5763	0.6035	0.5484	0.5533	0.595
		535.5	0.7959	0.7122	0.7001	0.7186	0.7346	0.7463	0.7577	0.9226	0.7436	0.6535	0.5868	0.5508	0.3902	0.2973	0.3114			535.5	0.5319	0.5796	0.5331	0.5629	0.5081	0.55	0.5825	0.5104	0.5825	0.5314	0.5766	0.5983	0.5506	0.5457	0.6049
		540	0.8005	0.7129	0.7012	0.7139	0.7341	0.7497	0.7578	0.9245	0.7435	0.6525	0.5863	0.5537	0.3852	0.2922	0.309			540	0.5401	0.5813	0.538	0.5589	0.5069	0.5528	0.5828	0.5114	0.5876	0.5373	0.5744	0.6062	0.5465	0.5486	0.6013
		544.5	0.8013	0.7125	0.705	0.7165	0.7348	0.7486	0.7576	0.9238	0.7425	0.6537	0.584	0.5451	0.3813	0.2893	0.3065			544.5	0.5371	0.5793	0.5388	0.5617	0.5086	0.5556	0.5835	0.5091	0.5847	0.5348	0.573	0.6001	0.5496	0.5505	0.5993
		549	0.7988	0.7162	0.7003	0.7178	0.7297	0.747	0.758	0.9245	0.7444	0.6516	0.5809	0.5446	0.3832	0.2859	0.3073			549	0.5373	0.5773	0.5393	0.5598	0.5063	0.5577	0.5805	0.5116	0.5806	0.5352	0.5799	0.6032	0.5491	0.5508	0.5981
		553.5	0.7968	0.7143	0.7026	0.7185	0.7322	0.7455	0.7534	0.9188	0.7445	0.6521	0.5845	0.5439	0.3786	0.2847	0.3004			553.5	0.5367	0.5815	0.5295	0.5624	0.5049	0.5552	0.5786	0.513	0.5845	0.5369	0.5731	0.601	0.5455	0.5529	0.6002
		558	0.7953	0.71	0.6998	0.7126	0.7276	0.7502	0.7531	0.9235	0.7439	0.6467	0.5816	0.5407	0.3773	0.2813	0.3019			558	0.5371	0.5832	0.5336	0.5558	0.5071	0.5509	0.5821	0.5134	0.5845	0.5323	0.5805	0.5961	0.5502	0.5486	0.6015
		562.5	0.8003	0.7097	0.7034	0.713	0.7297	0.7471	0.7527	0.9213	0.7415	0.6477	0.5768	0.5389	0.3718	0.2793	0.2988			562.5	0.5337	0.5815	0.5337	0.5588	0.5024	0.553	0.5851	0.512	0.5832	0.5352	0.5775	0.6033	0.5445	0.5506	0.597
		567	0.7975	0.7116	0.701	0.7123	0.7308	0.7445	0.7513	0.9205	0.7423	0.6455	0.5807	0.5372	0.3733	0.2734	0.2978			567	0.5332	0.5824	0.532	0.5621	0.5088	0.5495	0.5831	0.5143	0.5817	0.5313	0.5795	0.5987	0.5455	0.5484	0.6005
		571.5	0.7976	0.7094	0.7009	0.7116	0.7258	0.749	0.7523	0.9211	0.7391	0.6463	0.5705	0.5359	0.3668	0.2732	0.2949			571.5	0.5359	0.5827	0.5339	0.5612	0.5026	0.5564	0.5843	0.5107	0.5827	0.5374	0.5788	0.6002	0.5461	0.5507	0.5996
		576	0.7954	0.7088	0.6983	0.7105	0.7263	0.7434	0.7516	0.9152	0.7379	0.6431	0.5751	0.537	0.3654	0.2741	0.2897			576	0.5358	0.5778	0.5356	0.5634	0.5098	0.5515	0.5816	0.5128	0.5835	0.5321	0.5812	0.5999	0.5466	0.5506	0.6046
		580.5	0.7966	0.7087	0.7004	0.7123	0.7289	0.7443	0.752	0.9183	0.7409	0.6444	0.5749	0.5322	0.3604	0.2677	0.2917			580.5	0.5348	0.578	0.5356	0.5584	0.507	0.5504	0.5856	0.5107	0.5851	0.5373	0.5762	0.6041	0.5481	0.55	0.5994
		585	0.7987	0.7122	0.7066	0.7089	0.7299	0.7436	0.7457	0.9134	0.7381	0.6428	0.5683	0.5308	0.36	0.266	0.2889			585	0.5387	0.5767	0.5349	0.5633	0.5056	0.5498	0.5781	0.5135	0.5833	0.5351	0.5806	0.6027	0.5453	0.5472	0.5972
		589.5	0.7976	0.7117	0.7037	0.713	0.7251	0.7436	0.7485	0.9185	0.7358	0.6401	0.5688	0.5313	0.358	0.2641	0.286			589.5	0.5347	0.578	0.5341	0.5637	0.5113	0.5484	0.5796	0.5109	0.5819	0.5364	0.5771	0.6047	0.546	0.5499	0.6011
		594	0.7964	0.7119	0.701	0.7075	0.7256	0.7401	0.7508	0.9158	0.7366	0.6383	0.5685	0.5279	0.3544	0.2602	0.2878			594	0.5325	0.5847	0.532	0.5586	0.5046	0.552	0.5832	0.5075	0.5817	0.5342	0.5769	0.6022	0.5435	0.549	0.6003
		598.5	0.7971	0.712	0.7016	0.7092	0.7283	0.7412	0.7506	0.9153	0.7379	0.6353	0.5697	0.5265	0.3489	0.2579	0.2817			598.5	0.5374	0.5812	0.5347	0.5655	0.5074	0.5554	0.5849	0.513	0.5813	0.5336	0.5748	0.599	0.5467	0.5518	0.597
		603	0.7978	0.7112	0.7019	0.7121	0.7254	0.7416	0.7474	0.9183	0.7333	0.6369	0.5643	0.5259	0.348	0.2571	0.2817			603	0.533	0.5798	0.5404	0.561	0.5079	0.5529	0.5803	0.5132	0.5839	0.5334	0.5717	0.6025	0.5488	0.5481	0.6003
		607.5	0.796	0.7083	0.6969	0.7104	0.7222	0.744	0.7469	0.9129	0.7325	0.6344	0.5624	0.5214	0.3419	0.2561	0.2786			607.5	0.5365	0.5829	0.5298	0.5621	0.5062	0.5538	0.5799	0.5126	0.5789	0.5332	0.5747	0.598	0.5441	0.549	0.5979
		612	0.7918	0.7073	0.7013	0.7124	0.7264	0.7391	0.742	0.9158	0.7347	0.6385	0.5654	0.5208	0.3426	0.2513	0.2776			612	0.5371	0.5828	0.5291	0.5625	0.503	0.5524	0.5819	0.5143	0.5813	0.5312	0.5754	0.5995	0.5414	0.5468	0.6024
		616.5	0.7991	0.7106	0.6988	0.7082	0.7217	0.7376	0.7446	0.9131	0.7348	0.6328	0.5605	0.5179	0.3382	0.2509	0.2775			616.5	0.5349	0.5799	0.5333	0.5617	0.5068	0.5505	0.5815	0.5126	0.5798	0.5381	0.5795	0.5996	0.5465	0.5504	0.6012
		621	0.7926	0.7098	0.6971	0.7097	0.7229	0.7392	0.7463	0.9151	0.729	0.6335	0.5625	0.5148	0.3374	0.2493	0.2724			621	0.5356	0.584	0.5386	0.5567	0.5037	0.553	0.5811	0.5096	0.5811	0.5349	0.5729	0.5981	0.5427	0.5512	0.5995
		625.5	0.798	0.7066	0.7025	0.7092	0.7275	0.738	0.7451	0.9101	0.7332	0.6317	0.5575	0.5093	0.3324	0.2475	0.2744			625.5	0.5369	0.5797	0.5345	0.5588	0.5006	0.5506	0.5847	0.513	0.5855	0.5329	0.5802	0.6011	0.5462	0.5501	0.6014
		630	0.7955	0.7106	0.7042	0.7074	0.7253	0.7391	0.7438	0.9103	0.7344	0.6281	0.5574	0.5118	0.3322	0.2468	0.2726			630	0.5346	0.5827	0.5358	0.5613	0.5029	0.5537	0.5838	0.511	0.5825	0.5311	0.5749	0.6016	0.545	0.5533	0.6
		634.5	0.7917	0.7047	0.6992	0.7061	0.7253	0.7388	0.7431	0.9073	0.7314	0.6307	0.555	0.5105	0.3285	0.2434	0.2697			634.5	0.5358	0.5826	0.5309	0.5605	0.5033	0.5542	0.5854	0.5118	0.5811	0.5284	0.5785	0.6001	0.5453	0.5476	0.5973
		639	0.7886	0.7096	0.698	0.7052	0.7247	0.742	0.7415	0.9046	0.7258	0.6321	0.5521	0.5071	0.3245	0.2453	0.2677			639	0.5413	0.5793	0.5337	0.5607	0.5055	0.5538	0.5802	0.512	0.5848	0.5287	0.5724	0.6001	0.5449	0.5502	0.6002
		643.5	0.7919	0.7061	0.6975	0.7019	0.7207	0.7362	0.743	0.9073	0.7285	0.6252	0.5509	0.5081	0.323	0.2413	0.2684			643.5	0.5315	0.5842	0.5351	0.5575	0.5009	0.5549	0.5804	0.5104	0.5834	0.5343	0.5771	0.5985	0.5421	0.55	0.5975
		648	0.7942	0.7072	0.7049	0.7043	0.7221	0.7391	0.7403	0.9036	0.7283	0.6252	0.5539	0.5039	0.3216	0.2412	0.267			648	0.5325	0.5797	0.5325	0.5593	0.5037	0.5559	0.5768	0.5148	0.5815	0.5321	0.5775	0.6015	0.5484	0.5492	0.601
		652.5	0.7952	0.7088	0.6973	0.7054	0.7203	0.7388	0.7416	0.9084	0.7228	0.6243	0.5508	0.5	0.319	0.2396	0.2659			652.5	0.5361	0.5809	0.5305	0.558	0.5054	0.5518	0.583	0.5133	0.5863	0.5356	0.5773	0.6005	0.5415	0.5503	0.5997
		657	0.7915	0.7066	0.6951	0.7085	0.7199	0.736	0.7396	0.9057	0.7303	0.6234	0.5489	0.502	0.3171	0.2394	0.2651			657	0.5367	0.5787	0.5315	0.5646	0.5068	0.5501	0.5861	0.5068	0.5785	0.5327	0.5766	0.601	0.5491	0.5498	0.5955
		661.5	0.7915	0.7042	0.7005	0.7042	0.7208	0.7363	0.7421	0.9028	0.7301	0.6222	0.5512	0.4997	0.3111	0.2407	0.2624			661.5	0.5339	0.5838	0.5351	0.5576	0.5051	0.553	0.5808	0.5134	0.5836	0.5313	0.5737	0.6012	0.5455	0.5482	0.5969
		666	0.7914	0.703	0.7024	0.7044	0.723	0.7413	0.7379	0.904	0.7254	0.6214	0.5455	0.4954	0.3105	0.2375	0.2611			666	0.5353	0.5816	0.5368	0.5629	0.5045	0.5537	0.5788	0.5096	0.5812	0.5269	0.5731	0.5996	0.5478	0.5485	0.6012
		670.5	0.7925	0.7096	0.6986	0.7055	0.7175	0.7362	0.7407	0.9028	0.7262	0.6198	0.5469	0.4985	0.3062	0.2382	0.2588			670.5	0.5376	0.5746	0.528	0.5568	0.5026	0.5525	0.5835	0.5078	0.5834	0.5321	0.5705	0.6029	0.5466	0.551	0.6016
		675	0.7935	0.7097	0.6977	0.7061	0.7174	0.7351	0.7392	0.9012	0.7272	0.6177	0.5432	0.4932	0.3053	0.2378	0.2615			675	0.5352	0.5768	0.5277	0.5579	0.5043	0.5532	0.5802	0.5033	0.5829	0.5343	0.5735	0.5968	0.5442	0.5448	0.5989
		679.5	0.7955	0.7123	0.6967	0.7045	0.7197	0.7366	0.7414	0.9009	0.7255	0.6171	0.5395	0.4912	0.3012	0.2393	0.2596			679.5	0.5312	0.5754	0.5299	0.5594	0.5029	0.5504	0.5793	0.5134	0.5827	0.5303	0.5724	0.6021	0.5451	0.5477	0.5942
		684	0.7915	0.7077	0.6974	0.7006	0.7213	0.7341	0.74	0.8986	0.7244	0.6163	0.5409	0.4906	0.2966	0.2402	0.259			684	0.5374	0.5795	0.5256	0.5605	0.5006	0.5498	0.5829	0.5086	0.5777	0.5302	0.5722	0.6013	0.5427	0.5502	0.5999
		688.5	0.7915	0.7071	0.6944	0.6994	0.7142	0.7333	0.7399	0.8995	0.7233	0.6159	0.5344	0.487	0.2988	0.2439	0.2538			688.5	0.5334	0.5791	0.5301	0.5598	0.5096	0.5466	0.5772	0.5098	0.5777	0.5264	0.5748	0.5998	0.5429	0.5471	0.601
		693	0.7937	0.7037	0.6956	0.7012	0.7137	0.735	0.7355	0.8999	0.7212	0.6131	0.534	0.4872	0.2945	0.2383	0.2557			693	0.5287	0.5758	0.5341	0.5607	0.5024	0.5539	0.5783	0.5103	0.576	0.5333	0.5744	0.5989	0.5466	0.5502	0.6071
		697.5	0.788	0.7022	0.7008	0.7005	0.7121	0.733	0.7351	0.8983	0.721	0.6145	0.5333	0.4831	0.2912	0.2372	0.2571			697.5	0.534	0.5747	0.5256	0.5573	0.5055	0.5467	0.5806	0.5093	0.5763	0.5323	0.576	0.6008	0.5442	0.5507	0.5997
		702	0.791	0.7061	0.6991	0.7009	0.7184	0.7326	0.7337	0.8975	0.72	0.6157	0.5283	0.4828	0.2908	0.2386	0.2524			702	0.5329	0.5759	0.53	0.5549	0.503	0.5524	0.5822	0.5116	0.5799	0.53	0.5715	0.5968	0.5476	0.5448	0.599
		706.5	0.7902	0.6996	0.6971	0.7009	0.712	0.7369	0.7334	0.8974	0.7221	0.6113	0.5312	0.481	0.2883	0.2373	0.2511			706.5	0.5333	0.5812	0.5307	0.5556	0.5042	0.5473	0.5789	0.5118	0.5767	0.5343	0.5737	0.5993	0.5471	0.5443	0.6007
		711	0.7882	0.7043	0.6968	0.698	0.7168	0.7372	0.7335	0.8975	0.7229	0.6103	0.5246	0.4805	0.2859		0.2489			711	0.5342	0.5779	0.5312	0.5595	0.5024	0.5477	0.5788	0.5127	0.5787	0.5344	0.5748	0.5992	0.5453	0.5504	0.5979
		715.5	0.7937	0.7002	0.6949	0.6989	0.7139	0.7308	0.7294	0.8904	0.719	0.6095	0.5249	0.476	0.2869		0.2478			715.5	0.5361	0.5748	0.5262	0.5565	0.4987	0.5462	0.5757	0.5067	0.5828	0.5322	0.5725	0.5981	0.5477	0.5456	0.6023
		720	0.7878	0.7006	0.6998	0.6947	0.7147	0.7341	0.735	0.8963	0.7175	0.6084	0.5226	0.4727	0.2819		0.2474			720	0.5313	0.5772	0.5349	0.5589	0.505	0.5485	0.582	0.5119	0.578	0.5278	0.5748	0.5961	0.5433	0.5433	0.6046
		724.5	0.7904	0.6965	0.6977	0.6968	0.713	0.7346	0.7301	0.8956	0.7183	0.6105	0.521	0.4721	0.2779		0.2491			724.5	0.5343	0.5811	0.5326	0.5603	0.5036	0.5516	0.5793	0.5108	0.5805	0.5312	0.574	0.6029	0.5426	0.5457	0.5973
		729	0.7931	0.699	0.696	0.6977	0.7128	0.7332	0.7305	0.8951	0.7225	0.6051	0.522	0.471	0.2745		0.2473			729	0.5302	0.5785	0.5311	0.5601	0.501	0.5481	0.5815	0.5086	0.5756	0.5332	0.5746	0.5974	0.5431	0.5433	0.5962
		733.5	0.7879	0.7032	0.6964	0.6968	0.7121	0.7331	0.7321	0.8924	0.7171	0.6024	0.5211	0.4697	0.2756		0.243			733.5	0.5335	0.5768	0.528	0.5597	0.5069	0.5484	0.5801	0.5143	0.5799	0.5305	0.5776	0.5971	0.5429	0.5492	0.6011
		738	0.7893	0.7021	0.6988	0.6989	0.7137	0.7338	0.7331	0.8917	0.7131	0.6018	0.5211	0.4692	0.2754		0.2425			738	0.533	0.5714	0.5337	0.5588	0.5029	0.5486	0.5801	0.5103	0.5759	0.5334	0.5724	0.5934	0.547	0.5506	0.601
		742.5	0.791	0.7009	0.7006	0.6971	0.7113	0.7286	0.7328	0.8887	0.7147	0.6005	0.5202	0.4642	0.2706		0.2397			742.5	0.5261	0.577	0.5324	0.5591	0.5072	0.5475	0.5772	0.5093	0.583	0.5306	0.5744	0.5985	0.5439	0.5477	0.6013
		747	0.7922	0.7029	0.6929	0.696	0.7131	0.73	0.7312	0.8918	0.7149	0.5987	0.5143	0.4637	0.27		0.2414			747	0.5325	0.5789	0.5304	0.5548	0.5034	0.5471	0.5739	0.5081	0.5802	0.5298	0.5725	0.5959	0.5381	0.5459	0.5984
		751.5	0.7881	0.6993	0.6938	0.696	0.7137	0.7303	0.7308	0.8905	0.7166	0.6008	0.5143	0.4627	0.2649		0.2396			751.5	0.5304	0.5774	0.5238	0.5589	0.5013	0.5501	0.5797	0.5088	0.5777	0.5265	0.5721	0.597	0.5431	0.5504	0.6008
		756	0.7923	0.6962	0.6933	0.6931	0.711	0.726	0.7261	0.8864	0.7171	0.5972	0.5146	0.4605	0.2667		0.2424			756	0.5306	0.5795	0.5345	0.5565	0.5016	0.5502	0.5798	0.5095	0.5838	0.5262	0.5739	0.5999	0.5451	0.5467	0.5957
		760.5	0.7912	0.6965	0.6959	0.6955	0.7083	0.7275	0.7276	0.8924	0.7122	0.5999	0.5131	0.4604	0.2649		0.2393			760.5	0.5372	0.5744	0.5276	0.554	0.5052	0.5469	0.5746	0.5074	0.5766	0.533	0.5749	0.5965	0.5387	0.5499	0.6004
		765	0.7864	0.6978	0.6938	0.6924	0.7063	0.7251	0.7285	0.8913	0.7143	0.5932	0.5077	0.4573	0.2626		0.237			765	0.5328	0.5801	0.5338	0.5578	0.506	0.5484	0.5762	0.5112	0.5767	0.5308	0.5768	0.6005	0.5411	0.5455	0.6006
		769.5	0.7883	0.6985	0.6975	0.692	0.7101	0.7256	0.7288	0.8901	0.7139	0.5963	0.5054	0.4546	0.2653		0.2383			769.5	0.5341	0.5784	0.5243	0.5588	0.5003	0.548	0.5802	0.5074	0.5778	0.5297	0.5764	0.5952	0.5416	0.5482	0.6005
		774	0.7881	0.7005	0.692	0.6964	0.7108	0.7275	0.7244	0.8862	0.7117	0.5897	0.5111	0.4531	0.2583		0.2353			774	0.5305	0.5757	0.5333	0.5586	0.5071	0.5503	0.5773	0.5128	0.578	0.5316	0.5742	0.5998	0.5395	0.5489	0.601
		778.5	0.7879	0.6961	0.6926	0.6944	0.711	0.724	0.7252	0.8894	0.7124	0.5922	0.5033	0.4504	0.2593		0.2334			778.5	0.5305	0.5807	0.5324	0.5569	0.504	0.5528	0.5786	0.5095	0.579	0.5297	0.5712	0.597	0.5455	0.547	0.5999
		783	0.79	0.6973	0.6951	0.6908	0.713	0.7266	0.7281	0.8866	0.7092	0.5951	0.5022	0.4511	0.2557					783	0.5271	0.575	0.5265	0.5521	0.5042	0.5491	0.5763	0.509	0.5779	0.5316	0.5715	0.5973	0.5432	0.5445	0.5984
		787.5	0.7867	0.6929	0.6936	0.6922	0.7084	0.7287	0.7279	0.8825	0.7087	0.5929	0.5056	0.4456	0.257					787.5	0.5304	0.5754	0.5272	0.554	0.5032	0.5515	0.5759	0.5116	0.5761	0.5303	0.5714	0.5938	0.5406	0.5484	0.598
		792	0.7855	0.6979	0.6931	0.6917	0.7069	0.7244	0.7263	0.8879	0.7104	0.5875	0.503	0.4446	0.2581					792	0.5329	0.5721	0.5292	0.5579	0.5051	0.5498	0.5743	0.5092	0.5758	0.5328	0.5722	0.6011	0.5416	0.5492	0.6003
		796.5	0.7909	0.693	0.693	0.6909	0.7065	0.7282	0.7219	0.8848	0.7087	0.5875	0.5027	0.442	0.2568					796.5	0.5338	0.5769	0.5262	0.5594	0.4978	0.5515	0.5783	0.5081	0.5777	0.5268	0.5726	0.5968	0.5431	0.5461	0.598
		801	0.7893	0.6963	0.6916	0.6898	0.7032	0.726	0.7235	0.8847	0.7078	0.5876	0.5004	0.4448	0.2556					801	0.5324	0.5775	0.5293	0.5566	0.5053	0.55	0.5772	0.5086	0.581	0.5242	0.5753	0.5973	0.5451	0.5472	0.593
		805.5	0.7881	0.6966	0.6935	0.6909	0.7077	0.7225	0.7227	0.8843	0.706	0.5859	0.4999	0.4407	0.2556					805.5	0.531	0.5764	0.5236	0.5558	0.5023	0.5483	0.5723	0.5062	0.581	0.532	0.5726	0.5927	0.5424	0.5469	0.5963
		810	0.7844	0.6974	0.6913	0.6912	0.7014	0.723	0.7278	0.8837	0.7064	0.5831	0.4958	0.4418	0.2551					810	0.532	0.5706	0.5308	0.5585	0.504	0.5498	0.5775	0.5069	0.5769	0.5294	0.5732	0.596	0.5391	0.5488	0.5942
		814.5	0.7886	0.6945	0.6929	0.6891	0.7058	0.7188	0.7228	0.8808	0.7028	0.5844	0.4903	0.4347	0.2549					814.5	0.5323	0.5763	0.526	0.5529	0.5034	0.5465	0.5779	0.5065	0.5793	0.528	0.5739	0.5955	0.5387	0.5472	0.5954
		819	0.785	0.6966	0.6936	0.687	0.7072	0.7243	0.7234	0.8855	0.7038	0.583	0.4968	0.4347	0.2525					819	0.5286	0.5772	0.5296	0.5532	0.5051	0.5449	0.5734	0.5048	0.5762	0.5307	0.5744	0.5945	0.5383	0.5487	0.6025
		823.5	0.7842	0.6956	0.6976	0.6893	0.7052	0.7207	0.7225	0.8809	0.7061	0.5807	0.4951	0.4348	0.2532					823.5	0.5283	0.5776	0.5367	0.5509	0.5024	0.549	0.5759	0.5108	0.5775	0.5303	0.5695	0.594	0.5388	0.5464	0.5994
		828	0.787	0.6969	0.6941	0.6899	0.7018	0.7273	0.7242	0.8796	0.7014	0.5786	0.4931	0.4336	0.2538					828	0.5288	0.5795	0.5266	0.5529	0.5019	0.5498	0.5732	0.506	0.5775	0.526	0.5724	0.5978	0.5388	0.5423	0.6019
		832.5	0.7853	0.6943	0.6936	0.691	0.7033	0.7216	0.7202	0.8791	0.7016	0.5778	0.4917	0.4271	0.2529					832.5	0.5306	0.5789	0.5329	0.5531	0.5081	0.5469	0.5733	0.5113	0.5762	0.5288	0.5718	0.5951	0.5415	0.5465	0.5972
		837	0.7839	0.6963	0.692	0.6907	0.7041	0.7182	0.7242	0.8814	0.7052	0.5765	0.4905	0.4297	0.2548					837	0.529	0.5777	0.5221	0.5551	0.5033	0.5484	0.5724	0.5038	0.5725	0.5264	0.5729	0.5945	0.5434	0.5477	0.5954
		841.5	0.7868	0.6972	0.6945	0.6917	0.7034	0.7233	0.7185	0.8799	0.7003	0.5766	0.4874	0.4273	0.2553					841.5	0.527	0.5798	0.5286	0.5535	0.501	0.5503	0.5744	0.5081	0.5776	0.5251	0.5732	0.596	0.543	0.5484	0.5959
		846	0.7877	0.6917	0.6929	0.682	0.7017	0.7203	0.7193	0.8805	0.703	0.5757	0.4854	0.4253	0.2549					846	0.5335	0.5754	0.5239	0.5508	0.5039	0.549	0.5761	0.5083	0.5766	0.5259	0.5735	0.5943	0.5406	0.5453	0.5992
		850.5	0.7877	0.6917	0.6933	0.6869	0.7047	0.7189	0.7215	0.8748	0.7012	0.5739	0.4865	0.4244	0.2517					850.5	0.5341	0.5726	0.5313	0.5545	0.5016	0.55	0.5737	0.5098	0.5808	0.5311	0.5735	0.5942	0.5409	0.5465	0.5991
		855	0.7881	0.6939	0.6916	0.6864	0.7041	0.7199	0.7173	0.8769	0.7037	0.5709	0.4823	0.4208	0.2514					855	0.5309	0.5795	0.5314	0.5582	0.5031	0.5509	0.5692	0.5045	0.5767	0.5302	0.5707	0.5952	0.5426	0.5458	0.5952
		859.5	0.7815	0.69	0.6917	0.6818	0.7003	0.7195	0.7189	0.8776	0.701	0.5677	0.4842	0.4204	0.2539					859.5	0.5313	0.5754	0.5281	0.5574	0.5058	0.5493	0.5748	0.5108	0.5775	0.5292	0.5687	0.5971	0.538	0.549	0.6005
		864	0.7834	0.6947	0.6913	0.6881	0.706	0.7205	0.7164	0.8752	0.7006	0.573	0.4814	0.4179						864	0.5331	0.574	0.53	0.559	0.5034	0.5517	0.5762	0.5052	0.5776	0.53	0.5722	0.5941	0.5404	0.5431	0.6028
		868.5	0.7865	0.6924	0.692	0.6827	0.7	0.7192	0.716	0.874	0.6982	0.5721	0.4834	0.4172						868.5	0.527	0.5773	0.5246	0.5526	0.5018	0.5473	0.574	0.506	0.5797	0.5322	0.5717	0.5949	0.5412	0.5435	0.5956
		873	0.7869	0.692	0.6936	0.6837	0.6997	0.718	0.7152	0.8714	0.6967	0.5671	0.4804	0.4131						873	0.5313	0.5794	0.5317	0.5546	0.5034	0.5533	0.5767	0.5078	0.5756	0.5274	0.5701	0.5925	0.5393	0.5454	0.5965
		877.5	0.7831	0.6931	0.6947	0.6804	0.6994	0.7226	0.7137	0.8744	0.698	0.5609	0.476	0.4138						877.5	0.5311	0.5779	0.5304	0.5538	0.5031	0.5518	0.5745	0.507	0.5751	0.5337	0.5714	0.5903	0.54	0.544	0.5986
		882	0.7833	0.6951	0.6913	0.6859	0.6987	0.7173	0.7152	0.8736	0.6947	0.5642	0.4776	0.4111						882	0.5314	0.5738	0.5251	0.5548	0.502	0.5482	0.5756	0.5088	0.5766	0.5323	0.5704	0.5975	0.5426	0.5434	0.5978
		886.5	0.7834	0.6945	0.6933	0.6828	0.7004	0.72	0.7162	0.8732	0.6924	0.562	0.4774	0.4086						886.5	0.5357	0.5697	0.5247	0.5525	0.5024	0.548	0.5726	0.5089	0.5804	0.5268	0.5738	0.5955	0.5383	0.5416	0.5999
		891	0.7852	0.6901	0.6911	0.6861	0.6995	0.7193	0.7117	0.8723	0.6928	0.5575	0.4751	0.4079						891	0.5273	0.572	0.5322	0.5525	0.5035	0.5501	0.5711	0.506	0.5781	0.5265	0.5696	0.5952	0.5412	0.5448	0.5976
		895.5	0.7812	0.6882	0.6908	0.6846	0.6991	0.7187	0.7148	0.873	0.6968	0.5588	0.4717	0.4054						895.5	0.5269	0.5766	0.5253	0.5529	0.5011	0.5484	0.5739	0.504	0.5759	0.5259	0.5683	0.5944	0.5407	0.5464	0.5989
		900	0.7807	0.6877	0.6897	0.6812	0.6988	0.7164	0.7143	0.8699	0.6929	0.5595	0.4683	0.4052						900	0.5341	0.576	0.5344	0.5555	0.5016	0.5431	0.5738	0.5086	0.5768	0.5276	0.574	0.595	0.5397	0.5472	0.5955
		904.5	0.7835	0.6925	0.689	0.6882	0.6992	0.7162	0.7134	0.8733	0.6902	0.5534	0.4708	0.4028						904.5	0.5266	0.5753	0.5317	0.5551	0.4992	0.5498	0.5785	0.5121	0.578	0.5269	0.5696	0.5938	0.5408	0.5444	0.5949
		909	0.7823	0.6931	0.6854	0.6855	0.6979	0.7189	0.7086	0.8654	0.6962	0.5559	0.465	0.4005						909	0.5316	0.5756	0.5305	0.5544	0.5028	0.5486	0.576	0.5068	0.5755	0.5284	0.5697	0.5937	0.5447	0.5435	0.5969
		913.5	0.7826	0.6912	0.6936	0.6838	0.6961	0.7142	0.7103	0.8673	0.6903	0.5544	0.4665	0.3975						913.5	0.5268	0.5746	0.5307	0.5556	0.5016	0.5492	0.5718	0.5034	0.5742	0.5288	0.5699	0.5986	0.5372	0.5443	0.599
		918	0.7808	0.686	0.692	0.6821	0.6981	0.7165	0.7117	0.8657	0.694	0.5534	0.4658	0.4004						918	0.529	0.5726	0.527	0.5553	0.5018	0.5477	0.5722	0.5055	0.5779	0.5277	0.5697	0.5901	0.5399	0.5448	0.5961
		922.5	0.7799	0.6895	0.6869	0.6774	0.6941	0.7136	0.7096	0.8634	0.689	0.5489	0.4643	0.3958						922.5	0.5297	0.5734	0.5298	0.5545	0.5042	0.5486	0.5735	0.5072	0.5741	0.5291	0.5674	0.5939	0.5394	0.5432	0.5994
		927	0.7827	0.6882	0.6901	0.6822	0.6967	0.7126	0.7109	0.8656	0.6931	0.551	0.4636	0.3954						927	0.5252	0.5731	0.5292	0.5514	0.5064	0.5518	0.5765	0.5121	0.5767	0.5283	0.5713	0.5941	0.5439	0.5441	0.5993
		931.5	0.7844	0.6849	0.6895	0.6792	0.6937	0.716	0.7116	0.8654	0.6854	0.5526	0.4631	0.3912						931.5	0.5262	0.5724	0.5304	0.5495	0.4986	0.5468	0.5741	0.5068	0.5745	0.5286	0.5661	0.59	0.5391	0.546	0.5993
		936	0.7834	0.6866	0.6899	0.6827	0.6931	0.7146	0.7106	0.868	0.6855	0.5502	0.4615	0.3915						936	0.5316	0.5736	0.5312	0.5493	0.5019	0.5463	0.5749	0.5061	0.578	0.5279	0.5708	0.5892	0.5416	0.542	0.5968
		940.5	0.7779	0.6843	0.689	0.6805	0.6956	0.7099	0.7077	0.8623	0.685	0.5472	0.459	0.3895						940.5	0.5239	0.5768	0.5265	0.553	0.4991	0.5475	0.5768	0.5016	0.5746	0.5323	0.5723	0.5935	0.5378	0.5437	0.5946
		945	0.7791	0.686	0.69	0.6804	0.6945	0.7126	0.7076	0.8649	0.6879	0.5462	0.4596	0.3873						945	0.5288	0.5742	0.5284	0.5511	0.5044	0.5451	0.5732	0.5107	0.5802	0.5251	0.5724	0.5917	0.5409	0.545	0.599
		949.5	0.781	0.6906	0.6888	0.6823	0.6921	0.7137	0.7083	0.8669	0.6896	0.5434	0.455	0.3858						949.5	0.5234	0.5738	0.5239	0.5527	0.5019	0.5445	0.5756	0.508	0.5786	0.5276	0.5698	0.5938	0.5427	0.5429	0.5994
		954	0.7843	0.685	0.6903	0.6788	0.6968	0.7103	0.7086	0.8599	0.684	0.5432	0.4566	0.3808						954	0.5241	0.5747	0.5268	0.5526	0.5012	0.5428	0.5721	0.5075	0.5785	0.5299	0.5696	0.591	0.5428	0.5436	0.5952
		958.5	0.7776	0.6836	0.6895	0.6777	0.6946	0.7141	0.708	0.8639	0.6856	0.543	0.4553	0.3815						958.5	0.5274	0.5734	0.5334	0.5526	0.5004	0.5493	0.5762	0.508	0.576	0.5269	0.5678	0.5903	0.5415	0.5422	0.5994
		963	0.7775	0.6844	0.6948	0.6797	0.6982	0.7101	0.7066	0.8629	0.6856	0.5412	0.4521	0.3787						963	0.532	0.5766	0.5223	0.5584	0.5043	0.5492	0.5765	0.5052	0.5793	0.528	0.5731	0.593	0.541	0.542	0.5993
		967.5	0.7782	0.6841	0.6882	0.6749	0.6935	0.7111	0.7109	0.8591	0.6857	0.5406	0.4463	0.3793						967.5	0.5257	0.5714	0.5271	0.5482	0.5029	0.5476	0.5774	0.5089	0.5748	0.5297	0.5688	0.5919	0.5392	0.5443	0.5964
		972	0.7793	0.6833	0.6925	0.6788	0.6938	0.711	0.7106	0.8599	0.68	0.543	0.4484	0.3767						972	0.5256	0.5735	0.5248	0.5538	0.4998	0.5513	0.5728	0.5045	0.5778	0.5298	0.5732	0.5959	0.5378	0.5432	0.5956
		976.5	0.7827	0.6867	0.688	0.68	0.6939	0.709	0.7054	0.86	0.6805	0.5369	0.4486	0.375						976.5	0.5301	0.5722	0.5229	0.5499	0.5046	0.5515	0.5802	0.5058	0.5814	0.5283	0.5687	0.5977	0.541	0.544	0.5975
		981	0.7784	0.684	0.6927	0.6784	0.6916	0.7105	0.7063	0.8626	0.6809	0.5398	0.4465	0.3714						981	0.5257	0.5774	0.5211	0.5529	0.4989	0.547	0.577	0.5055	0.576	0.5276	0.5727	0.5919	0.539	0.5429	0.596
		985.5	0.7792	0.6796	0.6877	0.6776	0.6929	0.7066	0.7038	0.8565	0.685	0.5345	0.446	0.3676						985.5	0.5274	0.5732	0.5284	0.5529	0.5016	0.5488	0.5716	0.5068	0.5743	0.5239	0.5691	0.5929	0.5431	0.5481	0.5984
		990	0.7749	0.6837	0.6851	0.675	0.6951	0.7071	0.7026	0.8566	0.6797	0.5337	0.4429	0.3711						990	0.5255	0.575	0.5312	0.549	0.4985	0.5495	0.5695	0.5042	0.5773	0.5284	0.5708	0.5931	0.539	0.5418	0.5967
		994.5	0.7778	0.6817	0.6886	0.6773	0.6899	0.7042	0.7016	0.8583	0.6816	0.5302	0.4442	0.3679						994.5	0.5272	0.5734	0.5274	0.5529	0.505	0.5448	0.5722	0.5074	0.5778	0.5271	0.5724	0.5942	0.539	0.546	0.5966
		999	0.7816	0.6843	0.6929	0.676	0.6918	0.7062	0.7065	0.8553	0.677	0.5316	0.4407	0.3655						999	0.523	0.5758	0.5231	0.552	0.4995	0.5441	0.5731	0.5082	0.5763	0.5277	0.5691	0.5944	0.5423	0.5438	0.5978
		1003.5	0.7802	0.6847	0.6893	0.6707	0.6888	0.7077	0.703	0.8587	0.6787	0.5318	0.4411	0.3612						1003.5	0.5293	0.5751	0.5313	0.5586	0.5021	0.5489	0.5741	0.5045	0.5733	0.5271	0.5679	0.5937	0.5443	0.5437	0.5966
		1008	0.7748	0.6846	0.6874	0.6741	0.6893	0.706	0.7035	0.8548	0.6836	0.5296	0.4422	0.3614						1008	0.5279	0.5742	0.5253	0.5526	0.4993	0.5485	0.5712	0.5059	0.5774	0.527	0.572	0.5908	0.5367	0.5422	0.5936
		1012.5	0.7793	0.6835	0.6875	0.6715	0.6904	0.7075	0.7028	0.8524	0.6834	0.5315	0.4389	0.361						1012.5	0.5264	0.5725	0.5287	0.5542	0.4976	0.5508	0.5733	0.5038	0.5757	0.5251	0.5672	0.5888	0.5385	0.5423	0.5942
		1017	0.7793	0.6817	0.6893	0.6716	0.6937	0.7048	0.7036	0.8532	0.6792	0.529	0.4376	0.3578						1017	0.5277	0.5713	0.5214	0.5497	0.5029	0.5425	0.5723	0.5046	0.5763	0.5307	0.566	0.5887	0.5368	0.5424	0.5981
		1021.5	0.778	0.6807	0.6866	0.6721	0.6909	0.7053	0.7017	0.8503	0.6793	0.5284	0.4358	0.3568						1021.5	0.5288	0.5692	0.5268	0.5515	0.4984	0.5519	0.5708	0.506	0.5787	0.5299	0.5703	0.5936	0.5389	0.5466	0.5981
		1026	0.7758	0.6849	0.69	0.6735	0.6879	0.7098	0.7018	0.8539	0.6795	0.5263	0.4393	0.3568						1026	0.5269	0.5699	0.528	0.5512	0.5024	0.5483	0.5677	0.5049	0.576	0.5234	0.568	0.5921	0.5398	0.5427	0.5961
		1030.5	0.7803	0.6784	0.6862	0.6736	0.688	0.7045	0.7014	0.8512	0.6755	0.5226	0.4357	0.3548						1030.5	0.5263	0.5695	0.5262	0.5519	0.5015	0.5476	0.5686	0.5066	0.5728	0.5242	0.5676	0.5877	0.5332	0.5431	0.5976
		1035	0.7769	0.6822	0.6876	0.6712	0.683	0.7048	0.7039	0.8528	0.6743	0.5226	0.4323	0.352						1035	0.5224	0.5715	0.5299	0.5519	0.4991	0.5514	0.5766	0.5071	0.5744	0.528	0.5667	0.5905	0.5348	0.5404	0.5939
		1039.5	0.7777	0.6828	0.6849	0.672	0.6876	0.7023	0.6982	0.8504	0.676	0.5212	0.4313	0.3509						1039.5	0.5231	0.5737	0.5249	0.549	0.5003	0.5449	0.5754	0.5034	0.5746	0.5281	0.567	0.5898	0.5418	0.5431	0.596
		1044	0.7763	0.68	0.6855	0.6701	0.6862	0.7056	0.702	0.8461	0.6743	0.5204	0.4309	0.3486						1044	0.5243	0.5752	0.5222	0.5526	0.4993	0.5445	0.5716	0.504	0.5733	0.5297	0.5657	0.5904	0.5413	0.5434	0.5949
		1048.5	0.7782	0.681	0.6815	0.6721	0.6908	0.7048	0.6993	0.8468	0.6706	0.5175	0.4264	0.3509						1048.5	0.524	0.5745	0.5229	0.5526	0.4974	0.5479	0.5724	0.5072	0.5762	0.526	0.5673	0.5891	0.5347	0.5396	0.5957
		1053	0.7787	0.6788	0.69	0.6725	0.6883	0.705	0.6973	0.8491	0.6747	0.5164	0.428	0.3488						1053	0.5226	0.5758	0.5215	0.5484	0.499	0.5477	0.5721	0.5075	0.5728	0.5257	0.569	0.5948	0.5356	0.5413	0.5995
		1057.5	0.7757	0.6797	0.6866	0.6688	0.6856	0.7034	0.6997	0.8455	0.6735	0.5191	0.4221	0.3421						1057.5	0.5273	0.5738	0.5196	0.5522	0.5016	0.5447	0.5722	0.5081	0.5763	0.5272	0.5646	0.5894	0.5363	0.5404	0.5959
		1062	0.7753	0.6783	0.6888	0.6694	0.6861	0.7	0.6968	0.846	0.6703	0.5134	0.4259	0.3433						1062	0.529	0.5755	0.522	0.5492	0.5003	0.5452	0.5682	0.5053	0.5727	0.528	0.5669	0.5888	0.5371	0.5388	0.6009
		1066.5	0.7758	0.6815	0.6866	0.6664	0.6828	0.7034	0.6957	0.8461	0.671	0.516	0.424	0.3433						1066.5	0.5272	0.5742	0.5265	0.5492	0.4975	0.5461	0.5746	0.5086	0.5728	0.5282	0.5617	0.5932	0.5398	0.5384	0.5968
		1071	0.7748	0.6775	0.6849	0.6721	0.6861	0.7051	0.6953	0.8408	0.6719	0.5133	0.4231	0.3387						1071	0.5278	0.5745	0.5257	0.5515	0.4993	0.5462	0.5742	0.5021	0.5721	0.5245	0.5667	0.5911	0.5369	0.5406	0.5958
		1075.5	0.7747	0.6785	0.6866	0.6684	0.6814	0.702	0.6958	0.8457	0.6671	0.51	0.4173	0.3368						1075.5	0.5251	0.575	0.5283	0.5527	0.4959	0.55	0.5723	0.5072	0.5762	0.5265	0.5703	0.5929	0.5349	0.5431	0.5981
		1080	0.7736	0.6805	0.6869	0.6741	0.6838	0.7024	0.6991	0.8468	0.6724	0.5075	0.4197	0.3353						1080	0.5291	0.5699	0.5251	0.55	0.4968	0.5498	0.5709	0.5074	0.5725	0.5296	0.567	0.5912	0.5385	0.5391	0.5934
		1084.5	0.7759	0.6799	0.6856	0.67	0.6838	0.7003	0.6927	0.8414	0.6689	0.5117	0.417	0.3333						1084.5	0.5262	0.5748	0.531	0.5532	0.4952	0.5498	0.5758	0.5051	0.5749	0.5237	0.567	0.5915	0.5371	0.5409	0.5967
		1089	0.7776	0.6792	0.6854	0.6689	0.6873	0.7028	0.6909	0.843	0.6729	0.5054	0.416	0.3344						1089	0.5214	0.573	0.5308	0.5504	0.4989	0.5502	0.5755	0.5059	0.5731	0.529	0.569	0.5924	0.5396	0.5435	0.5992
		1093.5	0.7759	0.6791	0.6839	0.6679	0.682	0.6998	0.6981	0.8436	0.669	0.5079	0.4177	0.3302						1093.5	0.5247	0.5698	0.5264	0.5499	0.5001	0.5461	0.572	0.5079	0.5742	0.5268	0.5686	0.5871	0.5359	0.5364	0.5938
		1098	0.7762	0.6738	0.688	0.6681	0.6826	0.6978	0.6903	0.8413	0.6683	0.5061	0.4127	0.3296						1098	0.5223	0.5729	0.5249	0.5509	0.496	0.5464	0.5703	0.5089	0.5716	0.5284	0.5688	0.5937	0.5349	0.5394	0.5938
		1102.5	0.7761	0.6779	0.688	0.6696	0.6854	0.6973	0.6902	0.8374	0.668	0.5066	0.4167	0.3261						1102.5	0.5247	0.5728	0.5262	0.5516	0.4981	0.5477	0.5694	0.5089	0.576	0.526	0.5687	0.5895	0.5346	0.5391	0.5998
		1107	0.7726	0.6754	0.6825	0.6669	0.6809	0.7019	0.69	0.8379	0.6624	0.5032	0.4096	0.326						1107	0.5247	0.5719	0.5209	0.5509	0.4992	0.5465	0.5718	0.5067	0.5734	0.5255	0.5682	0.5919	0.5325	0.5399	0.5952
		1111.5	0.7718	0.6829	0.6859	0.6661	0.6817	0.7001	0.6942	0.8339	0.6683	0.499	0.4089	0.3243						1111.5	0.5274	0.5742	0.5228	0.5513	0.4969	0.5481	0.5703	0.507	0.5742	0.53	0.5632	0.5899	0.5385	0.5383	0.5949
		1116	0.7753	0.6782	0.6821	0.6678	0.6786	0.6988	0.6901	0.8393	0.6588	0.5037	0.4065	0.3225						1116	0.5259	0.5722	0.5262	0.5519	0.4955	0.547	0.5735	0.5022	0.5717	0.5289	0.5604	0.5936	0.5353	0.5381	0.5972
		1120.5	0.7724	0.6777	0.6821	0.6668	0.6777	0.694	0.6911	0.8384	0.6637	0.5005	0.4063	0.3234						1120.5	0.5222	0.5746	0.525	0.5482	0.4929	0.5449	0.5708	0.5025	0.5743	0.5279	0.5666	0.5897	0.5312	0.538	0.5928
		1125	0.7729	0.6796	0.6876	0.6651	0.6792	0.6985	0.6887	0.8355	0.6615	0.5004	0.4065	0.3195						1125	0.5227	0.5699	0.5229	0.5494	0.4917	0.5426	0.5709	0.507	0.5747	0.5281	0.562	0.5898	0.5368	0.5398	0.5959
		1129.5	0.7784	0.6797	0.6828	0.6655	0.6763	0.6965	0.6917	0.8378	0.663	0.4972	0.4041	0.3193						1129.5	0.5247	0.5723	0.5241	0.5494	0.4945	0.545	0.5686	0.5083	0.5722	0.5275	0.5663	0.5869	0.536	0.5387	0.5949
		1134	0.7755	0.6781	0.683	0.6644	0.6793	0.6958	0.6925	0.8352	0.6617	0.4962	0.4075	0.3148						1134	0.5262	0.5736	0.524	0.5464	0.5003	0.545	0.5659	0.5034	0.5749	0.5269	0.5666	0.5914	0.5388	0.5396	0.5943
		1138.5	0.7705	0.6798	0.6824	0.6641	0.6763	0.6976	0.6899	0.8382	0.6621	0.4936	0.3999	0.3128						1138.5	0.5244	0.5751	0.53	0.5482	0.4924	0.5488	0.5677	0.5062	0.572	0.5255	0.5643	0.5882	0.5366	0.5423	0.5941
		1143	0.769	0.6767	0.6846	0.6669	0.6777	0.698	0.6917	0.8352	0.661	0.4964	0.404	0.3134						1143	0.5233	0.5733	0.5249	0.5505	0.4962	0.5455	0.5704	0.5072	0.5751	0.5242	0.5686	0.5881	0.5385	0.5389	0.5931
		1147.5	0.7724	0.6808	0.6829	0.6635	0.6799	0.6966	0.6858	0.8365	0.6598	0.4929	0.4007	0.3113						1147.5	0.5251	0.5714	0.5235	0.5543	0.4933	0.5461	0.5715	0.5039	0.5706	0.528	0.566	0.5897	0.5316	0.5402	0.5935
		1152	0.7709	0.6769	0.6856	0.657	0.6764	0.6957	0.6887	0.8295	0.6591	0.4911	0.4005	0.3109						1152	0.524	0.5714	0.5262	0.5495	0.4928	0.5441	0.5665	0.5058	0.5706	0.5263	0.5648	0.5911	0.536	0.5357	0.5951
		1156.5	0.7746	0.6803	0.6843	0.6633	0.6761	0.6944	0.6881	0.8347	0.659	0.4917	0.3979	0.3091						1156.5	0.5232	0.5709	0.5193	0.5468	0.4963	0.5455	0.5706	0.5023	0.571	0.5262	0.566	0.5887	0.5347	0.538	0.5929
		1161	0.7738	0.6784	0.6825	0.6615	0.6786	0.6939	0.6865	0.8288	0.6586	0.4897	0.3971	0.3078						1161	0.5253	0.5725	0.5156	0.5516	0.4949	0.5465	0.5688	0.5073	0.5731	0.5259	0.5678	0.5866	0.5322	0.5399	0.5952
		1165.5	0.7734	0.6761	0.6855	0.6608	0.6792	0.6943	0.6865	0.8306	0.6555	0.4872	0.3956	0.3068						1165.5	0.5273	0.5694	0.5182	0.5497	0.4904	0.5449	0.5699	0.5052	0.5739	0.5263	0.5654	0.5905	0.5344	0.5446	0.5976
		1170	0.7717	0.6744	0.6787	0.6606	0.6757	0.6937	0.6845	0.8289	0.6571	0.4854	0.3926	0.3018						1170	0.5222	0.5729	0.5271	0.547	0.4941	0.5464	0.5723	0.5084	0.5717	0.525	0.5686	0.5905	0.5343	0.5355	0.5902
		1174.5	0.772	0.6759	0.685	0.6606	0.676	0.6931	0.6886	0.8318	0.6552	0.4864	0.3921	0.3043						1174.5	0.5211	0.5675	0.5221	0.5514	0.4953	0.5491	0.5695	0.5031	0.5689	0.5217	0.5624	0.5884	0.5337	0.5391	0.594
		1179	0.7726	0.6773	0.6825	0.6615	0.6802	0.6931	0.6836	0.8311	0.6568	0.4877	0.3933	0.3						1179	0.5231	0.5734	0.5233	0.5442	0.4962	0.5497	0.5713	0.5047	0.5701	0.5207	0.5675	0.5903	0.5332	0.5386	0.5963
		1183.5	0.7735	0.6771	0.6864	0.6617	0.6759	0.6921	0.6839	0.8256	0.6544	0.4862	0.3881	0.3022						1183.5	0.5213	0.5756	0.5242	0.552	0.4921	0.5458	0.5677	0.5059	0.5717	0.5268	0.5655	0.5883	0.5345	0.5347	0.5962
		1188	0.7755	0.6747	0.6823	0.6641	0.6769	0.6902	0.6884	0.8232	0.655	0.4802	0.3855	0.2994						1188	0.5313	0.5687	0.522	0.5498	0.4947	0.5434	0.5722	0.502	0.5766	0.5241	0.5652	0.5894	0.5385	0.5359	0.5961
		1192.5	0.7696	0.674	0.6788	0.6582	0.6742	0.6928	0.6815	0.8242	0.6545	0.4814	0.387	0.2958						1192.5	0.5251	0.5673	0.5198	0.55	0.4926	0.5484	0.5673	0.5057	0.5722	0.5235	0.5669	0.589	0.5356	0.5396	0.5995
		1197	0.7718	0.6758	0.6815	0.6586	0.6733	0.6908	0.6812	0.8261	0.6519	0.48	0.3888	0.2963						1197	0.5261	0.5756	0.5172	0.5474	0.4934	0.5423	0.5691	0.5023	0.5699	0.5236	0.566	0.5845	0.5359	0.5362	0.5967
		1201.5	0.7705	0.6724	0.6795	0.659	0.6694	0.6948	0.6799	0.8226	0.6533	0.4786	0.3877	0.2949						1201.5	0.5254	0.5727	0.5253	0.5486	0.4924	0.545	0.5686	0.504	0.5721	0.526	0.5636	0.5858	0.5321	0.5376	0.5992
		1206	0.7708	0.6731	0.6852	0.6604	0.6741	0.6895	0.6795	0.8241	0.6521	0.4784	0.3816	0.2907						1206	0.5275	0.5686	0.5204	0.547	0.4944	0.5476	0.5681	0.5016	0.5732	0.5219	0.5657	0.5905	0.5356	0.5395	0.5978
		1210.5	0.7654	0.6762	0.682	0.6602	0.6709	0.6897	0.6828	0.8243	0.6542	0.4749	0.3831	0.2894						1210.5	0.5225	0.5706	0.5235	0.5485	0.4937	0.5439	0.5708	0.5047	0.5674	0.5252	0.5685	0.586	0.5362	0.5398	0.5958
		1215	0.772	0.6724	0.6787	0.6543	0.6746	0.6901	0.6777	0.8232	0.6521	0.4764	0.3803	0.2847						1215	0.5251	0.5707	0.5239	0.5466	0.4969	0.5432	0.5681	0.5019	0.5736	0.5208	0.56	0.5896	0.5352	0.5439	0.5936
		1219.5	0.7725	0.6721	0.6848	0.654	0.6734	0.6866	0.6851	0.8206	0.6503	0.4736	0.3799	0.2893						1219.5	0.5235	0.572	0.5231	0.5494	0.4949	0.548	0.5674	0.5018	0.5712	0.5214	0.564	0.587	0.5349	0.5367	0.5968
		1224	0.7691	0.6761	0.6889	0.6573	0.675	0.6876	0.6799	0.8207	0.651	0.4732	0.3808	0.2846						1224	0.5235	0.5702	0.5202	0.5458	0.4975	0.5476	0.572	0.5057	0.5702	0.5249	0.565	0.5852	0.5357	0.5356	0.5965
		1228.5	0.7707	0.6706	0.6777	0.6568	0.6713	0.6882	0.6796	0.8199	0.6496	0.4702	0.3791	0.2834						1228.5	0.5226	0.5714	0.5219	0.5472	0.4933	0.5406	0.5698	0.5079	0.5728	0.521	0.558	0.5899	0.5372	0.5377	0.595
		1233	0.771	0.6759	0.681	0.6562	0.6687	0.6892	0.6811	0.8216	0.6489	0.4744	0.3759	0.2827						1233	0.5253	0.5709	0.5194	0.546	0.4918	0.5444	0.573	0.5034	0.5726	0.5257	0.5637	0.5872	0.5353	0.5381	0.5979
		1237.5	0.769	0.6731	0.681	0.6547	0.6724	0.6872	0.6795	0.8173	0.6478	0.4703	0.376	0.2807						1237.5	0.5231	0.5734	0.5233	0.5481	0.4928	0.5439	0.5659	0.5069	0.5717	0.5241	0.565	0.5881	0.5328	0.5366	0.5939
		1242	0.771	0.6703	0.6805	0.6517	0.6698	0.6877	0.679	0.822	0.6485	0.4657	0.3745	0.281						1242	0.5218	0.5724	0.5201	0.5487	0.4923	0.5438	0.5689	0.5039	0.5719	0.5242	0.5593	0.5888	0.5337	0.5379	0.5975
		1246.5	0.7655	0.6687	0.6816	0.6562	0.6681	0.6861	0.6764	0.8204	0.6498	0.4703	0.3718	0.279						1246.5	0.5231	0.5731	0.5192	0.5495	0.4927	0.547	0.5708	0.4985	0.5743	0.5247	0.5625	0.5847	0.537	0.5392	0.5945
		1251	0.7664	0.6706	0.6824	0.6533	0.6693	0.6899	0.6762	0.8193	0.6479	0.4666	0.3715	0.2735						1251	0.5234	0.5701	0.5228	0.5455	0.4934	0.5441	0.5658	0.5029	0.5671	0.529	0.5628	0.5894	0.5332	0.5363	0.596
		1255.5	0.7726	0.6732	0.6789	0.6537	0.6697	0.6832	0.6812	0.8152	0.6461	0.4673	0.369	0.2742						1255.5	0.5272	0.5686	0.52	0.5482	0.4956	0.5496	0.5693	0.5016	0.5694	0.5242	0.5633	0.5888	0.53	0.5391	0.593
		1260	0.7671	0.6752	0.68	0.6546	0.6686	0.6867	0.6774	0.8143	0.6469	0.4626	0.3672	0.2724						1260	0.525	0.573	0.5201	0.5525	0.4977	0.5431	0.5657	0.5008	0.5667	0.5242	0.5679	0.5858	0.5298	0.5419	0.5927
		1264.5	0.767	0.6721	0.682	0.6532	0.6648	0.6854	0.6771	0.8149	0.6465	0.4646	0.3654	0.2721						1264.5	0.5244	0.5715	0.5206	0.5503	0.4915	0.5438	0.5662	0.5059	0.568	0.5262	0.5649	0.5901	0.5363	0.5401	0.5947
		1269	0.7715	0.6715	0.6796	0.6535	0.67	0.6807	0.6746	0.8137	0.6441	0.4614	0.3642	0.2711						1269	0.522	0.5715	0.5175	0.5476	0.4954	0.5445	0.5698	0.4993	0.5708	0.5229	0.5654	0.5865	0.536	0.5382	0.5919
		1273.5	0.7688	0.6761	0.682	0.6525	0.6667	0.6842	0.6779	0.8125	0.645	0.459	0.3624	0.2648						1273.5	0.5273	0.5739	0.5191	0.5506	0.4959	0.5487	0.5656	0.5053	0.5713	0.522	0.5601	0.5899	0.5311	0.537	0.5957
		1278	0.7644	0.6721	0.6797	0.6516	0.6652	0.6831	0.6745	0.8138	0.6431	0.4582	0.3619	0.2662						1278	0.5225	0.5687	0.5226	0.5439	0.4926	0.5453	0.5646	0.5044	0.5676	0.5215	0.5598	0.5856	0.5373	0.5377	0.5963
		1282.5	0.765	0.6708	0.6802	0.6555	0.6692	0.6866	0.6714	0.8123	0.6434	0.4575	0.3629	0.2673						1282.5	0.5226	0.57	0.5224	0.5521	0.4926	0.5445	0.57	0.4992	0.5734	0.521	0.5648	0.5883	0.5353	0.5397	0.5934
		1287	0.7685	0.6707	0.6791	0.652	0.6682	0.6812	0.6736	0.8072	0.6454	0.4603	0.3609	0.2661						1287	0.5244	0.572	0.5185	0.5502	0.4951	0.5457	0.5669	0.5021	0.5773	0.5274	0.5595	0.5892	0.5333	0.5402	0.5929
		1291.5	0.7671	0.6698	0.6799	0.652	0.6659	0.6876	0.6732	0.8116	0.641	0.4551	0.3569	0.2612						1291.5	0.5246	0.5697	0.5207	0.546	0.4908	0.5452	0.5688	0.5042	0.5723	0.5241	0.5629	0.5843	0.5342	0.5381	0.595
		1296	0.7656	0.6698	0.6778	0.6512	0.6663	0.6824	0.6721	0.8096	0.6433	0.4506	0.3633	0.2608						1296	0.5242	0.5679	0.5266	0.5516	0.492	0.5424	0.5672	0.5055	0.5711	0.5221	0.5603	0.5913	0.5369	0.536	0.5951
		1300.5	0.7663	0.6724	0.6794	0.6535	0.6606	0.6844	0.6743	0.811	0.6409	0.4566	0.358	0.2603						1300.5	0.5261	0.5766	0.526	0.5474	0.4913	0.5451	0.5649	0.5039	0.5686	0.5225	0.5651	0.5818	0.5343	0.5424	0.595
		1305	0.7642	0.6724	0.6815	0.6484	0.6655	0.6838	0.669	0.8088	0.6405	0.451	0.3551	0.2544						1305	0.521	0.5726	0.5182	0.5506	0.4909	0.5458	0.5666	0.5015	0.5729	0.5223	0.5595	0.5866	0.5322	0.5337	0.5928
		1309.5	0.765	0.6683	0.675	0.6519	0.663	0.6808	0.6721	0.8079	0.6366	0.4491	0.3559	0.2566						1309.5	0.5253	0.5694	0.5184	0.5496	0.4945	0.5447	0.5618	0.5062	0.5733	0.5213	0.5635	0.5856	0.5323	0.5353	0.5953
		1314	0.7681	0.668	0.6803	0.6474	0.6637	0.6857	0.6708	0.8071	0.6354	0.4493	0.3535	0.2576						1314	0.5255	0.5707	0.5265	0.5503	0.4902	0.5414	0.5657	0.5003	0.5712	0.5244	0.565	0.588	0.5321	0.5401	0.5911
		1318.5	0.7666	0.673	0.6767	0.6488	0.6642	0.6797	0.6718	0.8047	0.6395	0.4481	0.3522	0.2555						1318.5	0.5223	0.5706	0.5186	0.5478	0.4967	0.5471	0.5682	0.5024	0.568	0.5247	0.5644	0.5889	0.5337	0.5338	0.5952
		1323	0.7647	0.672	0.6791	0.6432	0.667	0.6828	0.6725	0.8074	0.636	0.4488	0.3533	0.2529						1323	0.5203	0.575	0.5224	0.5472	0.4915	0.5453	0.564	0.5033	0.5687	0.5186	0.5637	0.5846	0.529	0.5365	0.5995
		1327.5	0.7676	0.6712	0.6745	0.6503	0.6616	0.6824	0.6687	0.8029	0.6361	0.4465	0.3467	0.2509						1327.5	0.5235	0.5729	0.5204	0.5477	0.4917	0.5463	0.5678	0.4998	0.5717	0.5258	0.5633	0.5856	0.5349	0.5347	0.591
		1332	0.77	0.669	0.6748	0.647	0.6665	0.6779	0.6676	0.8014	0.6381	0.446	0.3502	0.2527						1332	0.5217	0.5681	0.5208	0.5462	0.494	0.545	0.5652	0.5014	0.5684	0.5212	0.5616	0.5858	0.5298	0.5358	0.5953
		1336.5	0.7656	0.6692	0.6797	0.6488	0.6646	0.682	0.6669	0.8052	0.6339	0.4473	0.3459	0.2516						1336.5	0.5198	0.5673	0.5195	0.5451	0.494	0.5427	0.5662	0.5027	0.5724	0.5229	0.5599	0.5817	0.5355	0.5367	0.593
		1341	0.7636	0.6698	0.6781	0.6483	0.6614	0.6813	0.6673	0.8054	0.6371	0.4458	0.3474	0.2502						1341	0.5248	0.5634	0.5164	0.5457	0.4909	0.543	0.5654	0.5004	0.5685	0.5216	0.5618	0.5795	0.5349	0.5388	0.5963
		1345.5	0.7641	0.6683	0.6811	0.6488	0.6633	0.6796	0.6645	0.8032	0.6337	0.4394	0.3437	0.2484						1345.5	0.5208	0.5702	0.5178	0.5435	0.4927	0.5483	0.5655	0.4996	0.5688	0.5228	0.5603	0.5861	0.5319	0.5356	0.5957
		1350	0.7645	0.6673	0.6806	0.6457	0.6621	0.681	0.6683	0.7995	0.6313	0.442	0.3449	0.2461						1350	0.5196	0.5676	0.519	0.548	0.4941	0.5468	0.5674	0.5007	0.5682	0.5228	0.5604	0.587	0.5325	0.5354	0.5923
		1354.5	0.7643	0.6698	0.6798	0.6511	0.6608	0.6797	0.666	0.8032	0.6328	0.4377	0.3434	0.2475						1354.5	0.5198	0.573	0.5177	0.546	0.4883	0.5432	0.5661	0.5013	0.5688	0.5226	0.5614	0.5866	0.5319	0.5359	0.5948
		1359	0.7623	0.6673	0.6785	0.6432	0.6594	0.6765	0.6687	0.7958	0.6324	0.4382	0.3437	0.2453						1359	0.5215	0.5687	0.5128	0.5452	0.4942	0.5449	0.5644	0.5002	0.5702	0.5224	0.5602	0.5852	0.5309	0.5376	0.5929
		1363.5	0.7615	0.6709	0.6778	0.6415	0.6641	0.6763	0.6658	0.8052	0.6342	0.4388	0.3388	0.2435						1363.5	0.5245	0.5717	0.5125	0.5474	0.4926	0.5429	0.5633	0.5034	0.5697	0.5163	0.5601	0.5872	0.5313	0.5357	0.5955
		1368	0.7612	0.6672	0.6794	0.643	0.6626	0.6781	0.6636	0.7983	0.6349	0.4377	0.3388	0.2443						1368	0.5207	0.5688	0.5182	0.5462	0.4915	0.5426	0.5636	0.4978	0.5722	0.5185	0.5625	0.585	0.5318	0.5375	0.5945
		1372.5	0.7626	0.6687	0.679	0.6442	0.6531	0.6805	0.6662	0.7999	0.633	0.4384	0.3393	0.2427						1372.5	0.5203	0.567	0.5265	0.5472	0.4911	0.5451	0.5693	0.4986	0.5715	0.5178	0.5622	0.588	0.5318	0.5366	0.5954
		1377	0.7605	0.6684	0.6762	0.6409	0.6626	0.6774	0.6634	0.8005	0.6279	0.4347	0.3358	0.241						1377	0.5201	0.5705	0.5216	0.546	0.4933	0.5458	0.5641	0.5004	0.5706	0.5257	0.561	0.5856	0.5288	0.5353	0.5895
		1381.5	0.761	0.6691	0.678	0.6424	0.661	0.6777	0.6652	0.7978	0.6297	0.4342	0.3383	0.2421						1381.5	0.5224	0.5744	0.5167	0.5433	0.4931	0.5474	0.5668	0.5035	0.5691	0.5251	0.5641	0.5826	0.5335	0.5354	0.5902
		1386	0.7615	0.6663	0.6762	0.6423	0.658	0.6762	0.6632	0.794	0.6302	0.4331	0.3339	0.2402						1386	0.5214	0.5678	0.5192	0.5488	0.4917	0.5494	0.5689	0.499	0.5681	0.5222	0.5644	0.5868	0.5332	0.5363	0.5921
		1390.5	0.764	0.6715	0.6785	0.6421	0.6589	0.6788	0.6628	0.797	0.6291	0.431	0.3357	0.2376						1390.5	0.525	0.5703	0.5178	0.5435	0.4926	0.5429	0.5623	0.5008	0.5688	0.5219	0.5604	0.5847	0.5304	0.5357	0.5921
		1395	0.7649	0.6631	0.6797	0.6448	0.658	0.6765	0.6611	0.7933	0.6281	0.4279	0.3339	0.2418						1395	0.5179	0.5685	0.5197	0.5482	0.4937	0.5442	0.5683	0.5021	0.5726	0.5237	0.5598	0.5869	0.533	0.5357	0.5946
		1399.5	0.7613	0.6642	0.6742	0.6439	0.6561	0.6759	0.6602	0.7959	0.6314	0.427	0.3327	0.2398						1399.5	0.5265	0.5706	0.5217	0.5473	0.4912	0.5459	0.5675	0.5035	0.5687	0.5214	0.5616	0.5875	0.5319	0.536	0.5947
		1404	0.7614	0.6655	0.677	0.6435	0.6526	0.6754	0.6622	0.7906	0.625	0.4302	0.3297	0.2367						1404	0.5213	0.5655	0.5233	0.5479	0.4931	0.5438	0.5641	0.5017	0.5724	0.5191	0.5585	0.5883	0.5312	0.537	0.5896
		1408.5	0.7637	0.6647	0.6778	0.642	0.6537	0.6773	0.6617	0.7928	0.6287	0.4279	0.3277	0.2396						1408.5	0.5224	0.5726	0.5225	0.5458	0.4933	0.5403	0.5663	0.5033	0.5711	0.5235	0.5602	0.5814	0.5313	0.5372	0.5935
		1413	0.7613	0.6651	0.6796	0.6421	0.6581	0.6712	0.6624	0.7924	0.6251	0.4268	0.3281	0.2379						1413	0.526	0.5703	0.5181	0.5436	0.493	0.5469	0.5636	0.4997	0.5674	0.5241	0.5616	0.5832	0.533	0.5364	0.5939
		1417.5	0.7617	0.6653	0.6763	0.6385	0.6566	0.6781	0.6611	0.7917	0.6227	0.4257	0.3268	0.2348						1417.5	0.5224	0.5685	0.5212	0.5442	0.4981	0.5461	0.5679	0.4986	0.57	0.5202	0.5609	0.5871	0.5332	0.5345	0.5949
		1422	0.7587	0.666	0.674	0.6393	0.6547	0.6742	0.6601	0.7904	0.6221	0.4219	0.3246	0.2342						1422	0.5233	0.5685	0.522	0.5449	0.4883	0.5446	0.5683	0.4973	0.5709	0.5242	0.5604	0.5873	0.5316	0.5334	0.5926
		1426.5	0.7623	0.6651	0.6746	0.6413	0.6564	0.6732	0.6602	0.7939	0.6275	0.4216	0.322	0.2369						1426.5	0.5181	0.5659	0.5184	0.5435	0.492	0.5429	0.5688	0.5045	0.5692	0.5248	0.5593	0.5848	0.5294	0.5353	0.5932
		1431	0.761	0.666	0.6757	0.6386	0.651	0.6753	0.6605	0.7846	0.6228	0.4197	0.3203	0.2361						1431	0.5202	0.5732	0.5237	0.5412	0.4937	0.5419	0.5632	0.4986	0.5679	0.5191	0.5602	0.5816	0.5299	0.5387	0.59
		1435.5	0.7634	0.6703	0.677	0.6395	0.654	0.6716	0.6551	0.7898	0.625	0.4206	0.326	0.2349						1435.5	0.5227	0.5738	0.5246	0.5447	0.4897	0.5424	0.5713	0.5009	0.5711	0.5177	0.5595	0.5845	0.5286	0.537	0.5899
		1440	0.7588	0.6658	0.6729	0.6412	0.6538	0.6743	0.6578	0.7892	0.6232	0.4176	0.3207	0.2341						1440	0.5182	0.5677	0.5183	0.547	0.4894	0.5448	0.5684	0.5012	0.57	0.5212	0.5532	0.5832	0.5319	0.5352	0.5962
		1444.5	0.7599	0.6643	0.6771	0.6398	0.6557	0.6718	0.6573	0.7872	0.6214	0.4182	0.3201	0.235						1444.5	0.5162	0.5697	0.5192	0.5462	0.4905	0.5439	0.5649	0.5008	0.567	0.5172	0.556	0.5849	0.5288	0.5331	0.5943
		1449	0.7599	0.6633	0.6778	0.6398	0.6493	0.671	0.6584	0.7877	0.6194	0.4177	0.3169	0.2376						1449	0.5246	0.5688	0.5178	0.5504	0.4901	0.5455	0.5666	0.5012	0.5695	0.5207	0.5586	0.5856	0.5302	0.5363	0.5932
		1453.5	0.7575	0.6658	0.6722	0.6403	0.6553	0.6687	0.6575	0.7892	0.6243	0.4144	0.3171	0.2383						1453.5	0.521	0.5675	0.522	0.5457	0.4898	0.5436	0.5653	0.4994	0.5686	0.5188	0.5588	0.5822	0.5323	0.5364	0.5905
		1458	0.7615	0.6618	0.6748	0.6366	0.6534	0.6698	0.6538	0.7821	0.621	0.4128	0.3153	0.2362						1458	0.5143	0.5682	0.5217	0.5424	0.4914	0.5404	0.5645	0.502	0.571	0.5172	0.5538	0.5888	0.5309	0.5349	0.5953
		1462.5	0.7624	0.6692	0.6726	0.6408	0.6532	0.6701	0.6558	0.7831	0.6198	0.4137	0.314	0.2339						1462.5	0.5221	0.5693	0.517	0.5436	0.4897	0.5451	0.5648	0.5053	0.5667	0.5217	0.5565	0.5845	0.5303	0.5361	0.5921
		1467	0.7602	0.6655	0.6756	0.6375	0.6499	0.6725	0.6542	0.7834	0.618	0.4123	0.3126	0.2337						1467	0.5209	0.5738	0.519	0.5495	0.4934	0.5451	0.5652	0.5049	0.5699	0.5199	0.5582	0.5875	0.534	0.5358	0.5953
		1471.5	0.7584	0.6623	0.6775	0.6374	0.6504	0.6716	0.6567	0.7831	0.6167	0.4097	0.316	0.2348						1471.5	0.5223	0.57	0.5181	0.5429	0.4905	0.5473	0.5669	0.5014	0.5684	0.5214	0.5573	0.5811	0.5316	0.534	0.593
		1476	0.7583	0.662	0.6724	0.6381	0.6539	0.6656	0.6534	0.7839	0.6212	0.4115	0.3142	0.2316						1476	0.5178	0.5712	0.5222	0.5437	0.4924	0.545	0.562	0.4999	0.5678	0.5254	0.5596	0.5824	0.5325	0.5379	0.5949
		1480.5	0.7599	0.6673	0.6745	0.6357	0.6512	0.6715	0.655	0.781	0.6135	0.4113	0.3073	0.2378						1480.5	0.5215	0.5673	0.5183	0.5431	0.4912	0.5425	0.5643	0.507	0.5692	0.5223	0.5556	0.5831	0.5318	0.5355	0.5908
		1485	0.7576	0.6602	0.6689	0.6391	0.6493	0.6664	0.6531	0.7819	0.6133	0.4075	0.3086	0.2339						1485	0.5196	0.5645	0.5212	0.5489	0.4884	0.5427	0.5619	0.5004	0.5689	0.5204	0.5578	0.5836	0.5341	0.5348	0.593
		1489.5	0.7557	0.661	0.6704	0.6362	0.6503	0.6695	0.6522	0.7823	0.6178	0.405	0.3055	0.2333						1489.5	0.5222	0.5678	0.5165	0.5463	0.4898	0.5444	0.5644	0.5007	0.5706	0.5185	0.5605	0.5835	0.5291	0.5324	0.5912
		1494	0.7574	0.6586	0.6742	0.6343	0.6504	0.6718	0.6519	0.7805	0.6147	0.4047	0.3051	0.2353						1494	0.5163	0.5687	0.5167	0.5474	0.4888	0.542	0.5693	0.4979	0.5697	0.5221	0.5575	0.5886	0.5325	0.538	0.5909
		1498.5	0.7586	0.66	0.6784	0.6331	0.6478	0.6665	0.6544	0.7771	0.616	0.4063	0.3077	0.2335						1498.5	0.5175	0.5682	0.5165	0.5428	0.493	0.5458	0.5632	0.5002	0.5681	0.5223	0.5609	0.5845	0.5294	0.5367	0.5903
		1503	0.7576	0.6629	0.6743	0.6341	0.648	0.6668	0.6517	0.7848	0.6129	0.4036	0.305	0.2334						1503	0.5189	0.5648	0.516	0.5413	0.4902	0.5416	0.567	0.5017	0.5697	0.5201	0.5568	0.5823	0.5286	0.5303	0.5924
		1507.5	0.754	0.6609	0.6757	0.6366	0.6494	0.6642	0.6488	0.7793	0.6114	0.4019	0.3026	0.2336						1507.5	0.5216	0.5665	0.5136	0.5439	0.4926	0.5451	0.5663	0.4984	0.5702	0.5195	0.5547	0.5854	0.5331	0.534	0.5912
		1512	0.7554	0.6656	0.6746	0.6333	0.6464	0.6679	0.6484	0.7768	0.6115	0.3993	0.2996	0.2323						1512	0.5179	0.5673	0.5163	0.544	0.4921	0.5422	0.5643	0.5004	0.5675	0.5216	0.5559	0.5829	0.5298	0.5323	0.5928
		1516.5	0.7585	0.6637	0.675	0.6346	0.6447	0.6694	0.6491	0.7724	0.612	0.4001	0.2985	0.235						1516.5	0.5197	0.5659	0.5172	0.5443	0.4901	0.5419	0.5654	0.506	0.5708	0.5211	0.5547	0.5825	0.5293	0.5329	0.5903
		1521	0.7588	0.6633	0.6705	0.6357	0.648	0.668	0.6485	0.777	0.6124	0.3999	0.2989	0.2347						1521	0.5188	0.5702	0.5198	0.5445	0.4905	0.5439	0.5627	0.5013	0.5679	0.5216	0.559	0.5845	0.5313	0.5365	0.5945
		1525.5	0.7556	0.6636	0.6735	0.6339	0.6456	0.6669	0.6492	0.776	0.6145	0.3978	0.2964	0.2339						1525.5	0.518	0.5661	0.5193	0.5463	0.4901	0.5454	0.5625	0.5011	0.5656	0.5204	0.5572	0.5844	0.527	0.5362	0.5936
		1530	0.7561	0.66	0.674	0.6338	0.6493	0.6644	0.6495	0.7754	0.6075	0.3965	0.293	0.2321						1530	0.5174	0.5686	0.5199	0.5435	0.4889	0.5442	0.567	0.501	0.571	0.5203	0.5618	0.5807	0.5306	0.5342	0.5949
		1534.5	0.7547	0.6614	0.6753	0.6357	0.6483	0.664	0.646	0.7789	0.6122	0.3967	0.2938	0.2336						1534.5	0.5199	0.5668	0.5127	0.5478	0.4881	0.5372	0.5621	0.4996	0.5687	0.517	0.5558	0.5814	0.5291	0.5349	0.5926
		1539	0.7566	0.6596	0.6733	0.6328	0.6415	0.6635	0.6499	0.7778	0.6114	0.3954	0.2964	0.2346						1539	0.5208	0.5651	0.5239	0.5441	0.489	0.5424	0.5643	0.5015	0.5719	0.5183	0.5563	0.5848	0.5295	0.5347	0.5921
		1543.5	0.7583	0.6606	0.6717	0.631	0.6467	0.6618	0.6444	0.7735	0.6077	0.3945	0.2911	0.2323						1543.5	0.5255	0.5682	0.5208	0.5432	0.4839	0.544	0.565	0.5009	0.5717	0.5186	0.5573	0.5842	0.53	0.5351	0.5921
		1548	0.7531	0.6593	0.6727	0.6326	0.6456	0.6653	0.6537	0.7732	0.6104	0.3923	0.2922	0.2341						1548	0.5198	0.5676	0.5172	0.5455	0.4946	0.5453	0.5637	0.5003	0.5692	0.52	0.5601	0.5829	0.5307	0.5323	0.5895
		1552.5	0.7539	0.6617	0.6724	0.6319	0.6447	0.6651	0.6446	0.7718	0.61	0.3919	0.2905	0.2285						1552.5	0.5172	0.5661	0.5218	0.5401	0.494	0.5412	0.5606	0.5024	0.5663	0.5183	0.5608	0.5831	0.5323	0.5323	0.5915
		1557	0.7544	0.6588	0.6737	0.6278	0.6453	0.6604	0.647	0.7725	0.6099	0.3882	0.2917	0.2331						1557	0.5213	0.5704	0.5252	0.5459	0.4947	0.5437	0.5652	0.5053	0.5685	0.52	0.5585	0.5878	0.5316	0.5369	0.5923
		1561.5	0.752	0.6586	0.6725	0.6298	0.6473	0.6644	0.6487	0.7699	0.6095	0.3892	0.2865	0.2332						1561.5	0.5182	0.5664	0.5193	0.5453	0.4847	0.546	0.563	0.4974	0.5661	0.5242	0.555	0.5828	0.5283	0.5361	0.5911
		1566	0.7574	0.659	0.6686	0.6271	0.6438	0.6609	0.6439	0.7699	0.6042	0.3867	0.2836	0.232						1566	0.5209	0.5685	0.5186	0.5456	0.4923	0.5421	0.563	0.4965	0.5662	0.5218	0.5551	0.5831	0.5251	0.532	0.5946
		1570.5	0.7548	0.6584	0.6746	0.6278	0.6425	0.6632	0.6447	0.7708	0.6036	0.3885	0.2855	0.2314						1570.5	0.5214	0.5678	0.5172	0.5432	0.4891	0.5456	0.5673	0.4984	0.5676	0.5206	0.5559	0.5819	0.5262	0.5342	0.5902
		1575	0.7567	0.6611	0.6684	0.6272	0.6411	0.6626	0.6484	0.7673	0.6049	0.3869	0.2854	0.2319						1575	0.5197	0.5684	0.5152	0.5402	0.4876	0.5415	0.5633	0.4997	0.5711	0.5184	0.5552	0.5866	0.5303	0.5323	0.5928
		1579.5	0.7528	0.6618	0.6749	0.6249	0.6403	0.6618	0.6437	0.7697	0.6072	0.3869	0.2858	0.231						1579.5	0.526	0.5683	0.5214	0.5465	0.4899	0.5402	0.5625	0.4994	0.5681	0.5164	0.556	0.5813	0.5274	0.5326	0.5907
		1584	0.7505	0.659	0.675	0.6282	0.6384	0.6645	0.6453	0.7694	0.6033	0.3841	0.281	0.2311						1584	0.5188	0.5663	0.5158	0.5426	0.4868	0.5382	0.5595	0.4978	0.5715	0.5145	0.5584	0.5801	0.5257	0.5357	0.5941
		1588.5	0.7525	0.6591	0.6694	0.625	0.6416	0.6614	0.6466	0.7688	0.6026	0.3826	0.2827	0.2302						1588.5	0.5212	0.5666	0.5148	0.5435	0.4885	0.541	0.5649	0.5004	0.5737	0.5225	0.5527	0.5804	0.5277	0.5333	0.5905
		1593	0.759	0.6635	0.6715	0.6244	0.6424	0.6603	0.6403	0.7704	0.6052	0.3817	0.2785	0.2294						1593	0.5183	0.5661	0.5181	0.543	0.4893	0.5412	0.5621	0.4987	0.5665	0.5216	0.5554	0.5819	0.524	0.5353	0.5925
		1597.5	0.7525	0.6583	0.6726	0.6273	0.6378	0.6611	0.6431	0.7699	0.5998	0.382	0.2782	0.232						1597.5	0.5214	0.5682	0.5194	0.5463	0.4874	0.543	0.5614	0.4977	0.5692	0.5222	0.5523	0.5816	0.5268	0.532	0.5938
		1602	0.7517	0.6552	0.6731	0.628	0.6415	0.6566	0.6428	0.7623	0.6011	0.3775	0.2779	0.2313						1602	0.5196	0.5694	0.5193	0.547	0.4892	0.5394	0.5652	0.4969	0.5663	0.5185	0.5589	0.5868	0.5283	0.534	0.5912
		1606.5	0.7491	0.6562	0.6714	0.6276	0.6402	0.6623	0.6429	0.7663	0.602	0.38	0.2756	0.2332						1606.5	0.52	0.5648	0.5182	0.5461	0.4889	0.54	0.5634	0.5008	0.5664	0.5121	0.5587	0.584	0.5291	0.5341	0.5959
		1611	0.7567	0.66	0.6723	0.6292	0.6418	0.6599	0.6431	0.7652	0.5995	0.3739	0.2771	0.2324						1611	0.5192	0.5668	0.516	0.546	0.49	0.5433	0.5623	0.4984	0.5681	0.5234	0.5583	0.5864	0.5252	0.534	0.5917
		1615.5	0.7523	0.6587	0.6713	0.6251	0.6363	0.6576	0.6405	0.7655	0.5993	0.3769	0.2709	0.2293						1615.5	0.521	0.5607	0.5207	0.5431	0.487	0.5414	0.5657	0.4999	0.569	0.5206	0.557	0.5849	0.5263	0.5335	0.5967
		1620	0.751	0.6593	0.6715	0.6232	0.6398	0.6595	0.6407	0.763	0.5999	0.3756	0.2725	0.2319						1620	0.5187	0.566	0.5185	0.5457	0.4887	0.5456	0.5612	0.5029	0.5682	0.5155	0.5547	0.5808	0.5295	0.5311	0.5899
		1624.5	0.7515	0.6545	0.6691	0.628	0.6378	0.6575	0.6396	0.7587	0.6001	0.3727	0.2723	0.229						1624.5	0.5196	0.5683	0.5171	0.5439	0.4889	0.5418	0.5627	0.4967	0.5685	0.5241	0.5523	0.5821	0.5273	0.532	0.5921
		1629	0.751	0.6614	0.6695	0.6253	0.6371	0.6606	0.6387	0.7645	0.5951	0.3711	0.2688	0.2303						1629	0.5174	0.5682	0.5174	0.5462	0.492	0.5409	0.5612	0.5	0.5678	0.5203	0.5573	0.5854	0.526	0.5321	0.5889
		1633.5	0.7545	0.6592	0.672	0.6217	0.6366	0.6575	0.6402	0.7552	0.5949	0.3694	0.2692	0.23						1633.5	0.5205	0.5681	0.5181	0.5434	0.4945	0.5368	0.5656	0.5018	0.5661	0.5211	0.5538	0.5848	0.524	0.5294	0.5948
		1638	0.7554	0.656	0.6711	0.6238	0.6368	0.6573	0.6353	0.7615	0.5979	0.37	0.2712	0.2344						1638	0.519	0.5686	0.5162	0.5445	0.4907	0.5426	0.5594	0.5026	0.5636	0.5204	0.5547	0.5842	0.5299	0.5296	0.5927
		1642.5	0.751	0.656	0.6641	0.6232	0.6387	0.6574	0.639	0.7572	0.5991	0.3694	0.2701	0.23						1642.5	0.5199	0.5661	0.5165	0.5432	0.4912	0.5419	0.5633	0.4991	0.5643	0.5198	0.5511	0.5837	0.5334	0.5332	0.5936
		1647	0.7532	0.6582	0.6716	0.6223	0.6401	0.6591	0.6389	0.7606	0.5936	0.3672	0.2672	0.2296						1647	0.5156	0.5632	0.5114	0.5427	0.4921	0.545	0.5662	0.4957	0.5646	0.5166	0.5595	0.5823	0.5287	0.5317	0.5883
		1651.5	0.7494	0.6562	0.6693	0.6228	0.6376	0.6534	0.6356	0.7621	0.5943	0.3694	0.2661	0.2305						1651.5	0.5202	0.5654	0.5133	0.5437	0.4901	0.543	0.5625	0.4967	0.5701	0.5178	0.5555	0.5799	0.5268	0.5337	0.5902
		1656	0.7509	0.6532	0.6699	0.6247	0.6375	0.6512	0.6372	0.7561	0.5957	0.3657	0.2626	0.2282						1656	0.5191	0.5661	0.5125	0.5394	0.4935	0.5445	0.5632	0.499	0.5665	0.5212	0.5532	0.5859	0.5269	0.5355	0.5899
		1660.5	0.7523	0.6564	0.6713	0.6227	0.6379	0.653	0.6374	0.7553	0.5947	0.3675	0.2629	0.2314						1660.5	0.5197	0.5634	0.5148	0.5447	0.4895	0.5431	0.5628	0.5	0.5702	0.5167	0.5565	0.5866	0.5287	0.5322	0.5926
		1665	0.7511	0.6538	0.67	0.6217	0.6373	0.6527	0.6325	0.7571	0.5904	0.3638	0.2613	0.2299						1665	0.5192	0.5645	0.5138	0.5482	0.4903	0.5422	0.556	0.5003	0.5679	0.5212	0.555	0.5827	0.5249	0.5321	0.593
		1669.5	0.749	0.6561	0.6694	0.6246	0.633	0.6548	0.6339	0.7567	0.5952	0.358	0.2585	0.2318						1669.5	0.5217	0.5669	0.5177	0.5418	0.4885	0.54	0.5656	0.5011	0.5681	0.5163	0.5556	0.5846	0.529	0.5341	0.5959
		1674	0.7477	0.6537	0.6723	0.6253	0.6366	0.656	0.6335	0.7559	0.5937	0.3589	0.2564	0.229						1674	0.5177	0.5669	0.5157	0.5416	0.4849	0.5426	0.5606	0.4965	0.5672	0.5187	0.5565	0.5826	0.5291	0.5306	0.5916
		1678.5	0.7508	0.6558	0.6674	0.6192	0.6344	0.6549	0.6335	0.7576	0.5929	0.357	0.2552	0.2292						1678.5	0.5147	0.5636	0.514	0.5437	0.4906	0.5407	0.5606	0.5027	0.5697	0.5203	0.5546	0.5793	0.5278	0.5268	0.5899
		1683	0.7521	0.653	0.6677	0.6202	0.6347	0.6503	0.6328	0.7557	0.592	0.3588	0.257	0.2306						1683	0.5166	0.5661	0.5203	0.5401	0.491	0.5437	0.5604	0.4962	0.5673	0.5207	0.5556	0.5819	0.5291	0.53	0.5922
		1687.5	0.7498	0.6544	0.6651	0.6214	0.6334	0.6546	0.6343	0.7542	0.5887	0.355	0.2557	0.2271						1687.5	0.5168	0.5638	0.5199	0.5405	0.4894	0.5436	0.5627	0.5003	0.5683	0.5197	0.5554	0.5848	0.5251	0.5325	0.586
		1692	0.7514	0.6591	0.6709	0.6166	0.6326	0.6546	0.6317	0.7543	0.5895	0.3563	0.2557	0.2283						1692	0.5174	0.5674	0.5183	0.543	0.4941	0.544	0.5634	0.4997	0.5659	0.5188	0.5577	0.5806	0.5296	0.5337	0.591
		1696.5	0.7531	0.655	0.6699	0.619	0.6335	0.6522	0.6321	0.7541	0.5881	0.3512	0.2555	0.2285						1696.5	0.5199	0.5653	0.5134	0.5451	0.4933	0.5426	0.5595	0.4964	0.5667	0.5186	0.556	0.5849	0.5287	0.5318	0.5903
		1701	0.7507	0.6537	0.6723	0.6164	0.6352	0.6533	0.6352	0.7536	0.5847	0.3548	0.2551	0.2282						1701	0.5191	0.5679	0.5148	0.5416	0.4859	0.5403	0.5654	0.4967	0.564	0.5172	0.5513	0.5834	0.5262	0.532	0.5904
		1705.5	0.7478	0.6556	0.6709	0.6201	0.6326	0.6523	0.634	0.7493	0.5867	0.3515	0.2532	0.2265						1705.5	0.5175	0.5651	0.5133	0.5422	0.4876	0.5439	0.5604	0.5012	0.5682	0.5201	0.556	0.5829	0.5284	0.5349	0.5904
		1710	0.7496	0.6529	0.6659	0.6184	0.635	0.6514	0.6328	0.7515	0.5873	0.3524	0.252	0.2323						1710	0.5161	0.5703	0.5184	0.5426	0.4862	0.54	0.5584	0.4946	0.5689	0.5174	0.5513	0.5832	0.5285	0.5318	0.5938
		1714.5	0.7476	0.6562	0.6715	0.618	0.632	0.6506	0.6303	0.7504	0.5902	0.3502	0.2496	0.2313						1714.5	0.5183	0.569	0.5155	0.5433	0.4856	0.5387	0.562	0.5003	0.5636	0.5158	0.556	0.5807	0.5254	0.5288	0.5898
		1719	0.7506	0.6509	0.667	0.62	0.6321	0.6529	0.6328	0.7526	0.5842	0.3507	0.2507							1719	0.5128	0.5687	0.5138	0.5392	0.4872	0.5374	0.5643	0.5001	0.5678	0.5195	0.5564	0.5839	0.5283	0.529	0.5926
		1723.5	0.748	0.652	0.6694	0.6209	0.6336	0.6517	0.6294	0.7481	0.5859	0.3507	0.2482							1723.5	0.5153	0.5671	0.5134	0.541	0.4921	0.5405	0.5609	0.5001	0.5663	0.5192	0.5518	0.5822	0.5232	0.5321	0.5889
		1728	0.7465	0.6557	0.6708	0.6176	0.6318	0.6484	0.6331	0.7463	0.5845	0.3498	0.249							1728	0.5178	0.5638	0.5169	0.5419	0.4916	0.5432	0.5602	0.5016	0.5678	0.5195	0.5533	0.5837	0.5266	0.529	0.5894
		1732.5	0.7463	0.6572	0.6663	0.6179	0.6288	0.6489	0.6318	0.7468	0.5837	0.3448	0.2467							1732.5	0.514	0.5635	0.5115	0.5445	0.4907	0.5415	0.5637	0.493	0.5639	0.5124	0.5555	0.5802	0.5267	0.5307	0.5882
		1737	0.7476	0.6525	0.669	0.6159	0.6333	0.654	0.6263	0.7499	0.5854	0.348	0.2451							1737	0.5164	0.563	0.5131	0.5401	0.4899	0.5427	0.5617	0.498	0.567	0.5145	0.5553	0.5797	0.5266	0.5298
		1741.5	0.747	0.6506	0.6669	0.6139	0.6294	0.6512	0.6261	0.7456	0.584	0.343	0.2444							1741.5	0.5173	0.5648	0.5163	0.5422	0.4889	0.5375	0.5681	0.4953	0.5642	0.5142	0.5524	0.5812	0.5247	0.5338
		1746	0.7489	0.6536	0.6655	0.6154	0.6281	0.6497	0.6244	0.7455	0.5839	0.3451	0.2435							1746	0.5176	0.5686	0.5148	0.5461	0.4909	0.5384	0.5579	0.4954	0.5666	0.5162	0.5509	0.579	0.5261	0.5312
		1750.5	0.7466	0.6504	0.6672	0.6155	0.6313	0.6463	0.6284	0.7421	0.5812	0.3441	0.2421							1750.5	0.517	0.5683	0.5128	0.5442	0.491	0.5391	0.5633	0.5011	0.5645	0.517	0.5553	0.5822	0.5202	0.5302
		1755	0.7499	0.6531	0.666	0.6151	0.6317	0.6441	0.6256	0.7451	0.5826	0.3418	0.2417							1755	0.5155	0.566	0.523	0.5444	0.4924	0.5421	0.5567	0.4966	0.5659	0.5152	0.5547	0.5801	0.5258	0.529
		1759.5	0.7478	0.6492	0.6681	0.6148	0.6294	0.6478	0.6257	0.7428	0.58	0.34	0.2417							1759.5	0.5143	0.5657	0.5155	0.5438	0.4911	0.5406	0.5633	0.498	0.5662	0.5173	0.5536	0.5813	0.5264	0.5286
		1764	0.7513	0.6548	0.6686	0.6141	0.6299	0.6472	0.6284	0.7428	0.5798	0.3406	0.2382							1764	0.5178	0.5643	0.5206	0.5434	0.4857	0.545	0.558	0.4956	0.5655	0.5152	0.5545	0.5835	0.5265	0.5331
		1768.5	0.7463	0.6522	0.6638	0.6164	0.6281	0.6463	0.6287	0.747	0.5814	0.3394	0.2383							1768.5	0.5176	0.567	0.52	0.5405	0.4873	0.5384	0.5627	0.4985	0.5644	0.519	0.5526	0.5825	0.5245	0.5309
		1773	0.7479	0.6509	0.6687	0.6154	0.6287	0.6478	0.6259	0.7432	0.5814	0.3364	0.2379							1773	0.5178	0.5669	0.5192	0.541	0.4905	0.5368	0.5609	0.5003	0.5663	0.5218	0.553	0.5827	0.5265	0.5309
		1777.5	0.7493	0.6504	0.6654	0.6146	0.6277	0.6452	0.6208	0.7431	0.5798	0.3341	0.2365							1777.5	0.5168	0.5657	0.5132	0.5392		0.5376	0.5606	0.497	0.5639	0.5134	0.5504	0.5814	0.5296	0.5331
		1782	0.746	0.6481	0.6667	0.6148	0.6241	0.6452	0.6275	0.7388	0.5773	0.3343	0.2341							1782	0.5148	0.5639	0.5163	0.5395		0.5474	0.5587	0.4978	0.5671	0.5163	0.5482	0.5806	0.5266	0.5294
		1786.5	0.7453	0.6535	0.6663	0.6115	0.6239	0.6436	0.6249	0.7383	0.5749	0.3382	0.2351							1786.5	0.5144	0.5685	0.5158	0.5421		0.5401	0.5595	0.4985	0.5641	0.5174	0.5481	0.5814	0.5277	0.529
		1791	0.748	0.6503	0.6706	0.6112	0.6264	0.6447	0.6242	0.7415	0.5753	0.334	0.2328							1791	0.5138	0.5644	0.5188	0.5431		0.5401	0.5605	0.4968	0.5653	0.5128	0.5493	0.5795	0.5245	0.5311
		1795.5	0.7487	0.6514	0.6651	0.6101	0.6273	0.6443	0.622	0.7392	0.5771	0.335	0.2316							1795.5	0.5171	0.5671	0.5218	0.5366		0.5416	0.5609	0.4987	0.5687	0.5166	0.5524	0.5834	0.5268	0.5267
		1800	0.745	0.6503	0.666	0.6151	0.6254	0.6464	0.6233	0.74	0.578	0.3286	0.2324							1800	0.5134	0.5621	0.5194	0.5407		0.5381	0.5563	0.4951	0.5665	0.5137	0.5539	0.5803	0.5245	0.5326
		1804.5	0.7443	0.6533	0.6648	0.6093	0.6226	0.6431	0.6255	0.7361	0.5756	0.3297	0.2312							1804.5	0.5157	0.5696	0.5144	0.5395		0.5382	0.5563	0.4989	0.5678	0.5143	0.5528	0.5831	0.5261	0.5294
		1809	0.7475	0.6527		0.6107	0.6253	0.6467	0.62	0.7349	0.5743	0.3299	0.2318							1809	0.5141	0.569	0.5165	0.5457		0.5411	0.5616	0.4973	0.5704	0.5189	0.5524	0.5822	0.5247	0.5288
		1813.5	0.7478	0.6459		0.6105	0.6226	0.6462	0.6216	0.7363	0.5743	0.3278	0.2311							1813.5	0.5167	0.5646	0.5183	0.5381		0.5413	0.5614	0.4982	0.5641	0.5133	0.5527	0.5819	0.5286	0.5309
		1818	0.7485	0.6477		0.6077	0.6232	0.6427	0.6185	0.7368	0.5744	0.3254	0.233							1818	0.5136	0.5658	0.5168	0.5398		0.541	0.5609	0.4977	0.5622	0.5179	0.5525	0.5816	0.5236	0.528
		1822.5	0.7438	0.6512		0.6089	0.6236	0.6424	0.6194	0.7307	0.5745	0.3247	0.2301							1822.5	0.5161	0.5639	0.5134	0.5448		0.5396	0.5592	0.495	0.565	0.5154	0.5492	0.5815	0.5263	0.5298
		1827	0.7421	0.6494		0.6092	0.6224	0.6432	0.6223	0.7316	0.5729	0.3261	0.2282							1827	0.5161	0.5633	0.5202	0.5436		0.5407	0.5607	0.5009	0.5678	0.5183	0.5527	0.5807	0.5238	0.5279
		1831.5	0.7487	0.6503		0.6086	0.6212	0.6439	0.6198	0.7315	0.5719	0.3237	0.2283							1831.5	0.5173	0.563	0.5132	0.5443		0.5396	0.5617	0.4936	0.5681	0.5174	0.5474	0.5827	0.528	0.5267
		1836	0.7431	0.6518		0.6096	0.6194	0.648	0.6188	0.731	0.5712	0.3256	0.2272							1836	0.5187	0.5639	0.5164	0.5382		0.5394	0.5574	0.4972	0.5687	0.5152	0.549	0.5777	0.5234	0.5288
		1840.5	0.7427	0.6493		0.6088	0.6213	0.6428	0.6175	0.7326	0.5707	0.3197	0.2265							1840.5	0.5177	0.5659	0.5169	0.5441		0.5399	0.5616	0.4926	0.5647	0.5141	0.551	0.5835	0.5224	0.5269
		1845	0.7462	0.6476		0.6108	0.6198	0.6403	0.6157	0.7285	0.5723	0.3197	0.2261							1845	0.5178	0.5652	0.5099	0.5375		0.539	0.5611	0.4986		0.519	0.5518	0.5837	0.5215	0.5295
		1849.5	0.7432	0.6483		0.6034	0.619	0.6411	0.6184	0.7295	0.5681	0.3204	0.2252							1849.5	0.515	0.5612	0.514	0.5408		0.5395	0.5626	0.4996		0.5178	0.5502	0.5822	0.5269	0.5284
		1854	0.7401	0.6502		0.608	0.6221	0.6416	0.6189	0.7314	0.5715	0.3185	0.2245							1854	0.5179	0.5652	0.5149	0.5412		0.5352	0.5601	0.4942		0.5151	0.5467	0.5828	0.5241	0.5314
		1858.5	0.7446	0.6475		0.6082	0.6198	0.6386	0.6137	0.7303	0.5698	0.319	0.2252							1858.5	0.5186	0.5629	0.5172	0.5399		0.5405	0.561	0.4959		0.5117	0.5515	0.5819	0.5248	0.5283
		1863	0.7427	0.6497		0.6083	0.622	0.6393	0.6162	0.7296	0.5702	0.3155	0.2244							1863	0.5188	0.5666	0.5131	0.5393		0.5384	0.561	0.5001		0.5102	0.5487	0.5818	0.522	0.5318
		1867.5	0.7443	0.6458		0.6064	0.6212	0.6361	0.6152	0.7322	0.5686	0.316	0.2236							1867.5	0.5149	0.5576	0.513	0.5424		0.5419	0.5596	0.4953		0.5143	0.552	0.5789	0.5269	0.5278
		1872	0.7435	0.6461		0.6067	0.6204	0.6401	0.6156	0.7308	0.5699	0.3147	0.2227							1872	0.5121	0.565	0.5124	0.5415		0.5409	0.5631	0.4962		0.5133	0.5525	0.5842	0.5254	0.5277
		1876.5	0.7447	0.649		0.6075	0.6198	0.6396	0.6137	0.7264	0.5645	0.3139	0.224							1876.5	0.5181	0.5634	0.5136	0.5397		0.5421	0.5608	0.4927		0.5148	0.5504	0.5777	0.5248	0.5247
		1881	0.7442	0.6451		0.6064	0.6166	0.6414	0.6165	0.7294	0.5641	0.3124	0.2228							1881	0.5162	0.562	0.5165	0.5417		0.5376	0.5607	0.4964		0.5155	0.5525	0.5754	0.5242	0.5302
		1885.5	0.7443	0.6483		0.6088	0.6138	0.6371	0.6153	0.7265	0.5673	0.3089	0.2244							1885.5	0.5142	0.5639	0.5103	0.5379		0.5428	0.5612	0.4954		0.5111	0.5521	0.5778	0.5222	0.53
		1890	0.7419	0.6466		0.6057	0.6184	0.6363	0.616	0.7259	0.5676	0.3099	0.2226							1890	0.5162	0.5632	0.5132	0.5382		0.5402	0.5576	0.4939		0.5176	0.5496	0.5779	0.5233	0.5322
		1894.5	0.7416	0.6491		0.602	0.6182	0.6332	0.6129	0.725	0.563	0.3088	0.2249							1894.5	0.5169	0.5636	0.5134	0.5428		0.5408	0.5562	0.4919		0.5145	0.5526	0.5764	0.5228	0.5304
		1899	0.7399	0.6467		0.6044	0.6155	0.6373	0.6142	0.7256	0.5624	0.3093	0.2242							1899	0.5202	0.5617	0.5109	0.5396		0.5372	0.5607	0.496		0.5128	0.5497	0.5785	0.5234	0.5297
		1903.5	0.7438	0.6487		0.6034	0.6184	0.6401	0.6114	0.7229	0.5611	0.3059	0.2201							1903.5	0.5152	0.5658	0.512	0.5405		0.5363	0.5548	0.4953		0.5139	0.5533	0.5782	0.5267	0.5288
		1908	0.7453	0.6461		0.602	0.6177	0.6386	0.6164	0.7186	0.562	0.3049	0.2213							1908	0.513	0.561	0.5168	0.5354		0.541	0.5579	0.494		0.5188	0.5524	0.5804	0.5255	0.5285
		1912.5	0.7445	0.6452		0.6042	0.6164	0.6364	0.6149	0.7208	0.5608	0.3056	0.2208							1912.5	0.5162	0.5639	0.5135	0.5373		0.54	0.5594	0.4937		0.5164	0.5498	0.5835	0.5262	0.528
		1917	0.7418	0.6469		0.6007	0.6149	0.6353	0.6112	0.719	0.5615	0.303	0.2232							1917	0.5163	0.5605	0.5188	0.5424		0.5423	0.555	0.4953		0.5141	0.5502	0.5795	0.523	0.5235
		1921.5	0.7392	0.6471		0.6003	0.6169	0.6389	0.6134	0.7208	0.56	0.3029	0.2214							1921.5	0.5163	0.5649	0.5155	0.5398		0.5372	0.562	0.4965		0.5138	0.5485	0.5808	0.5233	0.5293
		1926	0.7407	0.6465		0.6011	0.6132	0.6364	0.6143	0.7211	0.5607	0.3008	0.2242							1926	0.5177	0.567	0.5188	0.5376		0.5353	0.5574	0.4945		0.5143	0.5485	0.5787	0.519	0.5279
		1930.5	0.7428	0.6461		0.6039	0.6155	0.6354	0.612	0.7205	0.5583	0.3008	0.2229							1930.5	0.5096	0.5647	0.5126	0.5377		0.5383	0.5562	0.4977		0.5148	0.5479	0.5779	0.5229	0.528
		1935	0.7383	0.6481		0.6014	0.6138	0.6348	0.6094	0.7252	0.5582	0.3006	0.2239							1935	0.5166	0.5637	0.5101	0.5357		0.5389	0.5542	0.4938		0.511	0.5467		0.5197	0.5279
		1939.5	0.7422	0.6452		0.6028	0.6148	0.6331	0.6068	0.7184	0.5589	0.2988	0.2187							1939.5	0.5135	0.5604	0.5193	0.5415		0.5369	0.5591	0.4926		0.5156	0.5497		0.5203	0.5275
		1944	0.7417	0.6476		0.5998	0.6125	0.6345	0.6101	0.7188	0.5579	0.2967	0.2202							1944	0.5142	0.5661	0.5215	0.5409		0.5419	0.5587	0.4966		0.5138	0.5485		0.5228	0.5283
		1948.5	0.7422	0.6434		0.6023	0.6115	0.6344	0.6086	0.7148	0.5546	0.2974	0.2206							1948.5	0.5113	0.5657	0.5148	0.5354		0.5395	0.5533	0.4906		0.5135	0.552		0.5228	0.5291
		1953	0.742	0.6425		0.6018	0.6124	0.63	0.612	0.7149	0.5562	0.2946	0.2191							1953	0.516	0.562	0.5142	0.5416		0.5388	0.5587	0.4991		0.5133	0.5474		0.5243	0.5294
		1957.5	0.7405	0.6432		0.6026	0.6112	0.633	0.6083	0.7158	0.5587	0.2929	0.22							1957.5	0.5145	0.5612	0.5131	0.5343		0.5404	0.5534	0.4905		0.5143	0.5506		0.5226	0.5263
		1962	0.7395	0.6471		0.5992	0.6134	0.6315	0.6069	0.7195	0.5538	0.293	0.2223							1962	0.5132	0.5644	0.5143	0.5391		0.5391	0.5558	0.4963		0.5098	0.5495		0.521	0.528
		1966.5	0.7406	0.6474		0.5948	0.6126	0.6332	0.604	0.7106	0.5571	0.2951	0.2189							1966.5	0.5175	0.5643	0.5183	0.5337		0.5364	0.5588	0.4963		0.5123	0.5516		0.5232	0.5297
		1971	0.7417	0.6474		0.5988	0.6104	0.6323	0.6056	0.7156	0.5577	0.2924	0.2189							1971	0.5121	0.5643	0.5157	0.5361		0.539	0.5554	0.4927		0.5189	0.5511		0.5203	0.5249
		1975.5	0.7456	0.6414		0.5999	0.6131	0.6312	0.6078	0.7137	0.5525	0.2921	0.2167							1975.5	0.5143	0.5652	0.5118	0.5385		0.538	0.5584	0.4912		0.5125	0.5465		0.5213	0.5285
		1980	0.7405	0.6458		0.5997	0.6122	0.6337	0.6015	0.7126	0.554	0.2913	0.2205							1980	0.5136	0.5612	0.5165	0.5376		0.5386	0.5595	0.4926		0.5188	0.5487		0.5232	0.5279
		1984.5	0.7407	0.6438		0.6009	0.6098	0.628	0.6046	0.7095	0.5519	0.2894	0.2217							1984.5	0.5155	0.5592	0.5166	0.5398		0.5387	0.5548	0.4933		0.5152	0.5473		0.5203	0.5271
		1989	0.7449	0.6423		0.5974	0.6105	0.6294	0.6054	0.7094	0.5506	0.2882	0.2176							1989	0.5113	0.5624	0.5101	0.5421		0.5427	0.5571	0.4926		0.5149	0.5477		0.5234	0.526
		1993.5	0.7451	0.6392		0.5958	0.6116	0.6291	0.6017	0.7122	0.5529	0.2844	0.222							1993.5	0.5094	0.5608	0.5153	0.538		0.5404	0.5599	0.4931		0.5133	0.5507		0.5212	0.523
		1998	0.7407	0.6396		0.5956	0.6109	0.6287	0.6006	0.712	0.548	0.2833	0.219							1998	0.512	0.561	0.514	0.5423		0.5348	0.5568	0.4993		0.5137	0.5481		0.5271	0.5278
		2002.5	0.7386	0.6438		0.5938	0.6111	0.6284	0.6014	0.7108	0.5506	0.2859	0.2218							2002.5	0.5119	0.5611	0.5126	0.5409		0.5389	0.5601	0.4956		0.5147	0.551		0.5211	0.5288
		2007	0.7389	0.6438		0.5945	0.605	0.6296	0.5995	0.7064	0.5477	0.2834	0.2199							2007	0.5119	0.5626	0.5142	0.5333		0.5403	0.5542	0.497		0.5098	0.5492		0.5197	0.5258
		2011.5	0.7425	0.6407		0.594	0.6093	0.6295	0.6017	0.7077	0.547	0.2849	0.2178							2011.5	0.5117	0.5637	0.5159	0.5383		0.5389	0.5592	0.4954		0.5128	0.5471		0.5206	0.5278
		2016	0.7428	0.6411		0.5944	0.6084	0.6295	0.601	0.7085	0.5464	0.2788	0.2205							2016	0.5158	0.5613	0.5094	0.5403		0.536	0.5583	0.4935		0.5122	0.5471		0.5185	0.5228
		2020.5	0.7373	0.6432		0.5995	0.6081	0.6317	0.6017	0.7084	0.5486	0.2788	0.2246							2020.5	0.5165	0.5581	0.5149	0.5373		0.5377	0.5566	0.4928		0.5119	0.546		0.5182	0.5288
		2025	0.7387	0.643		0.5926	0.6084	0.6292	0.6033	0.707	0.5479	0.2801	0.2205							2025	0.5171	0.5642	0.5123	0.5397		0.5412	0.5614	0.4919		0.5127	0.5489		0.5209	0.5298
		2029.5	0.7417	0.6423		0.59	0.6071	0.627	0.598	0.7064	0.548	0.2789	0.2193							2029.5	0.5158	0.5644	0.5127	0.5399		0.5391	0.5563	0.4932		0.5116	0.547		0.5218	0.5269
		2034	0.7371	0.6416		0.5907	0.6051	0.6246	0.5983	0.7083	0.5473	0.2762	0.2191							2034	0.5164	0.5645	0.5172	0.535		0.5381	0.5601	0.4944		0.5151	0.5501		0.523	0.5267
		2038.5	0.737	0.6422		0.5973	0.6055	0.6258	0.5991	0.7071	0.5453	0.2765	0.22							2038.5	0.5133	0.5642	0.5093	0.5392		0.5371	0.5574	0.4944		0.5138	0.5449		0.5202	0.5253
		2043	0.739	0.6393		0.5917	0.6046	0.625	0.5972	0.7059	0.5446	0.2773	0.2188							2043	0.5088	0.5654	0.5116	0.5385		0.5372	0.5551	0.4983		0.5118	0.5506		0.518	0.5265
		2047.5	0.7373	0.6433		0.5927	0.6072	0.6278	0.6018	0.7	0.5432	0.2738	0.2183							2047.5	0.5135	0.5634	0.5143	0.544		0.5369	0.5562	0.4913		0.5121	0.5454		0.5185	0.5286
		2052	0.7404	0.6389		0.5913	0.6047	0.6254	0.5991	0.702	0.5434	0.2742	0.2154							2052	0.5066	0.5615	0.5147	0.5372		0.5351	0.5623	0.496		0.5115	0.5474		0.5194	0.5239
		2056.5	0.7363	0.642		0.5899	0.6045	0.6258	0.5989	0.6976	0.5437	0.272	0.2148							2056.5	0.5114	0.5621	0.5162	0.5413		0.5366	0.5571	0.4927		0.5107	0.5459		0.522	0.5247
		2061	0.7383	0.6397		0.5928	0.6038	0.6273	0.6	0.7019	0.5436	0.2726	0.2216							2061	0.5122	0.5589	0.5139	0.539		0.5404	0.5565	0.492		0.5129	0.5456		0.519	0.5252
		2065.5	0.7399	0.6389		0.5892	0.6031	0.6244	0.5988	0.7009	0.5426	0.271	0.2195							2065.5	0.5121	0.5663	0.5157	0.5359		0.5376	0.5556	0.4963		0.5115	0.546		0.5215	0.5225
		2070	0.7357	0.6416		0.5915	0.6015	0.6273	0.5972	0.7008	0.5416	0.2713	0.2189							2070	0.5155	0.5632	0.5102	0.5405		0.538	0.5538	0.4913		0.5137	0.5435		0.522	0.526
		2074.5	0.7401	0.6401		0.5881	0.6064	0.624	0.5967	0.6996	0.544	0.2686	0.2206							2074.5	0.5138	0.5597	0.5118	0.5385		0.5426	0.5548	0.497		0.5127	0.5469		0.5199	0.5282
		2079	0.7395	0.6429		0.5897	0.6022	0.6233	0.595	0.7024	0.5423	0.2679	0.2164							2079	0.5156	0.5614	0.515	0.537		0.5401	0.5537	0.4921		0.5128	0.5431		0.5229	0.5232
		2083.5	0.7385	0.6387		0.5857	0.6008	0.6257	0.5954	0.6967	0.5363	0.2659	0.2187							2083.5	0.5113	0.5623	0.5121	0.5387		0.5372	0.5571	0.4899		0.5114	0.5476		0.5199	0.526
		2088	0.7318	0.6371		0.5905	0.6012	0.6255	0.5974	0.6974	0.5402	0.267	0.2193							2088	0.5106	0.5652	0.5143	0.54		0.5391	0.5541	0.4993		0.5145	0.5446		0.5202	0.5218
		2092.5	0.7347	0.6378		0.5921	0.6049	0.6227	0.5975	0.6982	0.5382	0.2615	0.2166							2092.5	0.5171	0.5586	0.5121	0.538		0.5418	0.5535	0.4912		0.5172	0.5462		0.5186	0.5225
		2097	0.7402	0.6418		0.5883	0.6006	0.6232	0.5961	0.697	0.5393	0.266	0.2186							2097	0.5111	0.5579	0.5123	0.5376		0.5377	0.5565	0.4902		0.5122	0.5444		0.524	0.5252
		2101.5	0.7396	0.6418		0.5905	0.5968	0.6236	0.5958	0.6983	0.5405	0.2663	0.2176							2101.5	0.5151	0.5625	0.5111	0.5391		0.5382	0.5577	0.4939		0.5118	0.5437		0.5183	0.5236
		2106	0.7336	0.6404		0.5879	0.5997	0.6212	0.5932	0.6973	0.5372	0.2626	0.2172							2106	0.5105	0.5621	0.5139	0.5359		0.5387	0.5554	0.4924		0.5134	0.5445		0.5199	0.5254
		2110.5	0.737	0.6386		0.5867	0.5977	0.6201	0.591	0.6932	0.5382	0.2615	0.2178							2110.5	0.5083	0.5615	0.5137	0.5384		0.5329	0.5547	0.4902		0.5142	0.5467		0.5202	0.5286
		2115	0.7328	0.638		0.5881	0.5982	0.6202	0.5953	0.6982	0.5398	0.2578	0.219							2115	0.5095	0.56	0.517	0.5346		0.5369	0.5552	0.4924		0.5153	0.5499		0.5185	0.5241
		2119.5	0.7351	0.6401		0.588	0.5985	0.6251	0.5928	0.6896	0.5385	0.2601	0.2186							2119.5	0.5145	0.5607	0.5134	0.5391		0.539	0.5549	0.493		0.5145	0.5494		0.5199	0.5232
		2124	0.7367	0.6373		0.5888	0.5992	0.6214	0.5906	0.693	0.532	0.2569	0.2182							2124	0.5087	0.561	0.5093	0.5366		0.5355	0.5586	0.4933		0.5151	0.5453		0.5169	0.5293
		2128.5	0.7354	0.6393		0.5845	0.6025	0.6222	0.5936	0.6929	0.5351	0.2605	0.2185							2128.5	0.5105	0.5631	0.5156	0.5387		0.5386	0.5557	0.4933		0.5117	0.5457		0.5194	0.5253
		2133	0.735	0.6389		0.5866	0.5976	0.6201	0.5885	0.6944	0.5372	0.2574	0.2173							2133	0.5118	0.5604	0.5072	0.5373		0.5369	0.5516	0.4923		0.514	0.5418		0.5182	0.5245
		2137.5	0.7373	0.6365		0.5841	0.5974	0.6212	0.5895	0.6947	0.5352	0.2559	0.2163							2137.5	0.5121	0.5597	0.5114	0.5432		0.5335	0.5554	0.4911		0.5109	0.5482		0.5185	0.5239
		2142	0.7349	0.6379		0.5831	0.5987	0.6191	0.5905	0.6935	0.5386	0.2527	0.2175							2142	0.5101	0.5565	0.5114	0.5394		0.5375	0.5592	0.4909		0.5168	0.5474		0.5206	0.5256
		2146.5	0.7342	0.6381		0.5836	0.6008	0.6174	0.5889	0.6889	0.5322	0.2562	0.2185							2146.5	0.512	0.5646	0.5138	0.5403		0.5367	0.5598	0.4953		0.5175	0.5439		0.5186	0.5231
		2151	0.7374	0.6389		0.5839	0.596	0.6171	0.5895	0.6879	0.5286	0.2523	0.2182							2151	0.5133		0.5162	0.5383		0.5376	0.5554	0.4919		0.5075	0.5491		0.5218	0.5255
		2155.5	0.7354	0.6365		0.5851	0.5977	0.6191	0.5895	0.6896	0.5316	0.2475	0.2181							2155.5	0.5087		0.5156	0.5379		0.5362	0.555	0.495		0.5147	0.5419		0.5214	0.5233
		2160	0.7374	0.6391		0.5801	0.5954	0.6202	0.5872	0.6905	0.531	0.2504	0.2191							2160	0.5135		0.5191	0.5377		0.5375	0.554	0.4934		0.5095	0.5443		0.5155
		2164.5	0.7359	0.6372		0.5836	0.5941	0.6178	0.5916	0.6892	0.5337	0.2496	0.2165							2164.5	0.511		0.5216	0.5345		0.538	0.5527	0.4945		0.5161	0.5472		0.5192
		2169	0.7351	0.6348		0.5828	0.593	0.6222	0.5866	0.6846	0.5293	0.2507	0.2185							2169	0.5117		0.5127	0.5352		0.5369	0.5579	0.4937		0.5154	0.5435		0.5233
		2173.5	0.7366	0.6359		0.5796	0.5954	0.616	0.5854	0.6864	0.5299	0.2475	0.217							2173.5	0.5092		0.5164	0.5364		0.5369	0.552	0.4938		0.5067	0.5444		0.5187
		2178	0.7321	0.637		0.5825	0.5969	0.6158	0.5846	0.6875	0.5303	0.2485	0.2168							2178	0.5072		0.5119	0.5389		0.5337	0.5549	0.4899		0.5122	0.5421		0.5214
		2182.5	0.7356	0.6371		0.5812	0.5938	0.6175	0.5852	0.6861	0.5308	0.2431	0.2178							2182.5	0.5139		0.5105	0.5359		0.5389	0.5518	0.4944		0.5046	0.5452		0.5219
		2187	0.7335	0.6363		0.5827	0.5939	0.6181	0.588	0.6864	0.5316	0.2471	0.2202							2187	0.512		0.5117	0.5345		0.5372	0.5535	0.4915		0.5096	0.5422		0.5201
		2191.5	0.7322	0.6336		0.581	0.5931	0.6159	0.5836	0.6846	0.5271	0.2432	0.2195							2191.5	0.5118		0.5159	0.5351		0.5351	0.5555	0.4918		0.5102	0.545		0.5192
		2196	0.7309	0.6338		0.5801	0.5916	0.6176	0.5838	0.6796	0.5236	0.2445	0.2189							2196	0.5108		0.5083	0.5362		0.5392	0.5571	0.4904		0.5097	0.5462		0.5209
		2200.5	0.7331	0.636		0.5793	0.5936	0.616	0.5851	0.6834	0.5268	0.2432	0.2201							2200.5	0.5117		0.5145	0.537		0.5384	0.5573	0.491		0.512	0.5422		0.5172
		2205	0.7337	0.6354		0.5776	0.5923	0.6134	0.5805	0.6814	0.5243	0.243	0.2204							2205	0.506		0.5074	0.5386		0.5392	0.5548	0.4903		0.513	0.5424		0.5169
		2209.5	0.7345	0.637		0.5783	0.5949	0.611	0.584	0.6818	0.5216	0.2407	0.2156							2209.5	0.507		0.5111	0.5378		0.5372	0.5518	0.4924		0.5124	0.5433		0.5183
		2214	0.7342	0.6341		0.5796	0.5922	0.6108	0.5838	0.6842	0.5254	0.2421	0.2168							2214	0.5092		0.5146	0.5398		0.5337	0.5543	0.4881		0.5123	0.543		0.5179
		2218.5	0.7306	0.6362		0.5812	0.5941	0.611	0.5828	0.6835	0.5274	0.2384	0.2158							2218.5	0.51		0.5096	0.5366		0.5392	0.5562	0.4903		0.5115	0.546		0.5182
		2223	0.7304	0.6382		0.5797	0.5909	0.6131	0.5854	0.6822	0.5231	0.2378	0.2171							2223	0.5117		0.5127	0.5405		0.5362	0.5531	0.4933		0.5103	0.5428		0.5166
		2227.5	0.7334	0.6375		0.5776	0.5922	0.6166	0.5836	0.6784	0.5207	0.2367	0.2159							2227.5	0.5121		0.513	0.5307		0.5321	0.5495	0.4913		0.5096	0.5452		0.5213
		2232	0.7329	0.6317		0.5799	0.5927	0.6134	0.5815	0.6773	0.5239	0.2359	0.2152							2232	0.5124		0.5184	0.5318		0.536	0.5556	0.4953		0.5118	0.5445		0.5169
		2236.5	0.7313	0.6331		0.5773	0.5876	0.614	0.5813	0.6792	0.5271	0.2357	0.2191							2236.5	0.5103		0.5116	0.5372		0.5388	0.5508	0.4885		0.5087	0.5452		0.5198
		2241	0.733	0.6334		0.5771	0.5897	0.6132	0.5841	0.678	0.5252	0.2363	0.2211							2241	0.506		0.5098	0.5347		0.539	0.5549	0.4933		0.511	0.546		0.5238
		2245.5	0.7295	0.6312		0.5762	0.5885	0.6116	0.5813	0.679	0.5196	0.2333	0.2175							2245.5	0.5083		0.5137	0.5335		0.5348	0.5505	0.4939		0.5116	0.5433		0.5175
		2250	0.7348	0.6321		0.5749	0.5881	0.6115	0.5762	0.6779	0.5219	0.2343	0.2213							2250	0.5101		0.5113	0.5302		0.5387	0.5566	0.4925		0.5117	0.5425		0.5177
		2254.5	0.7304	0.6308		0.5766	0.5895	0.6118	0.5826	0.6758	0.5205	0.2308	0.2187							2254.5	0.5094		0.5161	0.5338		0.538	0.5516	0.4936		0.5114	0.5456		0.5196
		2259	0.7308	0.6341		0.5769	0.5866	0.6127	0.5794	0.6733		0.232	0.2163							2259	0.5092		0.5096	0.5373		0.5344	0.5542	0.4881		0.5085	0.5456		0.5166
		2263.5	0.7305	0.6342		0.577	0.5877	0.6118	0.5812	0.6774		0.2299	0.2148							2263.5	0.5066		0.5196	0.5383		0.5358	0.5525	0.4898		0.5072	0.5399		0.5189
		2268	0.7325	0.6323		0.5743	0.5887	0.6087	0.5806	0.6725		0.2301	0.2196							2268	0.505		0.5079	0.5371		0.5358	0.5559	0.4931		0.5123	0.5455		0.5175
		2272.5	0.7318	0.6328		0.5781	0.5878	0.6115	0.5773	0.675		0.2319	0.216							2272.5	0.5118		0.5138	0.5312		0.5374	0.5531	0.4923		0.5083	0.5415		0.5198
		2277	0.7322	0.6335		0.5708	0.5838	0.6091	0.5768	0.6727		0.2298	0.2162							2277	0.5128		0.5085	0.5344		0.5354	0.5531	0.4943		0.5076	0.5445		0.5178
		2281.5	0.7314	0.6322		0.5754	0.588	0.6071	0.5739	0.6717		0.2265	0.219							2281.5	0.5097		0.5125	0.532		0.5361	0.5482	0.4917		0.5124	0.5447		0.5168
		2286	0.7321	0.6333		0.5745	0.589	0.6109	0.5751	0.6709		0.2272	0.216							2286	0.5064		0.5143	0.5337		0.5309	0.5522	0.4921		0.5113	0.5417		0.5198
		2290.5	0.7341	0.6306		0.5728	0.5862	0.6104	0.5772	0.6732		0.2257	0.2167							2290.5	0.5064		0.5159	0.5347		0.5379	0.552	0.4882		0.5108	0.5395		0.5161
		2295	0.7335	0.6311		0.5728	0.5865	0.6102	0.5779	0.6731		0.2258	0.2174							2295	0.5136		0.5117	0.5342		0.5387	0.5535	0.4937		0.5087	0.5398		0.5174
		2299.5	0.7356	0.6307		0.5707	0.5864	0.607	0.5771	0.667		0.2261	0.2191							2299.5	0.5089		0.5137	0.539		0.5358	0.5514	0.4912		0.5058	0.5432		0.5204
		2304	0.7333	0.6359		0.5748	0.5813	0.6055	0.575	0.6671		0.2251	0.2132							2304	0.5086		0.5152	0.5386		0.5353	0.5541	0.4877		0.5098	0.5438		0.5166
		2308.5	0.7316	0.6315		0.5734	0.5845	0.6081	0.5742	0.6705		0.2235	0.2174							2308.5	0.5084		0.5091	0.5347		0.5343	0.5534	0.4905		0.511	0.5455		0.5178
		2313	0.729	0.6324		0.5731	0.5834	0.6104	0.5744	0.6716		0.2212	0.2171							2313	0.5105		0.5151	0.5363		0.532	0.5525	0.4895		0.5137	0.5428		0.5144
		2317.5	0.7325	0.6334		0.5705	0.5831	0.6028	0.5727	0.6707		0.2253	0.217							2317.5	0.5069		0.5142	0.5337		0.5334	0.552	0.4886		0.5111	0.539		0.5179
		2322	0.7325	0.631		0.5707	0.5847	0.6078	0.5758	0.6651		0.2215	0.2173							2322	0.5042		0.5126	0.5315		0.5341	0.5509	0.4888		0.5098	0.5402		0.5165
		2326.5	0.7323	0.6335		0.5732	0.5829	0.6043	0.5745	0.6718		0.2219	0.2177							2326.5	0.5061		0.5081	0.5352		0.5302	0.5504	0.4956		0.5149	0.5365		0.5143
		2331	0.73	0.6293		0.5696	0.5812	0.606	0.5706	0.6649		0.2192	0.2177							2331	0.5098		0.5075	0.5318		0.5341	0.5537	0.4937		0.5122	0.5412		0.5197
		2335.5	0.7301	0.6301		0.5699	0.5799	0.6053	0.5682	0.6646		0.2172	0.2193							2335.5	0.51		0.5075	0.539		0.5348	0.5522	0.4941		0.5081	0.5414		0.5122
		2340	0.7304	0.6346		0.5701	0.5859	0.6074	0.5742	0.6635		0.218	0.2174							2340	0.5086		0.5004	0.5353		0.5359	0.5524	0.4925		0.5085	0.5387		0.5137
		2344.5	0.7269	0.6288		0.568	0.5813	0.6045	0.5698	0.669		0.2182	0.2185							2344.5	0.508		0.5106	0.5291		0.534	0.5549	0.4911		0.5075	0.5428		0.5177
		2349	0.7346	0.6287		0.5679	0.5836	0.6056	0.5733	0.6639		0.2175	0.2175							2349	0.5061		0.5096	0.5323		0.5381	0.5526	0.4915		0.5067	0.5435		0.5162
		2353.5	0.7269	0.6303		0.5723	0.5797	0.6057	0.5711	0.6657		0.2172	0.2156							2353.5	0.508		0.5071	0.5293		0.5314	0.5534	0.4872		0.5056	0.541		0.5151
		2358	0.7308	0.6326		0.5669	0.5829	0.6043	0.5664	0.6632		0.2172	0.2162							2358	0.5078		0.5167	0.537		0.5354	0.5472	0.4888		0.5048	0.543		0.5149
		2362.5	0.7311	0.6298		0.5682	0.581	0.606	0.5675	0.6638		0.2157	0.2177							2362.5	0.5043		0.5154	0.5405		0.534	0.5504	0.4891		0.5116	0.5425		0.5106
		2367	0.7301	0.6308		0.5643	0.5788	0.6056	0.5678	0.6604		0.2144	0.2156							2367	0.511		0.5141	0.534		0.5343	0.5548	0.4916		0.5111	0.5388		0.5164
		2371.5	0.7329	0.6337		0.567	0.5788	0.6026	0.5677	0.6606		0.2143	0.2157							2371.5	0.5082		0.5118	0.5313		0.5363	0.5547	0.4894		0.5092	0.5422		0.5131
		2376	0.7293	0.6254		0.565	0.5805	0.6017	0.5688	0.6637		0.2169	0.2154							2376	0.508		0.5134	0.5341		0.5356	0.5536	0.4919		0.5098	0.5373		0.515
		2380.5	0.7287	0.6288		0.5661	0.5817	0.604	0.5655	0.6606		0.2153	0.2195							2380.5	0.5088		0.5125	0.5325		0.539	0.5553	0.4888		0.5069	0.5417		0.5148
		2385	0.7254	0.628		0.5637	0.5795	0.6035	0.5664	0.6588		0.2123	0.2143							2385	0.5059		0.5079	0.5359		0.5327	0.5541	0.4883		0.5043	0.5404		0.5154
		2389.5	0.7253	0.6332		0.5691	0.5775	0.6033	0.5667	0.6606		0.2143	0.2158							2389.5	0.5122		0.5149	0.5291		0.5387	0.5538	0.4851		0.5087	0.5387		0.5136
		2394	0.7273	0.6275		0.5663	0.578	0.6003	0.5677	0.6543		0.2133	0.2178							2394	0.5063		0.5094	0.5358		0.5352	0.5529	0.4906		0.5109	0.5412		0.5144
		2398.5	0.7235	0.629		0.5678	0.5777	0.5999	0.5659	0.6578		0.213	0.2161							2398.5	0.5102		0.511	0.5302		0.5325	0.5531	0.4904		0.5073	0.5371		0.5169
		2403	0.733	0.628		0.5666	0.5787	0.6033	0.5675	0.6551		0.2111	0.2165							2403	0.5089		0.5054	0.536		0.533	0.5489	0.4884		0.5114	0.5387		0.5173
		2407.5	0.7269	0.6307		0.5679	0.5797	0.6053	0.5627	0.6573		0.2116	0.2161							2407.5	0.5074		0.507	0.5343		0.5323	0.5545	0.4877		0.5113	0.5461		0.5165
		2412	0.7307	0.6275		0.5685	0.5766	0.5999	0.5633	0.6576		0.2117	0.2132							2412	0.5087		0.5181	0.5345		0.5377	0.5501	0.4876		0.5086	0.5385		0.5152
		2416.5	0.7273	0.6252		0.5632	0.5765	0.6002	0.5656	0.6563		0.2114	0.2166							2416.5	0.509		0.5054	0.5331		0.5346	0.552	0.4913		0.5117	0.5399		0.5177
		2421	0.7265	0.628		0.5649	0.5751	0.5988	0.566	0.6535		0.2093	0.2171							2421	0.5078		0.511	0.5328		0.5304	0.5477	0.4894		0.5064	0.54		0.5122
		2425.5	0.7263	0.6256		0.5645	0.5768	0.603	0.5656	0.6524		0.2099	0.2168							2425.5	0.5092		0.5072	0.5336		0.5394	0.5544	0.4918		0.5072	0.5391		0.5129
		2430	0.7276	0.629		0.5626	0.5748	0.5971	0.5639	0.6525		0.2075	0.2152							2430	0.5069		0.5077	0.5326		0.5323	0.5538	0.4902		0.5101	0.5414		0.5175
		2434.5	0.726	0.6286		0.5643	0.5754	0.5995	0.5653	0.6557		0.2094	0.2138							2434.5	0.5094		0.5096	0.5364		0.5331	0.5526	0.4909		0.5092	0.5378		0.5158
		2439	0.7258	0.6271		0.5632	0.5741	0.6025	0.558	0.652		0.2095	0.2161							2439	0.5033		0.5083	0.5325		0.5349	0.5539	0.4868		0.507	0.5373		0.5168
		2443.5	0.73	0.6285		0.5639	0.5747	0.5992	0.5636	0.6523		0.2096	0.2174							2443.5	0.5056		0.5075	0.5321		0.5331	0.5509	0.4901		0.5082	0.5417		0.5127
		2448	0.727	0.629		0.5576	0.5727	0.5983	0.5641	0.6529		0.206	0.2189							2448	0.5075		0.508	0.5304		0.5343	0.5511			0.5067	0.5372		0.5157
		2452.5	0.7269	0.622		0.5607	0.576	0.5984	0.5599	0.6515		0.2072	0.2142							2452.5	0.5064		0.5127	0.5364		0.5348	0.5518			0.5082	0.5351		0.514
		2457	0.726	0.627		0.5607	0.5732	0.6016	0.5597	0.649		0.2059	0.2154							2457	0.5066		0.5099	0.531		0.5327	0.552			0.5048	0.542		0.5149
		2461.5	0.7264	0.6263		0.5604	0.5716	0.5971	0.5624	0.645		0.2045	0.2169							2461.5	0.5065		0.5165	0.5296		0.5365	0.5525			0.5059	0.539		0.5136
		2466	0.7241	0.6278		0.5587	0.5736	0.5973	0.5605	0.651		0.2075	0.2182							2466	0.5075		0.5147	0.5291		0.5294	0.5519			0.5063	0.5346		0.5085
		2470.5	0.7269	0.6213		0.5568	0.5715	0.5978	0.5592	0.6476		0.2031	0.2187							2470.5	0.5096		0.5061	0.5326		0.5317	0.5503			0.5064	0.5367		0.5111
		2475	0.7249	0.6268		0.5588	0.5731	0.5978	0.56	0.6476		0.2043	0.2159							2475	0.5084		0.5132	0.5338		0.5344	0.5495			0.507	0.5419		0.5129
		2479.5	0.7218	0.6253		0.5589	0.5718	0.5959	0.5594	0.6443		0.2034	0.2152							2479.5	0.5096		0.5088	0.5281		0.5316	0.551			0.5075	0.5343		0.5155
		2484	0.726	0.625		0.5599	0.5761	0.5966	0.5609	0.6443		0.2062	0.2177							2484	0.5094		0.5083	0.532		0.5309	0.5511			0.5086	0.5346		0.5131
		2488.5	0.7269	0.6276		0.5566	0.569	0.5956	0.5571	0.6469		0.2069	0.2155							2488.5	0.5121		0.5116	0.5314		0.53	0.5502			0.5079	0.5344		0.5188
		2493	0.7283	0.6241		0.5581	0.5702	0.5987	0.558	0.6453		0.2041	0.2178							2493	0.5108		0.5163	0.5327		0.5359	0.5478			0.5061	0.5392		0.5175
		2497.5	0.7231	0.625		0.5598	0.5714	0.5944	0.5596	0.6444		0.2054	0.2158							2497.5	0.5077		0.5079	0.5288		0.536	0.5535			0.508	0.5361		0.5116
		2502	0.725	0.6253		0.5552	0.569	0.5984	0.558	0.6455		0.2032	0.2152							2502	0.5081		0.5114	0.5325		0.5346	0.544			0.5077	0.5398		0.5165
		2506.5	0.7281	0.6258		0.5562	0.5712	0.5932	0.5592	0.6441		0.2054	0.2163							2506.5	0.5068		0.5007	0.5359		0.5342	0.5523			0.5079	0.5324		0.5124
		2511	0.7274	0.6241		0.5539	0.5675	0.5936	0.5534	0.6406		0.2086	0.217							2511	0.5075		0.5118	0.5301		0.5309	0.5473			0.5036	0.5365		0.5154
		2515.5	0.7279	0.623		0.5536	0.573	0.5965	0.5526	0.6402		0.2042	0.218							2515.5	0.5028		0.5061	0.5283		0.5325	0.5503			0.5108	0.534		0.5161
		2520	0.7261	0.6254		0.5531	0.5695	0.5925	0.5571	0.6418		0.2035	0.2171							2520	0.5048		0.5123	0.5272		0.5372	0.5511			0.5051	0.5339		0.5143
		2524.5	0.7276	0.6214		0.5519	0.5672	0.5975	0.5567	0.6396		0.2007	0.2184							2524.5	0.5039		0.5095	0.5305		0.5356	0.5504			0.5061	0.5374		0.5132
		2529	0.7233	0.6243		0.5575	0.5653	0.5955	0.5543	0.6399		0.2043	0.2178							2529	0.5081		0.509	0.5334		0.5335	0.5494			0.5048	0.5354		0.5156
		2533.5	0.7263	0.6254		0.5557	0.569	0.5913	0.5538	0.6415		0.2041	0.2168							2533.5	0.508		0.5103	0.5332		0.5346	0.5473			0.5107	0.5346
		2538	0.724	0.6241		0.5547	0.5677	0.5893	0.5544	0.6383		0.2039	0.2156							2538	0.5032		0.5072	0.5303		0.5307	0.5504			0.5046	0.5319
		2542.5	0.7247	0.6222		0.5533	0.5684	0.5926	0.553	0.6379		0.2028	0.2139							2542.5	0.5067		0.5066	0.5273		0.5289	0.5492			0.5077	0.5335
		2547	0.7261	0.6214		0.5541	0.5708	0.5908	0.5532	0.6361		0.2029	0.2137							2547	0.5035		0.5069	0.5335		0.5303	0.55			0.5052	0.5393
		2551.5	0.7226	0.6214		0.5529	0.568	0.5915	0.5551	0.638		0.205	0.2122							2551.5	0.5053		0.5122	0.5322		0.5305	0.5526			0.5045	0.5323
		2556	0.7255	0.6241		0.5511	0.5671	0.5912	0.5505	0.6355		0.2023	0.2156							2556	0.5051		0.5084	0.5304		0.5351	0.5503			0.5084	0.5343
		2560.5	0.7265	0.6219		0.5517	0.5636	0.5885	0.5513	0.6381		0.2049	0.2139							2560.5	0.5055		0.5094	0.5275		0.5331	0.5523			0.5063	0.5377
		2565	0.7225	0.6208		0.5495	0.568	0.5906	0.5509	0.6331		0.203	0.2165							2565	0.5064		0.5062	0.5297		0.5366	0.5483			0.5061	0.532
		2569.5	0.724	0.6211		0.5549	0.5625	0.5916	0.552	0.6333		0.204	0.215							2569.5	0.504		0.5092	0.5301		0.5299	0.5473			0.5133	0.5395
		2574	0.7272	0.6211		0.5544	0.5659	0.5888	0.5479	0.6327		0.2005	0.2174							2574	0.5045		0.5117	0.5287		0.5327	0.5513			0.5083	0.5343
		2578.5	0.7261	0.6218		0.5522	0.5649	0.5895	0.5504	0.6364		0.2036	0.2164							2578.5	0.5046		0.5063	0.5301		0.5302	0.551			0.5057	0.5378
		2583	0.726	0.6238		0.5534	0.5658	0.589	0.5506	0.6302		0.2045	0.2162							2583	0.5017		0.511	0.5251		0.5345	0.5456			0.506	0.5341
		2587.5	0.7215	0.6209		0.5499	0.5638	0.5904	0.549	0.6322		0.2032	0.2146							2587.5	0.5045		0.5119	0.5325		0.5307	0.5519			0.5084	0.537
		2592	0.7234	0.6222		0.5511	0.5629	0.5868	0.5496	0.6323		0.2031	0.2144							2592	0.5059		0.512	0.5306		0.5353	0.5506			0.5076	0.5316
		2596.5	0.7221	0.6234		0.5475	0.5644	0.585	0.5476	0.6306		0.2029	0.2174							2596.5	0.5084		0.5083	0.53		0.5315	0.5496			0.5085	0.5374
		2601	0.7246	0.6199		0.547	0.5657	0.5895	0.5463	0.6285		0.2028	0.2155							2601	0.5058		0.5063	0.5325		0.531	0.548			0.5061	0.5332
		2605.5	0.7214	0.6187		0.5493	0.5673	0.5864	0.5457	0.6305		0.2008	0.2204							2605.5	0.5038		0.5122	0.5323		0.5355	0.5488			0.5026	0.5312
		2610	0.7242	0.6227		0.5468	0.5646	0.5879	0.5473	0.6308		0.2065	0.2177							2610	0.502		0.5074	0.5281		0.5327	0.5486			0.5058	0.5319
		2614.5	0.7238	0.6163		0.5468	0.5585	0.5861	0.5446	0.6289		0.2006	0.2174							2614.5	0.5046		0.5101	0.5277			0.5483			0.5056	0.5347
		2619	0.724	0.617		0.5454	0.5587	0.5878	0.5468	0.6273		0.2033	0.214							2619	0.5064		0.5072	0.5323			0.5507			0.5065	0.5347
		2623.5	0.7234	0.6197		0.5494	0.5628	0.5892	0.5447	0.628		0.202	0.2158							2623.5	0.5071		0.512	0.5305			0.5495			0.5047	0.5333
		2628	0.7218	0.6165		0.5449	0.5596	0.5864	0.5445	0.6314		0.2033	0.215							2628	0.5065		0.5143	0.5289			0.5473			0.5033	0.5368
		2632.5	0.7254	0.6214		0.5485	0.5611	0.5886	0.5442	0.6264		0.2034	0.2156							2632.5	0.5047		0.5045	0.5271			0.5468			0.5083	0.5324
		2637	0.7221	0.6161		0.5419	0.5585	0.588	0.5437	0.6212		0.2022	0.2148							2637	0.5093		0.5085	0.5268			0.5428			0.5037	0.5356
		2641.5	0.7223	0.6182		0.5451	0.5633	0.5835	0.5461	0.6241		0.2016	0.2163							2641.5	0.5074		0.5033	0.5285			0.5445			0.5014	0.534
		2646	0.7203	0.62		0.5472	0.5598	0.5858	0.5446	0.6255		0.2016	0.2154							2646	0.506		0.5066	0.5292			0.5519			0.5033	0.5294
		2650.5	0.723	0.6186		0.5448	0.5575	0.5875	0.5441	0.6194		0.2055	0.2155							2650.5	0.5078		0.5134	0.5327			0.5482			0.5062	0.537
		2655	0.7208	0.6182		0.5457	0.5589	0.5871	0.5447	0.6219		0.2002	0.2134							2655	0.506		0.5075	0.532			0.5448			0.5033	0.5329
		2659.5	0.7206	0.6174		0.5437	0.5537	0.585	0.5392	0.6225		0.2003	0.2176							2659.5	0.5066		0.5058	0.5262			0.5466			0.5075	0.5368
		2664	0.7218	0.6154		0.5441	0.5561	0.5834	0.5413	0.6212		0.2016	0.2148							2664	0.5022		0.5053	0.5317			0.548			0.505	0.5341
		2668.5	0.7215	0.618		0.548	0.5598	0.5866	0.5439	0.6223		0.203	0.2151							2668.5	0.5079		0.5092	0.5304			0.5457			0.501	0.5298
		2673	0.7194	0.6162		0.5441	0.5573	0.5851	0.538	0.6216		0.2015	0.2147							2673	0.5035		0.5104	0.529			0.5462			0.5027	0.5354
		2677.5	0.7178	0.6182		0.5453	0.558	0.5879	0.5412	0.6168		0.2029	0.2163							2677.5	0.5078		0.5057				0.5505			0.5039	0.531
		2682	0.7235	0.6192		0.542	0.5564	0.5792	0.5407	0.6181		0.2016	0.215							2682	0.5009		0.5073				0.5529			0.5102	0.5324
		2686.5	0.724	0.6158		0.5412	0.5566	0.5833	0.5412	0.6161		0.2006	0.2156							2686.5	0.5045		0.503							0.5053	0.532
		2691	0.724	0.6194		0.5449	0.5587	0.5811	0.5393	0.6168		0.2023	0.2145							2691	0.5011		0.5094							0.5019	0.5374
		2695.5	0.7209	0.6177		0.5425	0.5526	0.5817	0.5371	0.6175		0.2052	0.2159							2695.5	0.5049		0.5116							0.506	0.5343
		2700	0.7201	0.6156		0.5396	0.5544	0.5837	0.5391	0.6162		0.2044	0.215							2700	0.5047		0.5028							0.5089	0.5338
		2704.5	0.72	0.6176		0.5429	0.5526	0.586	0.535	0.6177		0.2009	0.2129							2704.5	0.5032		0.509							0.5011	0.5287
		2709	0.7222	0.6216		0.5402	0.5545	0.5791	0.5384	0.6136			0.2122							2709	0.503		0.5075							0.5033	0.529
		2713.5	0.7206	0.6182		0.5407	0.5535	0.583	0.5411	0.615			0.2188							2713.5	0.5033		0.5058							0.5026	0.5316
		2718	0.7216	0.612		0.5387	0.5516	0.5816	0.5373	0.6152			0.2158							2718	0.5043		0.5096							0.5033	0.5325
		2722.5	0.723	0.6162		0.5401	0.5561	0.5814	0.5354	0.6122			0.215							2722.5	0.5033		0.511							0.5062	0.534
		2727	0.7196	0.6156		0.5377	0.5534	0.5845	0.5357	0.6118			0.2156							2727	0.5053		0.5084							0.5046	0.5345
		2731.5	0.7216	0.6147		0.5402	0.5544	0.5799	0.537	0.6118			0.2149							2731.5	0.5041		0.5053							0.5068	0.531
		2736	0.7204	0.6161		0.5397	0.5524	0.5797	0.534	0.6105			0.2162							2736	0.5054		0.5091							0.506	0.5356
		2740.5	0.7225	0.6142		0.5362	0.5531	0.5771	0.535	0.6136			0.2151							2740.5	0.5064		0.5078							0.5029	0.5295
		2745	0.7215	0.6149		0.5382	0.555	0.5812	0.5317	0.6124			0.2181							2745	0.5057		0.5063							0.5035	0.5341
		2749.5	0.7194	0.6134		0.5401	0.548	0.5826	0.5326	0.6097			0.2144							2749.5	0.5043		0.5021							0.5083	0.5303
		2754	0.7169	0.6185		0.5371	0.5489	0.5773	0.5328	0.6105			0.2145							2754	0.5029		0.504							0.5037	0.5312
		2758.5	0.7173	0.6154		0.5381	0.5515	0.5763	0.5336	0.6098			0.2131							2758.5	0.504		0.5063							0.5036	0.5307
		2763	0.7186	0.6149		0.5353	0.5507	0.5749	0.5347	0.6055			0.2155							2763	0.5036		0.5024							0.5021	0.5323
		2767.5	0.7177	0.6107		0.5421	0.5481	0.5777	0.5304	0.6057			0.2162							2767.5	0.5041		0.5103							0.5037	0.5352
		2772	0.7209	0.6168		0.5374	0.5501	0.5764	0.5305	0.609			0.2144							2772	0.5047		0.5053							0.5074	0.5263
		2776.5	0.7208	0.6106		0.5355	0.5529	0.5747	0.5307	0.6051			0.2133							2776.5	0.5014		0.5054							0.5054	0.5319
		2781	0.7233	0.6144		0.5361	0.5494	0.5768	0.5335	0.6045			0.2153							2781	0.5038		0.5052							0.5066	0.5305
		2785.5	0.7192	0.6111		0.5331	0.5475	0.5751	0.5246	0.6042			0.2161							2785.5	0.5026		0.508							0.4993
		2790	0.7174	0.6151		0.531	0.5522	0.5771	0.5302	0.605			0.2177							2790	0.5022		0.5007							0.5019
		2794.5	0.7165	0.6123		0.5354	0.5465	0.5768	0.5318	0.6019			0.2159							2794.5	0.5049		0.5096							0.5015
		2799	0.7235	0.6156		0.5328	0.5483	0.5745	0.5309	0.6032			0.2121							2799	0.5036		0.5052							0.5091
		2803.5	0.717	0.6135		0.5321	0.5442	0.5765	0.5316	0.6015			0.2149							2803.5	0.5016		0.5039							0.502
		2808	0.7201	0.6163		0.5333	0.5451	0.5731	0.5309	0.6043			0.2153							2808	0.5049		0.5053							0.511
		2812.5	0.7213	0.6202		0.5333	0.5461	0.5747	0.5316	0.6019			0.2134							2812.5	0.5041		0.5094							0.5027
		2817	0.7188	0.6142		0.5312	0.5456	0.5752	0.5298	0.599			0.2136							2817	0.5046		0.5011							0.5044
		2821.5	0.7196	0.6112		0.536	0.5491	0.5736	0.5269	0.601			0.2153							2821.5	0.5016		0.5084							0.5011
		2826	0.7165	0.6094		0.532	0.5464	0.5722	0.5284	0.5998			0.2136							2826	0.5038		0.5124							0.504
		2830.5	0.7172	0.6131		0.5313	0.5484	0.5689	0.5273	0.5969			0.2143							2830.5	0.5027		0.5087							0.5027
		2835	0.7153	0.612		0.531	0.5466	0.5753	0.528	0.5972			0.2129							2835	0.5031		0.5061							0.4989
		2839.5	0.7183	0.614		0.529	0.5423	0.5752	0.5284	0.5976			0.2128							2839.5	0.503		0.5064							0.5047
		2844	0.7162	0.614		0.5295	0.5446	0.5712	0.5243	0.5964			0.2132							2844	0.5046		0.5034							0.5037
		2848.5	0.7189	0.6133		0.5293	0.5436	0.5765	0.5259	0.5972			0.2176							2848.5	0.5012		0.5071							0.506
		2853	0.7188	0.6129		0.534	0.5441	0.5747	0.5244	0.5946			0.2133							2853	0.5027		0.5069							0.508
		2857.5	0.7166	0.6128		0.5313	0.5432	0.5734	0.5247	0.5957			0.2124							2857.5	0.5035		0.5044							0.502
		2862	0.7155	0.6138		0.5301	0.5447	0.5738	0.5234	0.5993			0.2155							2862	0.502		0.5039							0.5072
		2866.5	0.7135	0.6105		0.531	0.5436	0.5717	0.5252	0.5937			0.2164							2866.5	0.5027		0.5063							0.5015
		2871	0.7139	0.614		0.5291	0.5398	0.5726	0.5196	0.5926			0.2121							2871	0.5037		0.508							0.5022
		2875.5	0.7182	0.6128		0.5261	0.5426	0.5712	0.5234	0.5944			0.2171							2875.5	0.5		0.5022							0.502
		2880	0.7204	0.6085		0.5289	0.5443	0.5721	0.5234	0.59			0.2135							2880	0.4983		0.5052							0.5005
		2884.5	0.7149	0.6126		0.526	0.543	0.5699	0.5205	0.5926			0.2123							2884.5	0.5005		0.5067							0.5031
		2889	0.7181	0.6143		0.5263	0.5439	0.5699	0.5254	0.5896			0.2137							2889	0.5032		0.5056							0.5067
		2893.5	0.7167	0.6138		0.5281	0.5415	0.5717	0.5205	0.5892			0.213							2893.5	0.4998		0.5065							0.4968
		2898	0.7164	0.6069		0.5288	0.5433	0.5699	0.524	0.5924			0.2116							2898	0.504		0.5078							0.5023
		2902.5	0.7167	0.6136		0.5308	0.5402	0.5687	0.5186	0.5944			0.214							2902.5	0.5065		0.5033							0.4997
		2907	0.7142	0.6121		0.526	0.5378	0.5685	0.5205	0.5888			0.2153							2907	0.5021		0.5054							0.505
		2911.5	0.7137	0.6128		0.5248	0.5361	0.5688	0.5224	0.5894			0.2146							2911.5	0.5018		0.5082							0.5028
		2916	0.7132	0.6102		0.5253	0.5402	0.5689	0.5217	0.5875			0.212							2916	0.5003		0.5094							0.5018
		2920.5	0.7149	0.6092		0.5261	0.5364	0.5743	0.5182	0.5879			0.2128							2920.5	0.4945		0.504							0.503
		2925	0.7139	0.606		0.5207	0.5373	0.5683	0.519	0.5875			0.2139										0.5083							0.4996
		2929.5	0.7126	0.6116		0.5229	0.5364	0.5685	0.5157	0.5824			0.2132										0.5045							0.5
		2934	0.7142	0.6111		0.5225	0.5353	0.5692	0.5217	0.5871			0.2125										0.5045							0.4993
		2938.5	0.7157	0.6081		0.5234	0.5381	0.5671	0.5215	0.584			0.2125										0.5037							0.5003
		2943	0.7134	0.6089		0.5237	0.5368	0.564	0.5158	0.5847			0.2142										0.5039							0.5031
		2947.5	0.7173	0.6093		0.5244	0.5348	0.57	0.5198	0.5829			0.2152										0.5037							0.4982
		2952	0.7123	0.6086		0.5221	0.5361	0.5649	0.5187	0.5812			0.2116										0.5001							0.4997
		2956.5	0.7148	0.6096		0.5208	0.5349	0.5679	0.5156	0.5807			0.2123										0.5085							0.5005
		2961	0.7152	0.6081		0.5235	0.5342	0.5642	0.518	0.5819			0.2137										0.4955							0.5014
		2965.5	0.7157	0.6072		0.5216	0.53	0.5666	0.5187	0.5804			0.2123										0.5046							0.5034
		2970	0.715	0.6091		0.5185	0.5321	0.5673	0.5159	0.5818			0.2122										0.5024							0.5019
		2974.5	0.7151	0.6107		0.5216	0.5355	0.5641	0.5142	0.581			0.2132										0.5042							0.4906
		2979	0.715	0.6074		0.5229	0.5345	0.5625		0.5796			0.2124										0.5073							0.4956
		2983.5	0.7112	0.6079		0.5214	0.5364	0.5645		0.577			0.213										0.5032							0.4946
		2988	0.714	0.6078		0.5227	0.5335	0.5636		0.5754			0.2123										0.5074							0.4912
		2992.5	0.7151	0.6067		0.5201	0.5334	0.5676		0.5766			0.213										0.5072							0.4955
		2997	0.7153	0.6078		0.5187	0.5309	0.5662		0.5759			0.2134										0.5013							0.4954
		3001.5	0.716	0.6037		0.5196	0.5323	0.5643		0.5777			0.2153										0.5098							0.495
		3006	0.712	0.6056		0.5185	0.5316	0.5659		0.5753			0.2131										0.5016							0.4928
		3010.5	0.7144	0.6063		0.5188	0.5292	0.5637		0.5764			0.214										0.506							0.4962
		3015	0.7155	0.6079		0.5163	0.5297	0.5662		0.571			0.2126										0.5031							0.4918
		3019.5	0.713	0.6054		0.5172	0.5306	0.5638		0.5748			0.2121										0.4958							0.4941
		3024	0.7148	0.6093		0.5191	0.5339	0.5632		0.5736			0.2149										0.5038							0.4954
		3028.5	0.716	0.6086		0.5161	0.5291	0.5632		0.5701			0.2153										0.5009							0.4921
		3033	0.7153	0.604		0.5169	0.5332	0.5616		0.5697			0.2156										0.5033							0.4979
		3037.5	0.7158	0.6061		0.5149	0.5277	0.5634		0.5737			0.2146										0.5078							0.4922
		3042	0.7128	0.6055		0.5161	0.5294	0.5626		0.5691			0.2163										0.5043							0.4936
		3046.5	0.7093	0.6074		0.5165	0.5271	0.5625		0.5672			0.2136										0.5062							0.4916
		3051	0.7117	0.6017		0.5137	0.5278	0.56		0.5681			0.2144										0.5079							0.4935
		3055.5	0.7119	0.6065		0.5137	0.5288	0.5607		0.5677			0.2133										0.5026							0.4945
		3060	0.7109	0.605		0.5132	0.5307	0.5615		0.5679			0.2138										0.5077							0.4949
		3064.5	0.7132	0.6044		0.5167	0.5301	0.5595		0.5658			0.2133										0.5027							0.4909
		3069	0.7131	0.6064		0.516	0.5265	0.5596		0.5668			0.2115										0.5062							0.4952
		3073.5	0.7112	0.604		0.5145	0.5266	0.5615		0.5636			0.214										0.5063							0.4929
		3078	0.713	0.61		0.5109	0.528	0.5589		0.5655			0.2137										0.5009							0.498
		3082.5	0.7123	0.6059		0.5124	0.5239	0.5579		0.5663			0.2114										0.4988							0.4949
		3087	0.71	0.6043		0.5107	0.522	0.56		0.5635			0.2137										0.5047							0.4923
		3091.5	0.7141	0.6034		0.5121	0.5257	0.5586		0.5628			0.2101										0.5039							0.4922
		3096	0.7098	0.6016		0.5105	0.5263	0.5578		0.5635			0.2119										0.5018							0.4962
		3100.5	0.7136	0.6066		0.5092	0.53	0.5559		0.5627			0.2135										0.5058							0.4961
		3105	0.7135	0.601		0.5107	0.5261	0.5581		0.5613			0.2154										0.5055							0.4935
		3109.5	0.7119	0.6019		0.5123	0.5204	0.5574		0.5599			0.2133										0.5055							0.4893
		3114	0.7124	0.6019		0.5082	0.5239	0.5557		0.5583			0.2129										0.5025							0.494
		3118.5	0.7106	0.6036		0.5074	0.5261	0.551		0.5587			0.2124										0.4998							0.4923
		3123	0.7126	0.6003		0.5099	0.5266	0.5558		0.5569			0.213										0.5062							0.4936
		3127.5	0.7136	0.6035		0.5096	0.5229	0.5583		0.5588			0.2139										0.5034							0.494
		3132	0.7137	0.605		0.5074	0.5226	0.5538		0.5556			0.2138										0.4991							0.4944
		3136.5	0.7087	0.6041		0.5083	0.5187	0.5578		0.5567			0.213										0.5071							0.4928
		3141	0.7102	0.601		0.5061	0.5184	0.5549		0.5562			0.2107										0.5054							0.4939
		3145.5	0.7104	0.5995		0.5035	0.5241	0.5533		0.559			0.2101										0.5063							0.4887
		3150	0.7113	0.6012		0.5098	0.5244	0.5559		0.5567			0.2117										0.5013							0.4921
		3154.5	0.7117	0.6036		0.507	0.5241	0.5574		0.5538			0.2142										0.4994							0.4909
		3159	0.7115	0.6029		0.5044	0.5156	0.5556		0.5542			0.2116										0.5018							0.4925
		3163.5	0.7124	0.6011		0.5074	0.5197	0.5544		0.5516			0.2124										0.5019							0.4901
		3168	0.7132	0.6011		0.5081	0.5219	0.551		0.5531			0.2124										0.5023							0.4937
		3172.5	0.7115	0.602		0.5057	0.5199	0.5517		0.552			0.2128										0.5024							0.4947
		3177	0.7108	0.6007		0.5054	0.5219	0.5507		0.5518			0.2122										0.5037							0.4918
		3181.5	0.7109	0.601		0.5036	0.5173	0.5542		0.5505			0.2097										0.5006							0.4968
		3186	0.7061	0.5985		0.5044	0.5188	0.5531		0.5513			0.2133										0.5052							0.4909
		3190.5	0.7121	0.6041		0.5055	0.5186	0.5501		0.5497			0.2095										0.5037							0.4918
		3195	0.7062	0.6008		0.5029	0.5171	0.5532		0.548			0.2115										0.5063							0.4921
		3199.5	0.7075	0.6006		0.5039	0.5151	0.5518		0.549			0.2132										0.4958							0.4902
		3204	0.7065	0.6003		0.5009	0.5151	0.5519		0.5468			0.2112										0.5063							0.493
		3208.5	0.7072	0.5997		0.5024	0.52	0.5511		0.5464			0.2136										0.5094							0.4916
		3213	0.7101	0.5981		0.5003	0.5141	0.5539		0.5456			0.2115										0.5031							0.4972
		3217.5	0.7094	0.5969		0.5022	0.5175	0.548					0.2115										0.5042							0.4922
		3222	0.707	0.5998		0.4989	0.5162	0.5489					0.2121										0.5002							0.4946
		3226.5	0.707	0.5997		0.5011	0.5131	0.5506					0.2118										0.509							0.4894
		3231	0.7082	0.5992		0.5001	0.5128	0.55					0.2128										0.5016							0.4906
		3235.5	0.7087	0.5981		0.4993	0.514	0.5517					0.2111										0.5009							0.4967
		3240	0.7103	0.5987		0.4991	0.5146	0.5513					0.2147										0.5003							0.491
		3244.5	0.7102	0.6007		0.4983	0.5171	0.5501					0.2135										0.5001							0.4923
		3249	0.7065	0.6		0.4964	0.5109	0.5506					0.2116										0.5042							0.4923
		3253.5	0.709	0.597		0.4975	0.512	0.5512					0.2109										0.5031							0.4921
		3258	0.7092	0.5968		0.4973	0.5164	0.5514					0.2115										0.5064							0.4924
		3262.5	0.7042	0.5977			0.5169	0.5464					0.2124										0.4956							0.4901
		3267	0.7058	0.5976			0.5121	0.5433					0.2119										0.5019							0.4881
		3271.5	0.7064	0.5977			0.5105	0.5494					0.2108										0.5056							0.4934
		3276	0.7054	0.5946			0.5089	0.547					0.2125										0.5031							0.4905
		3280.5	0.7077	0.5967			0.513	0.5439					0.2131										0.5004							0.4914
		3285	0.7083	0.5946			0.5088	0.5439					0.2095										0.5003							0.4932
		3289.5	0.7076	0.601			0.5123	0.5466					0.212										0.4991							0.4908
		3294	0.7025	0.5939			0.5106	0.5463					0.2133										0.4987							0.4902
		3298.5	0.7062	0.5957			0.5096	0.5436					0.2106										0.5079							0.4944
		3303	0.7065	0.598			0.5104	0.544					0.2097										0.502							0.4881
		3307.5	0.7098	0.5968			0.5088	0.5447					0.2138										0.503							0.4941
		3312	0.7112	0.6025			0.5097	0.5431					0.213										0.5077							0.4886
		3316.5	0.7058	0.5959			0.5079	0.5414					0.2116										0.4977							0.4881
		3321	0.7076	0.5955			0.5072	0.5448					0.21										0.5022							0.4943
		3325.5	0.7074	0.5959			0.5102	0.5469					0.2132										0.5022							0.489
		3330	0.7028	0.5953			0.5101	0.5423					0.2139										0.5066							0.4921
		3334.5	0.7076	0.5952			0.5074	0.545					0.2108										0.5064							0.4932
		3339	0.7034	0.5935			0.5114	0.5437					0.2108										0.5015							0.4904
		3343.5	0.7058	0.5997			0.5077	0.5436					0.2121										0.5036							0.493
		3348	0.7023	0.5962			0.51	0.5421					0.2109										0.4938							0.4873
		3352.5	0.705	0.5976			0.507	0.5466					0.21										0.497							0.4879
		3357	0.7075	0.595			0.5079	0.5401					0.2123										0.505							0.4931
		3361.5	0.7038	0.5922			0.5052	0.5393					0.212										0.4986							0.4904
		3366	0.707	0.5938			0.509	0.5398					0.2112										0.5003							0.491
		3370.5	0.7072	0.5969			0.5064	0.5411					0.2096										0.5032							0.4904
		3375	0.7038	0.5966			0.5036	0.5389					0.2099										0.5006							0.4869
		3379.5	0.7099	0.5972			0.504	0.5407					0.2129										0.5002							0.4928
		3384	0.7047	0.5946			0.5037	0.5413					0.2094										0.4975							0.4921
		3388.5	0.7075	0.5951			0.5054	0.5447					0.2114										0.5039							0.4907
		3393	0.7056	0.5941			0.5053	0.5398					0.2132										0.4979							0.4944
		3397.5	0.7071	0.5927			0.504	0.5374					0.2106										0.5015							0.4889
		3402	0.7056	0.5949			0.5052	0.5419					0.2107										0.5012							0.487
		3406.5	0.7031	0.5909			0.5043	0.5366					0.2102										0.5013							0.4953
		3411	0.706	0.5965			0.5021	0.541					0.2088										0.5014							0.4915
		3415.5	0.7042	0.5973			0.5039	0.5359					0.2092										0.5026							0.4902
		3420	0.7051	0.5947			0.5028	0.5402					0.211										0.5032							0.4872
		3424.5	0.708	0.595			0.5017	0.5357					0.2084										0.5004							0.4883
		3429	0.7056	0.5905			0.5026	0.5386					0.2135										0.5045							0.4935
		3433.5	0.705	0.5905			0.5003	0.5352					0.2121										0.499							0.492
		3438	0.7017	0.5954			0.5023	0.5404					0.2077										0.5004							0.4868
		3442.5	0.7004	0.5927			0.4994	0.5369					0.2111										0.5012							0.4895
		3447	0.704	0.5917			0.5001	0.5387					0.2113										0.5031							0.4881
		3451.5	0.7084	0.5936			0.4997	0.5368					0.2125										0.5051							0.4921
		3456	0.7045	0.592				0.538					0.2095										0.5034							0.49
		3460.5	0.706	0.593				0.5332					0.2091										0.5048							0.4884
		3465	0.7031	0.5941				0.5335					0.2115										0.5024							0.4949
		3469.5	0.7057	0.5925				0.5361					0.2099										0.5062							0.4889
		3474	0.7032	0.5931				0.533					0.2113										0.5029							0.488
		3478.5	0.703	0.5915				0.5353					0.2085										0.5021							0.491
		3483	0.7024	0.5905				0.536					0.2088										0.5038							0.4876
		3487.5	0.7026	0.5907				0.5371					0.2097										0.4998							0.4895
		3492	0.7038	0.5885				0.5342					0.2099										0.4974							0.4912
		3496.5	0.7024	0.589				0.5337					0.2086										0.5057							0.4848
		3501	0.7054	0.5923				0.5327					0.2131										0.5005							0.4925
		3505.5	0.7046	0.593				0.5321															0.5041							0.4872
		3510	0.7024	0.5924				0.5347															0.5062							0.493
		3514.5	0.705	0.5927				0.5303															0.5007							0.4828
		3519	0.7007	0.5898				0.5302															0.5035							0.4899
		3523.5	0.7049	0.5928				0.5305															0.4975							0.4908
		3528	0.7022	0.5905				0.5298															0.5037							0.4908
		3532.5	0.7021	0.5896				0.5294															0.5033							0.4915
		3537	0.7005	0.5942				0.5316															0.5019							0.4912
		3541.5	0.702	0.5932				0.5296															0.505							0.4898
		3546	0.7015	0.5912				0.5279															0.5076							0.4884
		3550.5	0.704	0.592				0.5319															0.5018							0.4878
		3555	0.7036	0.5889				0.5259															0.5016							0.4916
		3559.5	0.7015	0.5909				0.5311															0.4975							0.4895
		3564	0.6991	0.5918				0.5268															0.5011							0.4879
		3568.5	0.7034	0.5889				0.5288															0.4979							0.4842
		3573	0.7023	0.5893				0.5258															0.4981							0.489
		3577.5	0.7021	0.5909				0.5264															0.502							0.4886
		3582	0.6994	0.5896				0.5255															0.5047							0.4883
		3586.5	0.6978	0.5894				0.5246															0.5019							0.4862
		3591	0.7026	0.5922				0.528															0.5082							0.4893
		3595.5	0.7002	0.5881				0.5263															0.4971							0.4852
		3600	0.6986	0.5881				0.5248															0.4965							0.4916
		3604.5	0.6983	0.5893				0.5253															0.5042							0.4856
		3609	0.7017	0.5888				0.5207															0.5008							0.4863
		3613.5	0.6999	0.5895				0.5224															0.5009							0.484
		3618	0.6992	0.5905				0.5253															0.5036							0.4859
		3622.5	0.7017	0.5907				0.5219															0.4973							0.4872
		3627	0.6989	0.5903				0.5207															0.4989							0.4852
		3631.5	0.7002	0.588				0.527															0.4993							0.4852
		3636	0.6972	0.5895				0.5228															0.5037							0.4889
		3640.5	0.6994	0.5869				0.5254															0.5035							0.4874
		3645	0.6993	0.5864				0.5232															0.4963							0.4875
		3649.5	0.6992	0.5891				0.52															0.4999							0.4904
		3654	0.701	0.5877				0.5207															0.5032							0.487
		3658.5	0.7002	0.5878				0.5204															0.4992							0.4872
		3663	0.6995	0.5895				0.5204															0.5004							0.4874
		3667.5	0.6993	0.5841				0.5187															0.5009							0.482
		3672	0.6978	0.5862				0.5201															0.4967							0.4861
		3676.5	0.6991	0.5837				0.5208															0.5008							0.4841
		3681	0.6991	0.5854				0.5184															0.5021							0.4906
		3685.5	0.6943	0.5905				0.5154															0.4976							0.4885
		3690	0.6977	0.5874				0.5161															0.5035							0.4891
		3694.5	0.6971	0.5861				0.5213															0.5013							0.4831
		3699	0.7008	0.5848				0.5204															0.4969							0.4892
		3703.5	0.6972	0.5857				0.5167															0.5							0.4823
		3708	0.6946	0.5874				0.5172															0.499							0.4868
		3712.5	0.701	0.5859				0.5194															0.4996							0.489
		3717	0.695	0.5853				0.5194															0.4969							0.4877
		3721.5	0.6985	0.5822				0.5177															0.4982							0.4857
		3726	0.6976	0.5841				0.5171															0.5018							0.483
		3730.5	0.7025	0.5892				0.5169															0.5007							0.4842
		3735	0.6952	0.5856				0.5172															0.5056							0.4857
		3739.5	0.6992	0.5844				0.5152															0.5049							0.4889
		3744	0.6988	0.5848				0.5166															0.5026							0.4855
		3748.5	0.6983	0.585				0.5139															0.5092							0.4856
		3753	0.6956	0.5844				0.5162															0.5003							0.4837
		3757.5	0.7008	0.585				0.5145															0.5001							0.4883
		3762	0.6994	0.5835				0.5151															0.5007							0.4853
		3766.5	0.7006	0.5893				0.5147															0.4975							0.4899
		3771	0.6962	0.5862				0.5152															0.502							0.4835
		3775.5	0.6955	0.5841				0.5149															0.4981							0.4839
		3780	0.6967	0.5867				0.5124															0.4973							0.4843
		3784.5	0.6956	0.5873				0.5137															0.5							0.4833
		3789	0.698	0.5829				0.5131															0.4998							0.483
		3793.5	0.6958	0.5818				0.5108															0.5025							0.4834
		3798	0.6957	0.5822				0.5105															0.5042							0.484
		3802.5	0.6986	0.5832				0.5121															0.5015							0.4852
		3807	0.695	0.5828				0.5105															0.4989							0.4841
		3811.5	0.6962	0.5862				0.5108															0.5028							0.4877
		3816	0.696	0.5838				0.5111															0.4996							0.4823
		3820.5	0.6946	0.5789				0.5105															0.5014							0.4866
		3825	0.6923	0.5858				0.5099															0.5001							0.484
		3829.5	0.6948	0.5818				0.5063															0.5052							0.4825
		3834	0.6979	0.585				0.5097															0.5013							0.4855
		3838.5	0.6978	0.5832				0.5082															0.5029							0.4866
		3843	0.6947	0.5817				0.5086															0.4993							0.4815
		3847.5	0.6943	0.5822				0.508															0.5018							0.4787
		3852	0.6919	0.5819				0.5074															0.5001							0.4843
		3856.5	0.6968	0.5835				0.5073															0.4974							0.4851
		3861	0.6962	0.5801				0.5081															0.4999							0.4816
		3865.5	0.6935	0.5806				0.5098															0.5026							0.4823
		3870	0.6955	0.5853				0.505															0.5028							0.4842
		3874.5	0.6923	0.5811				0.5045															0.5039							0.4847
		3879	0.6972	0.5814				0.5056															0.5048							0.4859
		3883.5	0.6936	0.5776				0.5064															0.502							0.4813
		3888	0.6944	0.5806				0.5063															0.5092							0.4842
		3892.5	0.6932	0.5795				0.5064															0.4997							0.4858
		3897	0.6931	0.5826				0.5023															0.5042							0.4792
		3901.5	0.695	0.5827				0.5063															0.4973							0.4818
		3906	0.6952	0.5803				0.507															0.4953							0.4834
		3910.5	0.6942	0.5775				0.5023															0.5054							0.4867
		3915	0.6914	0.5812				0.5016															0.4985							0.4839
		3919.5	0.6933	0.5795				0.5048															0.4959							0.483
		3924	0.691	0.579				0.5034															0.4997							0.4799
		3928.5	0.6939	0.5789				0.5068															0.5003							0.4831
		3933	0.6963	0.5755				0.4993															0.5015							0.4823
		3937.5	0.6947	0.5801				0.5046															0.4995							0.483
		3942	0.6956	0.576				0.5028															0.4982							0.4816
		3946.5	0.6926	0.5767				0.5006															0.4964							0.4848
		3951	0.6915	0.5802				0.5017															0.4959							0.4833
		3955.5	0.6932	0.5766				0.4999															0.5047							0.4842
		3960	0.693	0.5778				0.5019															0.5038							0.4875
		3964.5	0.6955	0.576				0.5016															0.5007							0.4862
		3969	0.6914	0.5777				0.5004															0.501							0.4842
		3973.5	0.6925	0.575				0.4996															0.4969							0.4791
		3978	0.6932	0.5739				0.4975															0.4985							0.4864
		3982.5	0.6914	0.5766				0.4996															0.4985							0.4827
		3987	0.6912	0.5773				0.4986															0.4975							0.4816
		3991.5	0.6906	0.576				0.4993															0.4941							0.4848
		3996	0.6922	0.5769				0.5026															0.503							0.4833
		4000.5	0.6936	0.5731				0.4994															0.498							0.4853
		4005	0.6949	0.5781				0.4996															0.4999							0.4816
		4009.5	0.6947	0.5765				0.4962															0.499							0.4804
		4014	0.6924	0.5763				0.4982															0.4992							0.4836
		4018.5	0.6921	0.576				0.4959															0.4969							0.4821
		4023	0.6917	0.5733				0.4926															0.4953							0.4844
		4027.5	0.6909	0.576				0.4963															0.4982							0.4846
		4032	0.6898	0.5735				0.4992															0.4997							0.4824
		4036.5	0.691	0.5783				0.4985															0.5027							0.4782
		4041	0.6925	0.578				0.4967															0.4986							0.4837
		4045.5	0.6922	0.5752				0.498															0.4968							0.4814
		4050	0.688	0.5749				0.4943															0.5							0.48
		4054.5	0.6955	0.576				0.4923															0.4992							0.4822
		4059	0.6929	0.5771				0.4959															0.4976							0.4814
		4063.5	0.6911	0.5735				0.4944															0.4959							0.4823
		4068	0.6931	0.5745				0.4981															0.4951							0.486
		4072.5	0.69	0.5759				0.492															0.4999							0.4825
		4077	0.6927	0.5731				0.4938															0.4966							0.4839
		4081.5	0.6907	0.5745				0.4927															0.4982							0.4818
		4086	0.6919	0.5729				0.4944															0.502							0.4829
		4090.5	0.6906	0.5724				0.4954															0.4975							0.4805
		4095	0.6925	0.5756				0.4931															0.4989							0.485
		4099.5	0.6915	0.5755				0.4927															0.4998							0.48
		4104	0.6905	0.5726				0.4925															0.4985							0.4822
		4108.5	0.6937	0.5703				0.4935															0.5014							0.4846
		4113	0.6926	0.5718				0.4921															0.4927							0.4795
		4117.5	0.6879	0.5703				0.4884															0.5025							0.4786
		4122	0.6918	0.5748				0.4894															0.4963							0.4841
		4126.5	0.6929	0.5699				0.4901															0.5034							0.4814
		4131	0.6893	0.5673				0.4894															0.4955							0.4837
		4135.5	0.6892	0.5696				0.492															0.4991							0.4832
		4140	0.6911	0.5731				0.4908															0.4975							0.4802
		4144.5	0.6877	0.5742				0.4925															0.4994							0.4811
		4149	0.6897	0.5696				0.4908															0.4958							0.4796
		4153.5	0.687	0.5708				0.4884															0.4933							0.4817
		4158	0.6879	0.5703				0.4875															0.4956							0.4823
		4162.5	0.6911	0.5687				0.4901															0.5002							0.4817
		4167	0.687	0.5687				0.4866															0.4992							0.483
		4171.5	0.6869	0.5738				0.4893															0.5034							0.4793
		4176	0.6902	0.568				0.4886															0.4982							0.4829
		4180.5	0.6888	0.5698				0.4888															0.4964							0.4819
		4185	0.6872	0.5693				0.4861															0.4947							0.4806
		4189.5	0.6904	0.5687				0.4877															0.4978							0.4791
		4194	0.6881	0.5679				0.483															0.4985							0.4787
		4198.5	0.6895	0.5688				0.4878															0.499							0.4814
		4203	0.6895	0.5694				0.4841															0.4955							0.4786
		4207.5	0.6887	0.5691				0.4851															0.501							0.4801
		4212	0.6887	0.5692				0.4849															0.5003							0.4787
		4216.5	0.6874	0.5665				0.4892															0.4961							0.4778
		4221	0.6915	0.5688				0.4838															0.4982							0.477
		4225.5	0.6899	0.5677				0.487															0.4964							0.4774
		4230	0.6858	0.5677				0.4839															0.4982							0.4801
		4234.5	0.6865	0.5692				0.4824															0.4983							0.4812
		4239	0.6866	0.5684				0.4829															0.4945							0.4836
		4243.5	0.6895	0.5675				0.4849															0.4948							0.481
		4248	0.6889	0.5648				0.4816															0.4929							0.483
		4252.5	0.6863	0.5658				0.4852															0.4941							0.483
		4257	0.686					0.4827															0.4935							0.4771
		4261.5	0.6872					0.4816															0.4956							0.4825
		4266	0.6884					0.4821															0.4973							0.4808
		4270.5	0.685					0.4818															0.499							0.4812
		4275	0.6846					0.4818															0.4975							0.4788
								0.4778															0.4954							0.4803
								0.482															0.4956							0.4764
								0.4786															0.4909							0.4817
								0.4803															0.4909							0.4776
								0.4799															0.498							0.4757
								0.4772															0.4982							0.4785
								0.4827															0.5							0.4782
								0.4791															0.4996							0.4748
								0.4778															0.4925							0.4795
								0.4762															0.4986							0.4772
								0.4783															0.4944							0.4802
								0.4797															0.5007							0.4751
								0.4817															0.4975							0.4838
								0.4776															0.4991							0.4809
								0.4756															0.498							0.4809
								0.4766															0.4946							0.4755
								0.478															0.4975							0.4785
								0.4784															0.4987							0.4767
								0.4751															0.5022							0.4782
								0.4766															0.5005							0.478
								0.4795															0.4967							0.4784
								0.4755															0.4958							0.4801
								0.4759															0.497							0.4811
								0.4744															0.4981							0.4783
								0.475															0.4926							0.4783
								0.474															0.5002							0.479
								0.4768															0.4968							0.4783
								0.4738															0.4941							0.4734
								0.472															0.496							0.4782
								0.4734															0.4983							0.4775
								0.476															0.4881							0.4744
								0.4736															0.5							0.4772
								0.4749															0.4892							0.4799
								0.4716															0.4966							0.4773
								0.4717															0.4948							0.4805
								0.4712															0.4918							0.4778
								0.4731															0.4983							0.4793
								0.4741															0.493							0.4783
								0.4701															0.4971							0.4761
								0.4755															0.4977							0.4733
								0.472															0.4988							0.478
								0.4693															0.4981							0.4794
								0.4714															0.4894							0.4742
								0.4707															0.4966							0.4834
								0.468															0.4908							0.4778
								0.4685															0.4948							0.4774
								0.4705															0.4994							0.4799
								0.468															0.4922							0.4743
								0.4702															0.4953							0.476
								0.4692															0.4977							0.4783
								0.4702															0.4982							0.4761
								0.4649															0.4937							0.4746
								0.468															0.5027							0.4763
								0.465															0.4883							0.4768
								0.4694															0.4967							0.4794
								0.4653															0.4931							0.4804
								0.4648															0.4958							0.477
								0.4655															0.4974							0.4776
								0.4669															0.4954							0.4805
[truncated: 769 more rows]

## Sheet: Fig. 2b
Fig. 2b
[truncated: 4,715 more rows]

## Sheet: Fig. 3a
Fig. 3a
[truncated: 1,504 more rows]

## Sheet: Fig. 3b
Fig. 3b
[truncated: 1,424 more rows]

## Sheet: Fig. 3c
Fig. 3c
[truncated: 430 more rows]

## Sheet: Fig. 3d
Fig. 3d
[truncated: 1,228 more rows]

[truncated: 12 more sheets: Fig. 4, Supplementary Figure 4, Supplementary Figure 5, Supplementary Figure 6, Supplementary Figure 7, Supplementary Figure 8a, Supplementary Figure 8b, Supplementary Figure 9, Supplementary Figure 10, Supplementary Figure 11b, Supplementary Figure 12, Supplementary Figure 13]
